# Supplementary material for: mRNA display reveals a class of high-affinity bromodomain-binding motifs that are not found in the human proteome
Source: J Biol Chem. 2023 Nov 20;299(12):105482. doi: 10.1016/j.jbc.2023.105482 (PMC10758951; doi:10.1016/j.jbc.2023.105482)
Supplement: Table S1 [file mmc2.xlsx]

## Sheet: NNWKAcNNWKAcNNW_R4
Selection Round #4	Total Reads #86802
	Peptide Sequence	Number of Reads	Proportion of library reads
ORF 1	MQRSLMLLMHLYHGSGSGSamber	1486	0.0171
ORF 2	MSTFTMLLMHLYHGSGSGSamber	1349	0.0155
ORF 3	MHSYDMLLMHLYHGSGSGSamber	1029	0.0119
ORF 4	MTRFDMLLMHLYHGSGSGSamber	881	0.0102
ORF 5	MKSYDMLLMHLYHGSGSGSamber	866	0.01
ORF 6	MSSFIMLLMHLYHGSGSGSamber	665	0.0077
ORF 7	MHRYYMLLMHLYHGSGSGSamber	650	0.0075
ORF 8	MCTYTMLLMHLYHGSGSGSamber	633	0.0073
ORF 9	MRTYDMLLMHLYHGSGSGSamber	571	0.0066
ORF 10	MQTYLMLLMHLYHGSGSGSamber	456	0.0053
ORF 11	MSTFIMLLMHLYHGSGSGSamber	439	0.0051
ORF 12	MTNSLMLLMHLYHGSGSGSamber	421	0.0049
ORF 13	MPKFNMLLMHLYHGSGSGSamber	411	0.0047
ORF 14	MQRTLMLLMHLYHGSGSGSamber	356	0.0041
ORF 15	MRVSNMLLMHLYHGSGSGSamber	346	0.004
ORF 16	MLAYNMLLMHLYHGSGSGSamber	339	0.0039
ORF 17	MTNFNMLLMHLYHGSGSGSamber	335	0.0039
ORF 18	MTNFTMLLMHLYHGSGSGSamber	334	0.0039
ORF 19	MAKFTMLLMHLYHGSGSGSamber	319	0.0037
ORF 20	MQESLMLLMHLYHGSGSGSamber	312	0.0036
ORF 21	MPAYLMLLMHLYHGSGSGSamber	295	0.0034
ORF 22	MGSYEMLLMHLYHGSGSGSamber	292	0.0034
ORF 23	MCRYSMLLMHLYHGSGSGSamber	279	0.0032
ORF 24	MNRLNMLLMHLYHGSGSGSamber	274	0.0032
ORF 25	MTTFQMLLMHLYHGSGSGSamber	269	0.0031
ORF 26	MNRYTMLLMHLYHGSGSGSamber	269	0.0031
ORF 27	MHTSLMLLMHLYHGSGSGSamber	266	0.0031
ORF 28	MSSVDMLLMHLYHGSGSGSamber	262	0.003
ORF 29	MERFVMLLMHLYHGSGSGSamber	261	0.003
ORF 30	MQSSSMLLMHLYHGSGSGSamber	260	0.003
ORF 31	MPNFDMLLMTLYHGSGSGSamber	259	0.003
ORF 32	MTKFIMLLMHLYHGSGSGSamber	259	0.003
ORF 33	MGRLDMLLMHLYHGSGSGSamber	251	0.0029
ORF 34	MSCFTMLLMHLYHGSGSGSamber	249	0.0029
ORF 35	MPNYDMLLMHLYHGSGSGSamber	221	0.0026
ORF 36	MKAYDMLLMHLYHGSGSGSamber	221	0.0026
ORF 37	MEKYTMLLMHLYHGSGSGSamber	216	0.0025
ORF 38	MYRSLMLLMHLYHGSGSGSamber	216	0.0025
ORF 39	MGSIDMLLMHLYHGSGSGSamber	204	0.0024
ORF 40	MNKYTMLLMHLYHGSGSGSamber	202	0.0023
ORF 41	MHTYFMLLMHLYHGSGSGSamber	201	0.0023
ORF 42	MHRYHMLLMHLYHGSGSGSamber	201	0.0023
ORF 43	MNCYDMLLMHLYHGSGSGSamber	200	0.0023
ORF 44	MRQFSMLLMHLYHGSGSGSamber	193	0.0022
ORF 45	MSRFNMLLMHLYHGSGSGSamber	190	0.0022
ORF 46	MCRFIMLLMHLYHGSGSGSamber	184	0.0021
ORF 47	MSRFSMLLMHLYHGSGSGSamber	182	0.0021
ORF 48	MRRTDMLLMHLYHGSGSGSamber	176	0.002
ORF 49	MTTYDMLLMTLYHGSGSGSamber	174	0.002
ORF 50	MTRFLMLLMHLYHGSGSGSamber	174	0.002
ORF 51	MLQSLMLLMHLYHGSGSGSamber	174	0.002
ORF 52	MERFLMVLMHLYHGSGSGSamber	172	0.002
ORF 53	MLRYVMLLMHLYHGSGSGSamber	171	0.002
ORF 54	MRAFDMLLMHLYHGSGSGSamber	168	0.0019
ORF 55	MHTYIMLLMHLYHGSGSGSamber	167	0.0019
ORF 56	MPSYLMLLMHLYHGSGSGSamber	167	0.0019
ORF 57	MRNSSMLLMHLYHGSGSGSamber	166	0.0019
ORF 58	MHRHLMLLMHLYHGSGSGSamber	166	0.0019
ORF 59	MASYTMLLMHLYHGSGSGSamber	165	0.0019
ORF 60	MRGLDMLLMHLYHGSGSGSamber	164	0.0019
ORF 61	MRRTLMLLMHLYHGSGSGSamber	161	0.0019
ORF 62	MQQYVMLLMHLYHGSGSGSamber	161	0.0019
ORF 63	MSAYEMLLMHLYHGSGSGSamber	160	0.0018
ORF 64	MTSCLMLLMHLYHGSGSGSamber	159	0.0018
ORF 65	MRRSDMVLMHLYHGSGSGSamber	159	0.0018
ORF 66	MSRFIMLLMHLYHGSGSGSamber	157	0.0018
ORF 67	MLLMHLYHGSGSGSamber	157	0.0018
ORF 68	MENYIMLLMHLYHGSGSGSamber	156	0.0018
ORF 69	MNRSLMLLMHLYHGSGSGSamber	155	0.0018
ORF 70	MLKYNMLLMHLYHGSGSGSamber	154	0.0018
ORF 71	MQSTLMLLMHLYHGSGSGSamber	153	0.0018
ORF 72	MRTYTMLLMHLYHGSGSGSamber	150	0.0017
ORF 73	MSRTLMLLMHLYHGSGSGSamber	150	0.0017
ORF 74	MHKYEMLLMHLYHGSGSGSamber	150	0.0017
ORF 75	MNSYNMLLMHLYHGSGSGSamber	149	0.0017
ORF 76	MHRYNMLLMHLYHGSGSGSamber	148	0.0017
ORF 77	MRRYSMLLMHLYHGSGSGSamber	147	0.0017
ORF 78	MTNFIMLLMHLYHGSGSGSamber	146	0.0017
ORF 79	MLRHLMLLMHLYHGSGSGSamber	145	0.0017
ORF 80	MSVYDMLLMHLYHGSGSGSamber	142	0.0016
ORF 81	MSNFTMLLMHLYHGSGSGSamber	142	0.0016
ORF 82	MGSLSMLLMHLYHGSGSGSamber	141	0.0016
ORF 83	MTAYQMLLMHLYHGSGSGSamber	138	0.0016
ORF 84	MCSFTMLLMHLYHGSGSGSamber	138	0.0016
ORF 85	MQRYLMILMHLYHGSGSGSamber	136	0.0016
ORF 86	MLTYNMLLMHLYHGSGSGSamber	133	0.0015
ORF 87	MRVSSMLLMHLYHGSGSGSamber	132	0.0015
ORF 88	MQKYLMVLMHLYHGSGSGSamber	130	0.0015
ORF 89	MSTYLMLLMHLYHGSGSGSamber	130	0.0015
ORF 90	MESSLMVLMHLYHGSGSGSamber	129	0.0015
ORF 91	MLTSLMLLMHLYHGSGSGSamber	128	0.0015
ORF 92	METYTMLLMHLYHGSGSGSamber	127	0.0015
ORF 93	MRGFTMLLMHLYHGSGSGSamber	125	0.0014
ORF 94	MARFTMLLMHLYHGSGSGSamber	124	0.0014
ORF 95	MSKYAMLLMHLYHGSGSGSamber	124	0.0014
ORF 96	MSRYSMLLMHLYHGSGSGSamber	123	0.0014
ORF 97	MHAYHMLLMHLYHGSGSGSamber	122	0.0014
ORF 98	MSNYLMLLMHLYHGSGSGSamber	122	0.0014
ORF 99	MSRSLMLLMHLYHGSGSGSGSamber	122	0.0014
ORF 100	MRNYSMLLMHLYHGSGSGSamber	122	0.0014
ORF 101	MSNSTMLLMHLYHGSGSGSamber	120	0.0014
ORF 102	MRNYLMLLMHLYHGSGSGSamber	119	0.0014
ORF 103	MGRTLMLLMHLYHGSGSGSamber	118	0.0014
ORF 104	MQKYCMLLMHLYHGSGSGSamber	118	0.0014
ORF 105	MARFNMLLMHLYHGSGSGSamber	118	0.0014
ORF 106	MQHFDMLLMHLYHGSGSGSamber	118	0.0014
ORF 107	MQNYIMLLMHLYHGSGSGSamber	118	0.0014
ORF 108	MGNCLMLLMHLYHGSGSGSamber	117	0.0014
ORF 109	MLNYLMLLMHLYHGSGSGSamber	116	0.0013
ORF 110	MTTSLMLLMHLYHGSGSGSamber	115	0.0013
ORF 111	MSRYAMLLMHLYHGSGSGSamber	112	0.0013
ORF 112	MSSYEMLLMHLYHGSGSGSamber	112	0.0013
ORF 113	MSNCIMLLMHLYHGSGSGSamber	112	0.0013
ORF 114	MKSYTMLLMHLYHGSGSGSamber	110	0.0013
ORF 115	MQSYSMLLMHLYHGSGSGSamber	109	0.0013
ORF 116	MSNYIMLLMHLYHGSGSGSamber	108	0.0012
ORF 117	MCRSLMLLMHLYHGSGSGSamber	106	0.0012
ORF 118	MDRTIMLLMHLYHGSGSGSamber	106	0.0012
ORF 119	MKNYIMLLMHLYHGSGSGSamber	106	0.0012
ORF 120	MRNLDMLLMHLYHGSGSGSamber	106	0.0012
ORF 121	MRRIDMLLMHLYHGSGSGSamber	105	0.0012
ORF 122	MGNSLMLLMHLYHGSGSGSamber	105	0.0012
ORF 123	MHTTLMLLMHLYHGSGSGSamber	104	0.0012
ORF 124	MQAYSMLLMHLYHGSGSGSamber	104	0.0012
ORF 125	MHHYIMLLMHLYHGSGSGSamber	103	0.0012
ORF 126	MKNSLMLLMHLYHGSGSGSamber	103	0.0012
ORF 127	MCRYIMLLMHLYAGSGSGSamber	103	0.0012
ORF 128	MHGHLMLLMHLYHGSGSGSamber	103	0.0012
ORF 129	MSRSLMLLMHLYHGSGSGSamber	103	0.0012
ORF 130	MGLFDMLLMHLYHGSGSGSamber	102	0.0012
ORF 131	MSKSLMVLMHLYHGSGSGSamber	102	0.0012
ORF 132	MNKFTMLLMHLYHGSGSGSamber	101	0.0012
ORF 133	MRNSTMLLMHLYHGSGSGSamber	101	0.0012
ORF 134	MGRSDMVLMHLYHGSGSGSamber	100	0.0012
ORF 135	MSRYNMLLMHLYHGSGSGSamber	99	0.0011
ORF 136	MRCYQMLLMHLYHGSGSGSamber	99	0.0011
ORF 137	MDRISMLLMHLYHGSGSGSamber	98	0.0011
ORF 138	MPKFQMLLMHLYHGSGSGSamber	98	0.0011
ORF 139	METYYMLLMHLYHGSGSGSamber	98	0.0011
ORF 140	MSPYDMLLMHLYHGSGSGSamber	96	0.0011
ORF 141	MGNYTMLLMHLYHGSGSGSamber	96	0.0011
ORF 142	MTVSLMLLMHLYHGSGSGSamber	96	0.0011
ORF 143	MSNSLMLLMHLYHGSGSGSamber	95	0.0011
ORF 144	MSRYQMLLMHLYHGSGSGSamber	95	0.0011
ORF 145	MCKSLMLLMHLYHGSGSGSamber	94	0.0011
ORF 146	MYNYTMLLMHLYHGSGSGSamber	93	0.0011
ORF 147	MRRNLMVLMHLYHGSGSGSamber	93	0.0011
ORF 148	METYIMLLMHLYHGSGSGSamber	93	0.0011
ORF 149	MRKSLMLLMHLYHGSGSGSamber	92	0.0011
ORF 150	MGRTLMVLMHLYHGSGSGSamber	92	0.0011
ORF 151	MCTFRMLLMHLYHGSGSGSamber	90	0.001
ORF 152	MRDFLMLLMHLYHGSGSGSamber	90	0.001
ORF 153	MLSYSMLLMHLYHGSGSGSamber	90	0.001
ORF 154	MRTSNMLLMHLYHGSGSGSamber	89	0.001
ORF 155	MASYNMLLMHLYHGSGSGSamber	89	0.001
ORF 156	MCPYSMLLMHLYHGSGSGSamber	89	0.001
ORF 157	MFRQDMLLMHLYHGSGSGSamber	88	0.001
ORF 158	MRNCLMLLMHLYHGSGSGSamber	84	0.001
ORF 159	MDRILMLLMHLYHGSGSGSamber	83	0.001
ORF 160	MRTSSMLLMHLYHGSGSGSamber	83	0.001
ORF 161	MQRNLMLLMHLYHGSGSGSamber	83	0.001
ORF 162	MCTYRMLLMHLYHGSGSGSamber	82	0.0009
ORF 163	MERYSMVLMHLYHGSGSGSamber	82	0.0009
ORF 164	MASYCMLLMHLYHGSGSGSamber	82	0.0009
ORF 165	MTTYLMVLMHLYHGSGSGSamber	81	0.0009
ORF 166	MANFIMLLMHLYHGSGSGSamber	80	0.0009
ORF 167	MRNFDMLLMILYHGSGSGSamber	79	0.0009
ORF 168	MSAYHMLLMHLYHGSGSGSamber	78	0.0009
ORF 169	MDCYLMLLMHLYHGSGSGSamber	78	0.0009
ORF 170	MSNVDMLLMHLYHGSGSGSamber	77	0.0009
ORF 171	MKEYTMLLMHLYHGSGSGSamber	77	0.0009
ORF 172	MTKSLMVLMHLYHGSGSGSamber	76	0.0009
ORF 173	MTSYDMLLMHLYAGSGSGSamber	76	0.0009
ORF 174	MNTFEMLLMHLYHGSGSGSamber	76	0.0009
ORF 175	MNCYDMVLMHLYHGSGSGSamber	75	0.0009
ORF 176	MSKYVMLLMHLYHGSGSGSamber	75	0.0009
ORF 177	MGNYGMLLMHLYHGSGSGSamber	75	0.0009
ORF 178	MSHCLMLLMHLYHGSGSGSamber	74	0.0009
ORF 179	MRSITMLLMHLYHGSGSGSamber	74	0.0009
ORF 180	MSAFTMLLMHLYHGSGSGSamber	74	0.0009
ORF 181	MKDFTMLLMHLYHGSGSGSamber	74	0.0009
ORF 182	MERSDMLLMHLYHGSGSGSamber	74	0.0009
ORF 183	MQTSSMLLMHLYHGSGSGSamber	74	0.0009
ORF 184	MQRIDMLLMHLYHGSGSGSamber	74	0.0009
ORF 185	MQNCLMLLMHLYHGSGSGSamber	73	0.0008
ORF 186	MLQFTMLLMHLYHGSGSGSamber	73	0.0008
ORF 187	MNNITMLLMHLYHGSGSGSamber	72	0.0008
ORF 188	MKTSNMLLMHLYHGSGSGSamber	72	0.0008
ORF 189	MTTSYMLLMHLYHGSGSGSamber	72	0.0008
ORF 190	MRNSLMLLMHLYHGSGSGSamber	72	0.0008
ORF 191	MQEYIMLLMHLYHGSGSGSamber	71	0.0008
ORF 192	MGKYSMGKMLPVWVWVWVLGRamber	71	0.0008
ORF 193	MHKYQMLLMHLYHGSGSGSamber	70	0.0008
ORF 194	MKTYLMLLMHLYHGSGSGSamber	68	0.0008
ORF 195	MHRSDMVLMHLYHGSGSGSamber	68	0.0008
ORF 196	MGNSNMLLMHLYHGSGSGSamber	68	0.0008
ORF 197	MPKTIMLLMHLYHGSGSGSamber	67	0.0008
ORF 198	MRVSTMLLMHLYHGSGSGSamber	67	0.0008
ORF 199	MRNIDMVLMHLYHGSGSGSamber	67	0.0008
ORF 200	MTKILMLLMHLYHGSGSGSamber	67	0.0008
ORF 201	MGTCDMLLMHLYHGSGSGSamber	67	0.0008
ORF 202	METYNMLLMHLYHGSGSGSamber	66	0.0008
ORF 203	MERFSMVLMHLYHGSGSGSamber	66	0.0008
ORF 204	MCVSLMLLMHLYHGSGSGSamber	66	0.0008
ORF 205	MSHSLMVLMHLYHGSGSGSamber	66	0.0008
ORF 206	MQNSLMLLMHLYHGSGSGSamber	66	0.0008
ORF 207	MGHFTMLLMHLYHGSGSGSamber	66	0.0008
ORF 208	MSSFDMILMHLYHGSGSGSamber	66	0.0008
ORF 209	MRSSDMVLMHLYHGSGSGSamber	65	0.0008
ORF 210	MCVSCMLLMHLYHGSGSGSamber	64	0.0007
ORF 211	MVHFTMLLMHLYHGSGSGSamber	64	0.0007
ORF 212	MPTYYMLLMHLYHGSGSGSamber	64	0.0007
ORF 213	MCRYTMLLMTLYHGSGSGSamber	64	0.0007
ORF 214	MDRSLMVLMHLYHGSGSGSamber	64	0.0007
ORF 215	MQKTIMLLMHLYHGSGSGSamber	63	0.0007
ORF 216	MQISSMLLMHLYHGSGSGSamber	63	0.0007
ORF 217	MGKHDMLLMHLYHGSGSGSamber	63	0.0007
ORF 218	MDRYLMCLMHLYHGSGSGSamber	63	0.0007
ORF 219	MTKYIMLLMHLYHGSGSGSamber	63	0.0007
ORF 220	MLRFDMLLMILYHGSGSGSamber	63	0.0007
ORF 221	MSRHTMLLMHLYHGSGSGSamber	62	0.0007
ORF 222	MHRSIMLLMHLYHGSGSGSamber	62	0.0007
ORF 223	MSRIAMLLMHLYHGSGSGSamber	62	0.0007
ORF 224	MSRSDMLLMHLYHGSGSGSamber	62	0.0007
ORF 225	MHRTLMVLMHLYHGSGSGSamber	62	0.0007
ORF 226	MSSNLMLLMHLYHGSGSGSamber	61	0.0007
ORF 227	MPTYAMLLMHLYHGSGSGSamber	61	0.0007
ORF 228	MSRLNMLLMHLYHGSGSGSamber	61	0.0007
ORF 229	MHTFSMLLMHLYHGSGSGSamber	61	0.0007
ORF 230	MLAIDMLLMHLYHGSGSGSamber	60	0.0007
ORF 231	MEEYSMLLMHLYHGSGSGSamber	60	0.0007
ORF 232	MSNYGMLLMHLYHGSGSGSamber	60	0.0007
ORF 233	MTSFQMLLMHLYHGSGSGSamber	59	0.0007
ORF 234	MTKYDMLLMVLYHGSGSGSamber	59	0.0007
ORF 235	MGRYDMLLMHLYAGSGSGSamber	59	0.0007
ORF 236	MNVSLMLLMHLYHGSGSGSamber	59	0.0007
ORF 237	MGRSTMLLMHLYHGSGSGSamber	59	0.0007
ORF 238	MENFDMVLMHLYHGSGSGSamber	59	0.0007
ORF 239	MTRYSMLLMHLYHGSGSGSamber	59	0.0007
ORF 240	MRNFNMVLMHLYHGSGSGSamber	58	0.0007
ORF 241	MQQFSMLLMHLYHGSGSGSamber	58	0.0007
ORF 242	MGRCLMLLMHLYHGSGSGSamber	58	0.0007
ORF 243	MKRYTMLLMHLYHGSGSGSamber	57	0.0007
ORF 244	MTNHDMLLMHLYHGSGSGSamber	57	0.0007
ORF 245	MEGFAMLLMHLYHGSGSGSamber	57	0.0007
ORF 246	MCRSTMLLMHLYHGSGSGSamber	57	0.0007
ORF 247	MERGLMVLMHLYHGSGSGSamber	56	0.0007
ORF 248	MEKSTMLLMHLYHGSGSGSamber	56	0.0007
ORF 249	MNSSLMVLMHLYHGSGSGSamber	56	0.0007
ORF 250	MQHYNMLLMHLYHGSGSGSamber	56	0.0007
ORF 251	MFSSLMVLMHLYHGSGSGSamber	55	0.0006
ORF 252	MGSTDMLLMHLYHGSGSGSamber	55	0.0006
ORF 253	MPRFEMLLMHLYHGSGSGSamber	55	0.0006
ORF 254	MSRILMLLMHLYHGSGSGSamber	55	0.0006
ORF 255	MEKSIMLLMHLYHGSGSGSamber	55	0.0006
ORF 256	MKGLNMLLMHLYHGSGSGSamber	54	0.0006
ORF 257	MTNYEMLLMHLYHGSGSGSamber	54	0.0006
ORF 258	MRTTLMLLMHLYHGSGSGSamber	53	0.0006
ORF 259	MSNISMLLMHLYHGSGSGSamber	53	0.0006
ORF 260	MHLYSMLLMHLYHGSGSGSamber	53	0.0006
ORF 261	MHGFLMVLMHLYHGSGSGSamber	53	0.0006
ORF 262	MRTIDMLLMHLYHGSGSGSamber	53	0.0006
ORF 263	MCAYGMLLMHLYHGSGSGSamber	53	0.0006
ORF 264	MHTYDMLLMHLFHGSGSGSamber	52	0.0006
ORF 265	MKSYNMLLMHLYHGSGSGSamber	52	0.0006
ORF 266	MQSINMLLMHLYHGSGSGSamber	52	0.0006
ORF 267	MLSYNMLLMHLYHGSGSGSamber	52	0.0006
ORF 268	MTSFGMLLMHLYHGSGSGSamber	52	0.0006
ORF 269	MTSYHMLLMHLYHGSGSGSamber	52	0.0006
ORF 270	MRTSYMLLMHLYHGSGSGSamber	51	0.0006
ORF 271	MSSIDMILMHLYHGSGSGSamber	51	0.0006
ORF 272	MNAYNMLLMHLYHGSGSGSamber	51	0.0006
ORF 273	MQNYGMLLMHLYHGSGSGSamber	51	0.0006
ORF 274	MLTCCMLLMHLYHGSGSGSamber	51	0.0006
ORF 275	MRDHTMLLMHLYHGSGSGSamber	51	0.0006
ORF 276	MHSYDMLLMILYHGSGSGSamber	51	0.0006
ORF 277	MGKFTMLLMHLYHGSGSGSamber	51	0.0006
ORF 278	MPEFIMLLMHLYHGSGSGSamber	50	0.0006
ORF 279	MNNFHMLLMHLYHGSGSGSamber	50	0.0006
ORF 280	MHRTIMLLMHLYHGSGSGSamber	50	0.0006
ORF 281	METSSMLLMHLYHGSGSGSamber	50	0.0006
ORF 282	MRRSDMLLMHLYHGSGSGSamber	50	0.0006
ORF 283	MHHSLMLLMHLYHGSGSGSamber	50	0.0006
ORF 284	MSEYSMLLMHLYHGSGSGSamber	49	0.0006
ORF 285	MASTLMLLMHLYHGSGSGSamber	49	0.0006
ORF 286	MNASDMLLMHLYHGSGSGSamber	49	0.0006
ORF 287	MRCISMLLMHLYHGSGSGSamber	49	0.0006
ORF 288	MSTCLMLLMHLYHGSGSGSamber	49	0.0006
ORF 289	MLTCAMLLMHLYHGSGSGSamber	48	0.0006
ORF 290	MLPSFMLLMHLYHGSGSGSamber	48	0.0006
ORF 291	MNDYNMLLMHLYHGSGSGSamber	48	0.0006
ORF 292	MTSYDMLLMILYHGSGSGSamber	48	0.0006
ORF 293	MGSINMLLMHLYHGSGSGSamber	48	0.0006
ORF 294	MKRYVMLLMHLYHGSGSGSamber	48	0.0006
ORF 295	MNTYIMLLMHLYHGSGSGSamber	47	0.0005
ORF 296	MTSSCMLLMHLYHGSGSGSamber	47	0.0005
ORF 297	MTTYAMLLMHLYHGSGSGSamber	47	0.0005
ORF 298	MNKYQMLLMHLYHGSGSGSamber	47	0.0005
ORF 299	MACSDMLLMHLYHGSGSGSamber	47	0.0005
ORF 300	MSCYAMLLMHLYHGSGSGSamber	47	0.0005
ORF 301	MNPSLMVLMHLYHGSGSGSamber	46	0.0005
ORF 302	MTCSTMLLMHLYHGSGSGSamber	46	0.0005
ORF 303	MGKLDMLLMHLYHGSGSGSamber	46	0.0005
ORF 304	MNHFTMLLMHLYHGSGSGSamber	46	0.0005
ORF 305	MDAFDMLLMHLYHGSGSGSamber	45	0.0005
ORF 306	MFRSSMLLMHLYHGSGSGSamber	45	0.0005
ORF 307	MNSINMLLMHLYHGSGSGSamber	45	0.0005
ORF 308	MPTYIMLLMHLYHGSGSGSamber	45	0.0005
ORF 309	MSTCIMLLMHLYHGSGSGSamber	45	0.0005
ORF 310	MKVSTMLLMHLYHGSGSGSamber	45	0.0005
ORF 311	MELFDMLLMHLYHGSGSGSamber	45	0.0005
ORF 312	MSSILMLLMHLYHGSGSGSamber	44	0.0005
ORF 313	MRSSLMILMHLYHGSGSGSamber	44	0.0005
ORF 314	MNKYLMLLMHLYHGSGSGSamber	44	0.0005
ORF 315	MHHSLMVLMHLYHGSGSGSamber	44	0.0005
ORF 316	MITFQMLLMHLYHGSGSGSamber	44	0.0005
ORF 317	MRRITMLLMHLYHGSGSGSamber	44	0.0005
ORF 318	MKTSYMLLMHLYHGSGSGSamber	44	0.0005
ORF 319	MITFDMLLMHLYHGSGSGSamber	44	0.0005
ORF 320	MNRTLMVLMHLYHGSGSGSamber	44	0.0005
ORF 321	MKCYLMLLMHLYHGSGSGSamber	44	0.0005
ORF 322	MGSYDMILMHLYHGSGSGSamber	43	0.0005
ORF 323	MRNSHMLLMHLYHGSGSGSamber	43	0.0005
ORF 324	MCVSLMVLMHLYHGSGSGSamber	43	0.0005
ORF 325	MLRYFMLLMHLYHGSGSGSamber	43	0.0005
ORF 326	MLRNLMVLMHLYHGSGSGSamber	43	0.0005
ORF 327	MFRYNMLLMHLYHGSGSGSamber	43	0.0005
ORF 328	MLTSFMLLMHLYHGSGSGSamber	43	0.0005
ORF 329	MLSYNMVLMHLYHGSGSGSamber	43	0.0005
ORF 330	MLPSDMLLMHLYHGSGSGSamber	43	0.0005
ORF 331	MASFTMLLMHLYHGSGSGSamber	43	0.0005
ORF 332	MKRYAMLLMHLYHGSGSGSamber	43	0.0005
ORF 333	MGSSLMVLMHLYHGSGSGSamber	43	0.0005
ORF 334	MHTSTMLLMHLYHGSGSGSamber	42	0.0005
ORF 335	MSSIYMLLMHLYHGSGSGSamber	42	0.0005
ORF 336	MNRVLMLLMHLYHGSGSGSamber	42	0.0005
ORF 337	MRIPHMLLMHLYHGSGSGSamber	42	0.0005
ORF 338	MCNSDMLLMHLYHGSGSGSamber	42	0.0005
ORF 339	MQLYTMLLMHLYHGSGSGSamber	42	0.0005
ORF 340	MHHFTMVLMHLYHGSGSGSamber	42	0.0005
ORF 341	MLSYDMLLMILYHGSGSGSamber	42	0.0005
ORF 342	MFRTLMLLMHLYHGSGSGSamber	42	0.0005
ORF 343	MSSFLMLLMHLYHGSGSGSamber	42	0.0005
ORF 344	MTKTLMLLMHLYHGSGSGSamber	42	0.0005
ORF 345	MNRTDMLLMHLYHGSGSGSamber	42	0.0005
ORF 346	MAKFLMVLMHLYHGSGSGSamber	42	0.0005
ORF 347	MQSYDMCLMHLYHGSGSGSamber	41	0.0005
ORF 348	MCSADMVLMHLYHGSGSGSamber	41	0.0005
ORF 349	MCPSLMLLMHLYHGSGSGSamber	41	0.0005
ORF 350	MCPFTMLLMHLYHGSGSGSamber	41	0.0005
ORF 351	MHKFLMLLMQLYHGSGSGSamber	40	0.0005
ORF 352	MGRFDMILMHLYHGSGSGSamber	40	0.0005
ORF 353	MANSTMLLMHLYHGSGSGSamber	40	0.0005
ORF 354	MECSLMVLMHLYHGSGSGSamber	40	0.0005
ORF 355	MSNYIMLLMHLYAGSGSGSamber	40	0.0005
ORF 356	MGQYAMLLMHLYHGSGSGSamber	39	0.0005
ORF 357	MQGLTMLLMHLYHGSGSGSamber	39	0.0005
ORF 358	MQQYNMLLMHLYHGSGSGSamber	39	0.0005
ORF 359	MCAYDMCLMHLYHGSGSGSamber	39	0.0005
ORF 360	MGTYEMLLMHLYHGSGSGSamber	39	0.0005
ORF 361	MLRTIMLLMHLYHGSGSGSamber	39	0.0005
ORF 362	MVRSLMVLMHLYHGSGSGSamber	39	0.0005
ORF 363	MSRSSMLLMHLYHGSGSGSamber	39	0.0005
ORF 364	MKGLSMLLMHLYHGSGSGSamber	39	0.0005
ORF 365	MNVYLMVLMHLYHGSGSGSamber	39	0.0005
ORF 366	MKSYLMVLMHLYHGSGSGSamber	39	0.0005
ORF 367	MRQTLMVLMHLYHGSGSGSamber	39	0.0005
ORF 368	MPSYNMVLMHLYHGSGSGSamber	39	0.0005
ORF 369	MRALDMLLMHLYHGSGSGSamber	39	0.0005
ORF 370	MTRFDMLLMHLYAGSGSGSamber	39	0.0005
ORF 371	MLGISMLLMHLYHGSGSGSamber	39	0.0005
ORF 372	MTKYDMLLMHLLHGSGSGSamber	38	0.0004
ORF 373	MSDYAMLLMHLYHGSGSGSamber	38	0.0004
ORF 374	MQGINMLLMHLYHGSGSGSamber	38	0.0004
ORF 375	MHACTMLLMHLYHGSGSGSamber	38	0.0004
ORF 376	MGVSTMLLMHLYHGSGSGSamber	38	0.0004
ORF 377	MESVLMLLMHLYHGSGSGSamber	38	0.0004
ORF 378	MNHFNMLLMHLYHGSGSGSamber	38	0.0004
ORF 379	MSSISMLLMHLYHGSGSGSamber	38	0.0004
ORF 380	MSRTAMLLMHLYHGSGSGSamber	38	0.0004
ORF 381	MNEFNMLLMHLYHGSGSGSamber	37	0.0004
ORF 382	MGTLDMLLMHLYHGSGSGSamber	37	0.0004
ORF 383	MKTSLMLLMHLYHGSGSGSamber	37	0.0004
ORF 384	MNCSLMILMHLYHGSGSGSamber	37	0.0004
ORF 385	MGKFDMLLMTLYHGSGSGSamber	37	0.0004
ORF 386	MNTIDMLLMHLYHGSGSGSamber	37	0.0004
ORF 387	MKSYDMILMHLYHGSGSGSamber	37	0.0004
ORF 388	MDHYNMLLMHLYHGSGSGSamber	37	0.0004
ORF 389	MRTFVMLLMHLYHGSGSGSamber	37	0.0004
ORF 390	MTLYTMLLMHLYHGSGSGSamber	37	0.0004
ORF 391	MTGVLMLLMHLYHGSGSGSamber	37	0.0004
ORF 392	MFSYNMLLMHLYHGSGSGSamber	36	0.0004
ORF 393	MRNCTMLLMHLYHGSGSGSamber	36	0.0004
ORF 394	MNRTTMLLMHLYHGSGSGSamber	36	0.0004
ORF 395	MNEYSMLLMHLYHGSGSGSamber	36	0.0004
ORF 396	MQSFDMILMHLYHGSGSGSamber	36	0.0004
ORF 397	MTTVDMLLMHLYHGSGSGSamber	36	0.0004
ORF 398	MTQSLMLLMHLYHGSGSGSamber	36	0.0004
ORF 399	MTRSLMLLMHLYHGSGSGSamber	36	0.0004
ORF 400	MANSDMLLMHLYHGSGSGSamber	36	0.0004
ORF 401	MSRLLMLLMHLYHGSGSGSamber	36	0.0004
ORF 402	MTSFNMVLMHLYHGSGSGSamber	36	0.0004
ORF 403	MRPIDMLLMHLYHGSGSGSamber	36	0.0004
ORF 404	MKSFDMLLMILYHGSGSGSamber	36	0.0004
ORF 405	MHRTTMLLKHLYHGSGSGSamber	36	0.0004
ORF 406	MHRFRMLLMHLYHGSGSGSamber	36	0.0004
ORF 407	MEGLLMLLMHLYHGSGSGSamber	36	0.0004
ORF 408	MNRSNMLLMHLYHGSGSGSamber	36	0.0004
ORF 409	MCSSDMLLMHLYHGSGSGSamber	36	0.0004
ORF 410	MVRSLMLLMHLYHGSGSGSamber	36	0.0004
ORF 411	MRGLNMLLMHLYHGSGSGSamber	35	0.0004
ORF 412	MCSYIMVLMHLYHGSGSGSamber	35	0.0004
ORF 413	MKSYHMLLMHLYHGSGSGSamber	35	0.0004
ORF 414	MQYFDMLLMHLYHGSGSGSamber	35	0.0004
ORF 415	MPSYIMLLMHLYHGSGSGSamber	35	0.0004
ORF 416	MTAYTMLLMHLYHGSGSGSamber	35	0.0004
ORF 417	MQGITMLLMHLYHGSGSGSamber	35	0.0004
ORF 418	MSKIDMILMHLYHGSGSGSamber	35	0.0004
ORF 419	MVSYVMLLMHLYHGSGSGSamber	35	0.0004
ORF 420	MGEYIMLLMHLYHGSGSGSamber	35	0.0004
ORF 421	MNKSDMVLMHLYHGSGSGSamber	35	0.0004
ORF 422	MRCSLMLLMHLYHGSGSGSamber	34	0.0004
ORF 423	MSQFAMLLMHLYHGSGSGSamber	34	0.0004
ORF 424	MKTSSMLLMHLYHGSGSGSamber	34	0.0004
ORF 425	MSCIDMVLMHLYHGSGSGSamber	34	0.0004
ORF 426	MRTSDMLLMHLYHGSGSGSamber	34	0.0004
ORF 427	MTTTSMLLMHLYHGSGSGSamber	34	0.0004
ORF 428	MNRYTMVLMHLYHGSGSGSamber	34	0.0004
ORF 429	MERYLMLLMLLYHGSGSGSamber	34	0.0004
ORF 430	MVLMHLYHGSGSGSamber	34	0.0004
ORF 431	MGNLNMLLMHLYHGSGSGSamber	34	0.0004
ORF 432	MTKFGMLLMHLYHGSGSGSamber	34	0.0004
ORF 433	MCTHSMLLMHLYHGSGSGSamber	34	0.0004
ORF 434	MRQCLMLLMHLYHGSGSGSamber	34	0.0004
ORF 435	MNKYDMLLMLLYHGSGSGSamber	34	0.0004
ORF 436	MKRYLMLLMHLYHGSGSGSGSamber	34	0.0004
ORF 437	MSKINMLLMHLYHGSGSGSamber	34	0.0004
ORF 438	MRSFLMLLMHLYHGSGSGSamber	34	0.0004
ORF 439	MQTYEMLLMHLYHGSGSGSamber	34	0.0004
ORF 440	MRGADMLLMHLYHGSGSGSamber	34	0.0004
ORF 441	MGNTLMLLMHLYHGSGSGSamber	33	0.0004
ORF 442	MGEFNMLLMHLYHGSGSGSamber	33	0.0004
ORF 443	MTASDMLLMHLYHGSGSGSamber	33	0.0004
ORF 444	MTSINMLLMHLYHGSGSGSamber	33	0.0004
ORF 445	MRGVDMLLMHLYHGSGSGSamber	33	0.0004
ORF 446	MHAYLMVLMHLYHGSGSGSamber	33	0.0004
ORF 447	MKCSDMVLMHLYHGSGSGSamber	33	0.0004
ORF 448	MGSFRMLLMHLYHGSGSGSamber	33	0.0004
ORF 449	MESYIMVLMHLYHGSGSGSamber	33	0.0004
ORF 450	MRSTDMLLMHLYHGSGSGSamber	33	0.0004
ORF 451	MITYDMLLMHLYHGSGSGSamber	33	0.0004
ORF 452	MPNTLMLLMHLYHGSGSGSamber	33	0.0004
ORF 453	MCSFTMLLMHLFHGSGSGSamber	33	0.0004
ORF 454	MPSLSMLLMHLYHGSGSGSamber	33	0.0004
ORF 455	MGRYGMLLMHLYHGSGSGSamber	32	0.0004
ORF 456	MNVSNMLLMHLYHGSGSGSamber	32	0.0004
ORF 457	MRAYLMVLMHLYHGSGSGSamber	32	0.0004
ORF 458	MSRVTMLLMHLYHGSGSGSamber	32	0.0004
ORF 459	MRSSDMILMHLYHGSGSGSamber	32	0.0004
ORF 460	MHSYFMVLMHLYHGSGSGSamber	32	0.0004
ORF 461	MPTSIMLLMHLYHGSGSGSamber	32	0.0004
ORF 462	MHRHTMLLMHLYHGSGSGSamber	32	0.0004
ORF 463	MPNHLMLLMHLYHGSGSGSamber	32	0.0004
ORF 464	MHRHQMLLMHLYHGSGSGSamber	31	0.0004
ORF 465	MSRYTMVLMHLYHGSGSGSamber	31	0.0004
ORF 466	MRNVIMLLMHLYHGSGSGSamber	31	0.0004
ORF 467	MTRSIMVLMHLYHGSGSGSamber	31	0.0004
ORF 468	MHRRLMLLMHLYHGSGSGSamber	31	0.0004
ORF 469	MNTTLMLLMHLYHGSGSGSamber	31	0.0004
ORF 470	MSKISMLLMHLYHGSGSGSamber	31	0.0004
ORF 471	MDSVIMLLMHLYHGSGSGSamber	31	0.0004
ORF 472	MDCHLMLLMHLYHGSGSGSamber	31	0.0004
ORF 473	MQKYVMLLMHLYHGSGSGSamber	31	0.0004
ORF 474	MHASLMILMHLYHGSGSGSamber	31	0.0004
ORF 475	MLTSTMLLMHLYHGSGSGSamber	31	0.0004
ORF 476	MNRIDMLLMHLYHGSGSGSamber	31	0.0004
ORF 477	MLNYTMLLMHLYHGSGSGSamber	31	0.0004
ORF 478	MKNSDMLLMHLYHGSGSGSamber	31	0.0004
ORF 479	MRCSIMLLMHLYHGSGSGSamber	31	0.0004
ORF 480	MNRYTMLLMILYHGSGSGSamber	31	0.0004
ORF 481	MSIFDMLLMHLYHGSGSGSamber	31	0.0004
ORF 482	MSTYDMLLMHLYAGSGSGSamber	30	0.0004
ORF 483	MQRALMLLMHLYHGSGSGSamber	30	0.0004
ORF 484	MRSTLMLLMHLYHGSGSGSamber	30	0.0004
ORF 485	MASINMLLMHLYHGSGSGSamber	30	0.0004
ORF 486	MPHYDMLLMHLYHGSGSGSamber	30	0.0004
ORF 487	MTYYTMLLMHLYHGSGSGSamber	30	0.0004
ORF 488	MNNYDMILMHLYHGSGSGSamber	30	0.0004
ORF 489	MRVPYMLLMHLYHGSGSGSamber	30	0.0004
ORF 490	MSSCIMLLMHLYHGSGSGSamber	30	0.0004
ORF 491	MQKVLMLLMHLYHGSGSGSamber	30	0.0004
ORF 492	MPTSSMLLMHLYHGSGSGSamber	30	0.0004
ORF 493	MRISYMLLMHLYHGSGSGSamber	30	0.0004
ORF 494	MYTYGMLLMHLYHGSGSGSamber	29	0.0003
ORF 495	MTGNLMVLMHLYHGSGSGSamber	29	0.0003
ORF 496	MLATLMVLMHLYHGSGSGSamber	29	0.0003
ORF 497	MGNYSMLLMILYHGSGSGSamber	29	0.0003
ORF 498	MSRATMLLMHLYHGSGSGSamber	29	0.0003
ORF 499	MQRHIMLLMHLYHGSGSGSamber	29	0.0003
ORF 500	MNRTIMLLMHLYHGSGSGSamber	29	0.0003
ORF 501	MCTYTMLLMILYHGSGSGSamber	29	0.0003
ORF 502	MCKYTMLLMILYHGSGSGSamber	29	0.0003
ORF 503	MTRISMLLMHLYHGSGSGSamber	29	0.0003
ORF 504	MTSFYMVLMHLYHGSGSGSamber	29	0.0003
ORF 505	MCVSFMLLMHLYHGSGSGSamber	29	0.0003
ORF 506	MSKFLMVLMHLYHGSGSGSamber	29	0.0003
ORF 507	MCRSSMLLMHLYHGSGSGSamber	29	0.0003
ORF 508	MQLSLMLLMHLYHGSGSGSamber	29	0.0003
ORF 509	MAGITMLLMHLYHGSGSGSamber	29	0.0003
ORF 510	MANFDMILMHLYHGSGSGSamber	28	0.0003
ORF 511	MSVCYMLLMHLYHGSGSGSamber	28	0.0003
ORF 512	MSGLCMLLMHLYHGSGSGSamber	28	0.0003
ORF 513	MRRYNMVLMHLYHGSGSGSamber	28	0.0003
ORF 514	MSTSYMLLMHLYHGSGSGSamber	28	0.0003
ORF 515	MDSYNMLLMHLYHGSGSGSamber	28	0.0003
ORF 516	MRNYNMVLMHLYHGSGSGSamber	28	0.0003
ORF 517	MDRSDMLLMHLYHGSGSGSamber	28	0.0003
ORF 518	MAGINMLLMHLYHGSGSGSamber	28	0.0003
ORF 519	MHPYIMLLMHLYHGSGSGSamber	28	0.0003
ORF 520	MSSVTMLLMHLYHGSGSGSamber	28	0.0003
ORF 521	MSPLDMLLMHLYHGSGSGSamber	28	0.0003
ORF 522	MRRFEMVLMHLYHGSGSGSamber	28	0.0003
ORF 523	MSSLTMLLMHLYHGSGSGSamber	28	0.0003
ORF 524	MHVFDMLLMHLYHGSGSGSamber	28	0.0003
ORF 525	MFNYTMLLMHLYHGSGSGSamber	28	0.0003
ORF 526	MSSNLMVLMHLYHGSGSGSamber	28	0.0003
ORF 527	MRGFEMLLMHLYHGSGSGSamber	28	0.0003
ORF 528	MHRALMLLMHLYHGSGSGSamber	28	0.0003
ORF 529	MHHYDMLLMILYHGSGSGSamber	28	0.0003
ORF 530	MRNYYMVLMHLYHGSGSGSamber	27	0.0003
ORF 531	MRSSSMLLMHLYHGSGSGSamber	27	0.0003
ORF 532	MKPYLMLLMHLYHGSGSGSamber	27	0.0003
ORF 533	MLRTLMLLMHLYHGSGSGSamber	27	0.0003
ORF 534	MTSLLMLLMHLYHGSGSGSamber	27	0.0003
ORF 535	MENINMLLMHLYHGSGSGSamber	27	0.0003
ORF 536	MSAYDMLLMHLYHGSGSGSamber	27	0.0003
ORF 537	MNRTDMVLMHLYHGSGSGSamber	27	0.0003
ORF 538	MLNNLMVLMHLYHGSGSGSamber	27	0.0003
ORF 539	MTIPYMLLMHLYHGSGSGSamber	27	0.0003
ORF 540	MPRNLMVLMHLYHGSGSGSamber	27	0.0003
ORF 541	MNRYIMLLMHLYAGSGSGSamber	27	0.0003
ORF 542	MYRTIMLLMHLYHGSGSGSamber	27	0.0003
ORF 543	MDRSDMLLMHLYHGSGSGSGSamber	27	0.0003
ORF 544	MKTYEMLLMHLYHGSGSGSamber	27	0.0003
ORF 545	MSNYLMILMHLYHGSGSGSamber	27	0.0003
ORF 546	MNHLDMLLMHLYHGSGSGSamber	27	0.0003
ORF 547	MDRSLMVLMHLYHGSGSGSGSamber	27	0.0003
ORF 548	MYEFNMLLMHLYHGSGSGSamber	27	0.0003
ORF 549	MNNYVMLLMHLYHGSGSGSamber	27	0.0003
ORF 550	MLTYIMVLMHLYHGSGSGSamber	27	0.0003
ORF 551	MGKTIMLLMHLYHGSGSGSamber	26	0.0003
ORF 552	MHVFDMLLMHLYHGSGSGSGSamber	26	0.0003
ORF 553	MRKSDMVLMHLYHGSGSGSamber	26	0.0003
ORF 554	MGTSSMVLMHLYHGSGSGSamber	26	0.0003
ORF 555	MRATLMVLMHLYHGSGSGSamber	26	0.0003
ORF 556	METSLMVLMHLYHGSGSGSamber	26	0.0003
ORF 557	MGRSIMLLMHLYHGSGSGSamber	26	0.0003
ORF 558	MTRYCMVLMHLYHGSGSGSamber	26	0.0003
ORF 559	MQTTSMLLMHLYHGSGSGSamber	26	0.0003
ORF 560	MSRLDMVLMHLYHGSGSGSamber	26	0.0003
ORF 561	MDSYIMVLMHLYHGSGSGSamber	26	0.0003
ORF 562	MTKYVMLLMHLYHGSGSGSamber	26	0.0003
ORF 563	MHTSSMLLMHLYHGSGSGSamber	26	0.0003
ORF 564	MERVLMLLMHLYHGSGSGSamber	26	0.0003
ORF 565	MGTFIMLLMHLYHGSGSGSamber	26	0.0003
ORF 566	MHRYLMILMHLYHGSGSGSamber	26	0.0003
ORF 567	MQSYNMVLMHLYHGSGSGSamber	26	0.0003
ORF 568	MNCSTMLLMHLYHGSGSGSamber	26	0.0003
ORF 569	MCAYTMLLMTLYHGSGSGSamber	25	0.0003
ORF 570	MLHFVMLLMHLYHGSGSGSamber	25	0.0003
ORF 571	MEPYIMLLMHLYHGSGSGSamber	25	0.0003
ORF 572	MVKYVMLLMHLYHGSGSGSamber	25	0.0003
ORF 573	MSNVIMLLMHLYHGSGSGSamber	25	0.0003
ORF 574	MYKSDMLLMHLYHGSGSGSamber	25	0.0003
ORF 575	MKRSIMVLMHLYHGSGSGSamber	25	0.0003
ORF 576	MLCIDMLLMHLYHGSGSGSamber	25	0.0003
ORF 577	MFQMLLMHLYHGSGSGSamber	25	0.0003
ORF 578	MRSTIMLLMHLYHGSGSGSamber	25	0.0003
ORF 579	MERTLMVLMHLYHGSGSGSamber	25	0.0003
ORF 580	MFRSDMLLMHLYHGSGSGSamber	25	0.0003
ORF 581	MRYYEMLLMHLYHGSGSGSamber	25	0.0003
ORF 582	MFNSLMLLMHLYHGSGSGSamber	25	0.0003
ORF 583	MQSVNMLLMHLYHGSGSGSamber	25	0.0003
ORF 584	MFRSDMLLMHLYHGSGSGSGSamber	25	0.0003
ORF 585	MPNFLMLLMTLYHGSGSGSamber	25	0.0003
ORF 586	MCAFIMLLMHLYHGSGSGSamber	25	0.0003
ORF 587	MTGYDMLLMHLLHGSGSGSamber	25	0.0003
ORF 588	MNKLDMLLMHLYHGSGSGSamber	25	0.0003
ORF 589	MQRSTMLLMHLYHGSGSGSamber	25	0.0003
ORF 590	MKTYNMLLMHLYHGSGSGSamber	25	0.0003
ORF 591	MRSLSMLLMHLYHGSGSGSamber	25	0.0003
ORF 592	MDKTSMLLMHLYHGSGSGSamber	25	0.0003
ORF 593	MKKHDMLLMHLYHGSGSGSamber	25	0.0003
ORF 594	MRRVDMLLMHLYHGSGSGSamber	25	0.0003
ORF 595	MGRVTMLLMHLYHGSGSGSamber	25	0.0003
ORF 596	MTTTDMLLMHLYHGSGSGSamber	25	0.0003
ORF 597	MPATLMLLMHLYHGSGSGSamber	25	0.0003
ORF 598	MSSIQMLLMHLYHGSGSGSamber	25	0.0003
ORF 599	MPSIIMLLMHLYHGSGSGSamber	25	0.0003
ORF 600	MKSVLMLLMHLYHGSGSGSamber	24	0.0003
ORF 601	MPTSAMLLMHLYHGSGSGSamber	24	0.0003
ORF 602	MERLTMLLMHLYHGSGSGSamber	24	0.0003
ORF 603	MFSSSMLLMHLYHGSGSGSamber	24	0.0003
ORF 604	MSSSNMLLMHLYHGSGSGSamber	24	0.0003
ORF 605	MNTHLMLLMHLYHGSGSGSamber	24	0.0003
ORF 606	MTYSAMLLMHLYHGSGSGSamber	24	0.0003
ORF 607	MHCSDMLLMHLYHGSGSGSamber	24	0.0003
ORF 608	MHRTAMLLMHLYHGSGSGSamber	24	0.0003
ORF 609	MGRCQMLLMHLYHGSGSGSamber	24	0.0003
ORF 610	MGNHIMLLMHLYHGSGSGSamber	24	0.0003
ORF 611	MENISMLLMHLYHGSGSGSamber	24	0.0003
ORF 612	MNRYDMLLMILYHGSGSGSamber	24	0.0003
ORF 613	MDKISMVLMHLYHGSGSGSamber	24	0.0003
ORF 614	MDKYQMLLMHLYHGSGSGSamber	24	0.0003
ORF 615	MNRILMLLMHLYHGSGSGSamber	24	0.0003
ORF 616	MTKTLMVLMHLYHGSGSGSamber	24	0.0003
ORF 617	MCRSYMVLMHLYHGSGSGSamber	24	0.0003
ORF 618	MGRADMVLMHLYHGSGSGSamber	24	0.0003
ORF 619	MQRILMLLMHLYHGSGSGSamber	24	0.0003
ORF 620	MRDITMLLMHLYHGSGSGSamber	23	0.0003
ORF 621	MERCDMVLMHLYHGSGSGSamber	23	0.0003
ORF 622	MTRALMLLMHLYHGSGSGSamber	23	0.0003
ORF 623	MRTVDMVLMHLYHGSGSGSamber	23	0.0003
ORF 624	MRKTDMLLMHLYHGSGSGSamber	23	0.0003
ORF 625	MSRVIMLLMHLYHGSGSGSamber	23	0.0003
ORF 626	MHNSVMLLMHLYHGSGSGSamber	23	0.0003
ORF 627	MRTTSMLLMHLYHGSGSGSamber	23	0.0003
ORF 628	MSCSNMVLMHLYHGSGSGSamber	23	0.0003
ORF 629	MGSLTMLLMHLYHGSGSGSamber	23	0.0003
ORF 630	MNISYMLLMHLYHGSGSGSamber	23	0.0003
ORF 631	MNRLTMLLMHLYHGSGSGSamber	23	0.0003
ORF 632	MRQYTMLLMHLYHGSGSGSamber	23	0.0003
ORF 633	MTPFDMLLMTLYHGSGSGSamber	23	0.0003
ORF 634	MASYDMVLMHLYHGSGSGSamber	23	0.0003
ORF 635	MGSSCMLLMHLYHGSGSGSamber	23	0.0003
ORF 636	MQEYFMLLMHLYHGSGSGSamber	23	0.0003
ORF 637	MSRRLMLLMHLYHGSGSGSamber	23	0.0003
ORF 638	MNRTSMVLMHLYHGSGSGSamber	23	0.0003
ORF 639	MDNCDMLLMHLYHGSGSGSamber	23	0.0003
ORF 640	MLSYIMCLMHLYHGSGSGSamber	23	0.0003
ORF 641	MSHFDMLLMILYHGSGSGSamber	23	0.0003
ORF 642	MQRSCMLLMHLYHGSGSGSamber	23	0.0003
ORF 643	MRTSLMVLMHLYHGSGSGSamber	23	0.0003
ORF 644	MNATLMVLMHLYHGSGSGSamber	23	0.0003
ORF 645	MGLFTMLLMHLYHGSGSGSamber	23	0.0003
ORF 646	MRTSVMLLMHLYHGSGSGSamber	22	0.0003
ORF 647	MDGIAMLLMHLYHGSGSGSamber	22	0.0003
ORF 648	MPGCLMLLMHLYHGSGSGSamber	22	0.0003
ORF 649	MNTFDMLLMLLYHGSGSGSamber	22	0.0003
ORF 650	MRRILMLLMHLYHGSGSGSamber	22	0.0003
ORF 651	MKISSMLLMHLYHGSGSGSamber	22	0.0003
ORF 652	MASYEMLLMHLYHGSGSGSamber	22	0.0003
ORF 653	MDSSLMLLMHLYHGSGSGSamber	22	0.0003
ORF 654	MNNFIMVLMHLYHGSGSGSamber	22	0.0003
ORF 655	MARNLMLLMHLYHGSGSGSamber	22	0.0003
ORF 656	MLTYSMVLMHLYHGSGSGSamber	22	0.0003
ORF 657	MTAYNMVLMHLYHGSGSGSamber	22	0.0003
ORF 658	MRNHTMLLMHLYHGSGSGSamber	22	0.0003
ORF 659	MGSFTMLLMHLYAGSGSGSamber	22	0.0003
ORF 660	MSRTNMLLMHLYHGSGSGSamber	22	0.0003
ORF 661	MHRSVMLLMHLYHGSGSGSamber	22	0.0003
ORF 662	MYASDMLLMHLYHGSGSGSamber	22	0.0003
ORF 663	MRTSTMVLMHLYHGSGSGSamber	22	0.0003
ORF 664	MRKVLMLLMHLYHGSGSGSamber	22	0.0003
ORF 665	MSRALMLLMHLYHGSGSGSamber	22	0.0003
ORF 666	MSRLCMLLMHLYHGSGSGSamber	22	0.0003
ORF 667	MQDYAMLLMHLYHGSGSGSamber	22	0.0003
ORF 668	MARTIMLLMHLYHGSGSGSamber	22	0.0003
ORF 669	MNHHLMVLMHLYHGSGSGSamber	22	0.0003
ORF 670	MSTILMLLMHLYHGSGSGSamber	22	0.0003
ORF 671	MHNLTMLLMHLYHGSGSGSamber	21	0.0002
ORF 672	MEASLMILMHLYHGSGSGSamber	21	0.0002
ORF 673	MTRYDMLLMHLYKGSGSGSamber	21	0.0002
ORF 674	MNKITMLLMHLYHGSGSGSamber	21	0.0002
ORF 675	MLATCMLLMHLYHGSGSGSamber	21	0.0002
ORF 676	MKKYLMLLMHLYHGSGSGSamber	21	0.0002
ORF 677	MLTSYMVLMHLYHGSGSGSamber	21	0.0002
ORF 678	MGANLMLLMHLYHGSGSGSamber	21	0.0002
ORF 679	MYEYSMLLMHLYHGSGSGSamber	21	0.0002
ORF 680	MHRHNMLLMHLYHGSGSGSamber	21	0.0002
ORF 681	MNHSLMVLMHLYHGSGSGSamber	21	0.0002
ORF 682	MRTCYMLLMHLYHGSGSGSamber	21	0.0002
ORF 683	MQYFDMLLMHLYHGSGSGSGSamber	21	0.0002
ORF 684	MPHFNMLLMHLYHGSGSGSamber	21	0.0002
ORF 685	MFKALMLLMHLYHGSGSGSamber	21	0.0002
ORF 686	MQKYDMLLMILYHGSGSGSamber	21	0.0002
ORF 687	METYEMLLMHLYHGSGSGSamber	21	0.0002
ORF 688	MTKYNMVLMHLYHGSGSGSamber	21	0.0002
ORF 689	MNDFYMLLMHLYHGSGSGSamber	21	0.0002
ORF 690	MVTSNMLLMHLYHGSGSGSamber	21	0.0002
ORF 691	MVRYLMLLMHLYAGSGSGSamber	21	0.0002
ORF 692	MSNCDMILMHLYHGSGSGSamber	20	0.0002
ORF 693	MRRFEMLLMHLYHGSGSGSamber	20	0.0002
ORF 694	MTAFIMLLMHLYHGSGSGSamber	20	0.0002
ORF 695	MQVSYMCLMHLYHGSGSGSamber	20	0.0002
ORF 696	MNKVLMLLMHLYHGSGSGSamber	20	0.0002
ORF 697	MGPTLMLLMHLYHGSGSGSamber	20	0.0002
ORF 698	MATSTMLLMHLYHGSGSGSamber	20	0.0002
ORF 699	MSVSLMILMHLYHGSGSGSamber	20	0.0002
ORF 700	MHAHLMLLMHLYHGSGSGSamber	20	0.0002
ORF 701	MNRSLMVLMHLYAGSGSGSamber	20	0.0002
ORF 702	MSAHLMVLMHLYHGSGSGSamber	20	0.0002
ORF 703	MNGIYMLLMHLYHGSGSGSamber	20	0.0002
ORF 704	MDSLNMLLMHLYHGSGSGSamber	20	0.0002
ORF 705	MNSTLMLLMHLYHGSGSGSamber	20	0.0002
ORF 706	MSKYDMILMHLYHGSGSGSamber	20	0.0002
ORF 707	MRSIEMLLMHLYHGSGSGSamber	20	0.0002
ORF 708	MGRFLMVLMHLYHGSGSGSamber	20	0.0002
ORF 709	MDSVNMLLMHLYHGSGSGSamber	20	0.0002
ORF 710	MHATLMLLMHLYHGSGSGSamber	20	0.0002
ORF 711	MGNSYMLLMHLYHGSGSGSamber	20	0.0002
ORF 712	MRRISMLLMHLYHGSGSGSamber	20	0.0002
ORF 713	MQTFDMLLMILYHGSGSGSamber	20	0.0002
ORF 714	MDSVAMLLMHLYHGSGSGSamber	20	0.0002
ORF 715	MPNSIMLLMHLYHGSGSGSamber	20	0.0002
ORF 716	MSDISMLLMHLYHGSGSGSamber	20	0.0002
ORF 717	MASVNMLLMHLYHGSGSGSamber	20	0.0002
ORF 718	MQTFNMVLMHLYHGSGSGSamber	20	0.0002
ORF 719	MKSTLMLLMHLYHGSGSGSamber	20	0.0002
ORF 720	MNPLDMLLMHLYHGSGSGSamber	20	0.0002
ORF 721	MSKYLMLLMTLYHGSGSGSamber	20	0.0002
ORF 722	MENSLMILMHLYHGSGSGSamber	20	0.0002
ORF 723	MHRTQMLLMHLYHGSGSGSamber	20	0.0002
ORF 724	MLGINMLLMHLYHGSGSGSamber	20	0.0002
ORF 725	MNRSIMLLMHLYHGSGSGSamber	20	0.0002
ORF 726	MDKLSMLLMHLYHGSGSGSamber	20	0.0002
ORF 727	MPSVDMLLMHLYHGSGSGSamber	20	0.0002
ORF 728	MTNYSMVLMHLYHGSGSGSamber	19	0.0002
ORF 729	MTNCSMLLMHLYHGSGSGSamber	19	0.0002
ORF 730	MHSISMLLMHLYHGSGSGSamber	19	0.0002
ORF 731	MARYDMLLMHLYHGSGSGSamber	19	0.0002
ORF 732	MTKIIMLLMHLYHGSGSGSamber	19	0.0002
ORF 733	MEKQLMLLMHLYHGSGSGSamber	19	0.0002
ORF 734	MTTSIMLLMHLYHGSGSGSamber	19	0.0002
ORF 735	MRGINMVLMHLYHGSGSGSamber	19	0.0002
ORF 736	MDKTSMVLMHLYHGSGSGSamber	19	0.0002
ORF 737	MSNTLMLLMHLYHGSGSGSamber	19	0.0002
ORF 738	MTRFDMLLMHLYKGSGSGSamber	19	0.0002
ORF 739	MDNTLMLLMHLYHGSGSGSamber	19	0.0002
ORF 740	MQASQMLLMHLYHGSGSGSamber	19	0.0002
ORF 741	MTRSTMLLMHLYHGSGSGSamber	19	0.0002
ORF 742	MQTNLMLLMHLYHGSGSGSamber	19	0.0002
ORF 743	MTDYQMLLMHLYHGSGSGSamber	19	0.0002
ORF 744	MKNSIMVLMHLYHGSGSGSamber	19	0.0002
ORF 745	MCSYAMLLMILYHGSGSGSamber	19	0.0002
ORF 746	MQRTIMLLMHLYHGSGSGSamber	19	0.0002
ORF 747	MTNCTMLLMHLYHGSGSGSamber	19	0.0002
ORF 748	MSTFCMVLMHLYHGSGSGSamber	19	0.0002
ORF 749	MRDYSMVLMHLYHGSGSGSamber	19	0.0002
ORF 750	MHSYEMLLMILYHGSGSGSamber	19	0.0002
ORF 751	MGTTLMLLMHLYHGSGSGSamber	19	0.0002
ORF 752	MSPSNMLLMHLYHGSGSGSamber	19	0.0002
ORF 753	MSTLDMVLMHLYHGSGSGSamber	19	0.0002
ORF 754	MTTSNMVLMHLYHGSGSGSamber	19	0.0002
ORF 755	MICYochreCIYIMGLGLGLRamber	19	0.0002
ORF 756	MHTYNMVLMHLYHGSGSGSamber	19	0.0002
ORF 757	MCSYIMLLMHLYKGSGSGSamber	19	0.0002
ORF 758	MGAYKMHLMILLHGSGSGSamber	19	0.0002
ORF 759	MEKTIMLLMHLYHGSGSGSamber	19	0.0002
ORF 760	MNTLSMLLMHLYHGSGSGSamber	19	0.0002
ORF 761	MPNSIMVLMHLYHGSGSGSamber	18	0.0002
ORF 762	MCAFIMLLMHLYHGSGSGSGSamber	18	0.0002
ORF 763	MDNILMLLMHLYHGSGSGSamber	18	0.0002
ORF 764	MSTYDMLIMHLYHGSGSGSamber	18	0.0002
ORF 765	MERTIMLLMHLYHGSGSGSamber	18	0.0002
ORF 766	MPSYGMLLMHLYHGSGSGSamber	18	0.0002
ORF 767	MEKCTMLLMHLYHGSGSGSamber	18	0.0002
ORF 768	MSTYSMVLMHLYHGSGSGSamber	18	0.0002
ORF 769	MSKSAMLLMHLYHGSGSGSamber	18	0.0002
ORF 770	MTKTTMLLMHLYHGSGSGSamber	18	0.0002
ORF 771	MNVSTMLLMHLYHGSGSGSamber	18	0.0002
ORF 772	MTSYDMLLMHLYGGSGSGSamber	18	0.0002
ORF 773	MTRYYMVLMHLYHGSGSGSamber	18	0.0002
ORF 774	MHSADMVLMHLYHGSGSGSamber	18	0.0002
ORF 775	MYKTDMLLMHLYHGSGSGSamber	18	0.0002
ORF 776	MSNSNMLLMHLYHGSGSGSamber	18	0.0002
ORF 777	MGHFQMLLMHLYHGSGSGSamber	18	0.0002
ORF 778	MVAYSMLLMHLYHGSGSGSamber	18	0.0002
ORF 779	MSTSLMILMHLYHGSGSGSamber	18	0.0002
ORF 780	MLEYLMLLMHLYHGSGSGSamber	18	0.0002
ORF 781	MYKHIMLLMHLYHGSGSGSamber	18	0.0002
ORF 782	MNSYDMLLMTLYHGSGSGSamber	18	0.0002
ORF 783	MKSYSMLLMHLYHGSGSGSamber	18	0.0002
ORF 784	MRSSIMVLMHLYHGSGSGSamber	18	0.0002
ORF 785	MATCTMLLMHLYHGSGSGSamber	18	0.0002
ORF 786	MEKSAMVLMHLYHGSGSGSamber	18	0.0002
ORF 787	MCTYQMLLMTLYHGSGSGSamber	18	0.0002
ORF 788	MTGYDMLLMQLYHGSGSGSamber	18	0.0002
ORF 789	MHRYCMCLMHLYHGSGSGSamber	18	0.0002
ORF 790	MNRRLMLLMHLYHGSGSGSamber	17	0.0002
ORF 791	MSSFLMLLMILYHGSGSGSamber	17	0.0002
ORF 792	MKTSLMILMHLYHGSGSGSamber	17	0.0002
ORF 793	MHRISMLLMHLYHGSGSGSamber	17	0.0002
ORF 794	MLPLDMLLMHLYHGSGSGSamber	17	0.0002
ORF 795	MKTFLMVLMHLYHGSGSGSamber	17	0.0002
ORF 796	MKHYEMLLMHLYHGSGSGSamber	17	0.0002
ORF 797	MTTSNMILMHLYHGSGSGSamber	17	0.0002
ORF 798	MYACDMILMHLYHGSGSGSamber	17	0.0002
ORF 799	MPGFYMLLMHLYHGSGSGSamber	17	0.0002
ORF 800	MQNSSMVLMHLYHGSGSGSamber	17	0.0002
ORF 801	MQTTLMVLMHLYHGSGSGSamber	17	0.0002
ORF 802	MGRTVMLLMHLYHGSGSGSamber	17	0.0002
ORF 803	MSGVTMLLMHLYHGSGSGSamber	17	0.0002
ORF 804	MEPSYMLLMHLYHGSGSGSamber	17	0.0002
ORF 805	MDGFAMLLMHLYHGSGSGSamber	17	0.0002
ORF 806	MKRYLMLLMHLYHGSGSGSamber	17	0.0002
ORF 807	MDRHAMVLMHLYHGSGSGSamber	17	0.0002
ORF 808	MAGIAMLLMHLYHGSGSGSamber	17	0.0002
ORF 809	MHNYSMLLMILYHGSGSGSamber	17	0.0002
ORF 810	MHCTDMLLMHLYHGSGSGSamber	17	0.0002
ORF 811	MQTNLMVLMHLYHGSGSGSamber	17	0.0002
ORF 812	MQASSMLLMHLYHGSGSGSamber	17	0.0002
ORF 813	MKSSLMLLMHLYHGSGSGSamber	17	0.0002
ORF 814	MRVSQMLLMHLYHGSGSGSGSamber	17	0.0002
ORF 815	MSRSNMVLMHLYHGSGSGSamber	17	0.0002
ORF 816	MDSNLMLLMHLYHGSGSGSamber	17	0.0002
ORF 817	MAASIMLLMHLYHGSGSGSamber	17	0.0002
ORF 818	MDQYLMILMHLYHGSGSGSamber	17	0.0002
ORF 819	MHAFQMLLMHLYHGSGSGSamber	17	0.0002
ORF 820	MDRISMILMHLYHGSGSGSamber	17	0.0002
ORF 821	MRRYDMLLMTLYHGSGSGSamber	17	0.0002
ORF 822	MRGSLMLLMHLYHGSGSGSamber	17	0.0002
ORF 823	MPQTIMLLMHLYHGSGSGSamber	17	0.0002
ORF 824	MSRSIMILMHLYHGSGSGSamber	17	0.0002
ORF 825	MSAYLMVLMHLYHGSGSGSamber	17	0.0002
ORF 826	MCPFEMLLMHLYHGSGSGSamber	17	0.0002
ORF 827	MSQYVMLLMHLYHGSGSGSamber	17	0.0002
ORF 828	MTKSNMVLMHLYHGSGSGSamber	17	0.0002
ORF 829	MGKDLMLLMHLYHGSGSGSamber	17	0.0002
ORF 830	MAGYHMLLMHLYHGSGSGSamber	16	0.0002
ORF 831	MDCLSMLLMHLYHGSGSGSamber	16	0.0002
ORF 832	MNKYDMLLMTLYHGSGSGSamber	16	0.0002
ORF 833	MASVLMLLMHLYHGSGSGSamber	16	0.0002
ORF 834	MKNFSMLLMHLYHGSGSGSamber	16	0.0002
ORF 835	MENILMLLMHLYHGSGSGSamber	16	0.0002
ORF 836	MKIPHMLLMHLYHGSGSGSamber	16	0.0002
ORF 837	MHASDMVLMHLYHGSGSGSamber	16	0.0002
ORF 838	MTKYDMLLMHLHHGSGSGSamber	16	0.0002
ORF 839	MRASDMLLMHLYHGSGSGSamber	16	0.0002
ORF 840	MTQCLMLLMHLYHGSGSGSamber	16	0.0002
ORF 841	MSPSIMVLMHLYHGSGSGSamber	16	0.0002
ORF 842	MDTYEMLLMHLYHGSGSGSamber	16	0.0002
ORF 843	MGTYNMVLMHLYHGSGSGSamber	16	0.0002
ORF 844	MRTTLMVLMHLYHGSGSGSamber	16	0.0002
ORF 845	MLQYEMLLMHLYHGSGSGSamber	16	0.0002
ORF 846	MSQITMLLMHLYHGSGSGSamber	16	0.0002
ORF 847	MLQSLMILMHLYHGSGSGSamber	16	0.0002
ORF 848	MLTFNMVLMHLYHGSGSGSamber	16	0.0002
ORF 849	MFRGLMLLMHLYHGSGSGSamber	16	0.0002
ORF 850	MQNSIMLLMHLYHGSGSGSamber	16	0.0002
ORF 851	MRPSLMVLMHLYHGSGSGSamber	16	0.0002
ORF 852	MKKTIMLLMHLYHGSGSGSamber	16	0.0002
ORF 853	MPNSAMLLMHLYHGSGSGSamber	16	0.0002
ORF 854	MLQTLMLLMHLYHGSGSGSamber	16	0.0002
ORF 855	MEQSYMLLMHLYHGSGSGSamber	16	0.0002
ORF 856	MRTYAMLLMHLYHGSGSGSamber	16	0.0002
ORF 857	MSNQIMPNMALRVWVWVLGRamber	16	0.0002
ORF 858	MQNYDMLLMTLYHGSGSGSamber	16	0.0002
ORF 859	MFHSDMVLMHLYHGSGSGSamber	16	0.0002
ORF 860	MVRIDMLLMHLYHGSGSGSamber	16	0.0002
ORF 861	MRSYLMLLMQLYHGSGSGSamber	16	0.0002
ORF 862	MEPYSMLLMHLYHGSGSGSamber	16	0.0002
ORF 863	MSASDMVLMHLYHGSGSGSamber	16	0.0002
ORF 864	MNSLLMLLMHLYHGSGSGSamber	16	0.0002
ORF 865	MLNIDMILMHLYHGSGSGSamber	16	0.0002
ORF 866	MKPSDMLLMHLYHGSGSGSamber	16	0.0002
ORF 867	MENSNMLLMHLYHGSGSGSamber	16	0.0002
ORF 868	MECSSMVLMHLYHGSGSGSamber	16	0.0002
ORF 869	MASYIMILMHLYHGSGSGSamber	16	0.0002
ORF 870	MTASSMLLMHLYHGSGSGSamber	16	0.0002
ORF 871	MSSGLMVLMHLYHGSGSGSamber	16	0.0002
ORF 872	MNRQLMVLMHLYHGSGSGSamber	15	0.0002
ORF 873	MRTFIMLLMHLYHGSGSGSamber	15	0.0002
ORF 874	MLRYLMLLMQLYHGSGSGSamber	15	0.0002
ORF 875	MGAYDMVLMHLYHGSGSGSamber	15	0.0002
ORF 876	MPDYNMLLMHLYHGSGSGSamber	15	0.0002
ORF 877	MEKYRMLLMHLYHGSGSGSamber	15	0.0002
ORF 878	MQSCNMVLMHLYHGSGSGSamber	15	0.0002
ORF 879	MNKTDMVLMHLYHGSGSGSamber	15	0.0002
ORF 880	MGRYIMLLMHLYAGSGSGSamber	15	0.0002
ORF 881	MCKLSMLLMHLYHGSGSGSamber	15	0.0002
ORF 882	MSSYNMVLMHLYHGSGSGSamber	15	0.0002
ORF 883	MRRTAMLLMHLYHGSGSGSamber	15	0.0002
ORF 884	MTRYLMLLMHLYAGSGSGSamber	15	0.0002
ORF 885	MAKYDMCLMHLYHGSGSGSamber	15	0.0002
ORF 886	MEKHDMVLMHLYHGSGSGSamber	15	0.0002
ORF 887	MGNSLMILMHLYHGSGSGSamber	15	0.0002
ORF 888	MQRCSMVLMHLYHGSGSGSamber	15	0.0002
ORF 889	MTRIDMLLMHLYHGSGSGSamber	15	0.0002
ORF 890	MTTTIMLLMHLYHGSGSGSamber	15	0.0002
ORF 891	MQQLDMLLMHLYHGSGSGSamber	15	0.0002
ORF 892	MGSYDMLLMHLLHGSGSGSamber	15	0.0002
ORF 893	MARTVMLLMHLYHGSGSGSamber	15	0.0002
ORF 894	MYSTLMLLMHLYHGSGSGSamber	15	0.0002
ORF 895	MGSILMLLMHLYHGSGSGSamber	15	0.0002
ORF 896	MFRSNMLLMHLYHGSGSGSamber	15	0.0002
ORF 897	MHSYTMLLMILYHGSGSGSamber	15	0.0002
ORF 898	MGRLTMLLMHLYHGSGSGSamber	15	0.0002
ORF 899	MSRTDMVLMHLYHGSGSGSamber	15	0.0002
ORF 900	MNTTTMLLMHLYHGSGSGSamber	15	0.0002
ORF 901	MRRDTMVLMHLYHGSGSGSamber	15	0.0002
ORF 902	MGRLNMLLMHLYHGSGSGSamber	15	0.0002
ORF 903	MRKFVMLLMHLYHGSGSGSamber	15	0.0002
ORF 904	MHSSYMLLMHLYHGSGSGSamber	15	0.0002
ORF 905	MCRHLMLLMLLYHGSGSGSamber	15	0.0002
ORF 906	MGATTMLLMHLYHGSGSGSamber	15	0.0002
ORF 907	MRPYDMLLMHLYHGSGSGSamber	15	0.0002
ORF 908	MSRVNMVLMHLYHGSGSGSamber	15	0.0002
ORF 909	MSGSIMVLMHLYHGSGSGSamber	15	0.0002
ORF 910	MRQVLMLLMHLYHGSGSGSamber	15	0.0002
ORF 911	MEKSYMVLMHLYHGSGSGSamber	15	0.0002
ORF 912	MDSYTMVLMHLYHGSGSGSamber	15	0.0002
ORF 913	MSNNLMLLMHLYHGSGSGSamber	15	0.0002
ORF 914	MKQFTMLLMHLYHGSGSGSamber	15	0.0002
ORF 915	MGPYQMLLMHLYHGSGSGSamber	15	0.0002
ORF 916	MLKCQMLLMHLYHGSGSGSamber	15	0.0002
ORF 917	MGDILMLLMHLYHGSGSGSamber	15	0.0002
ORF 918	MRGIHMLLMHLYHGSGSGSamber	14	0.0002
ORF 919	MKHYLMILMHLYHGSGSGSamber	14	0.0002
ORF 920	MNNHIMLLMHLYHGSGSGSamber	14	0.0002
ORF 921	MAISLMLLMHLYHGSGSGSamber	14	0.0002
ORF 922	MTNLTMLLMHLYHGSGSGSamber	14	0.0002
ORF 923	MSNINMLLMHLYHGSGSGSamber	14	0.0002
ORF 924	MNKHTMLLMHLYHGSGSGSamber	14	0.0002
ORF 925	MLRTNMLLMHLYHGSGSGSamber	14	0.0002
ORF 926	MTQVDMLLMHLYHGSGSGSamber	14	0.0002
ORF 927	MCAYIMLLMHLYAGSGSGSamber	14	0.0002
ORF 928	MSNSQMVLMHLYHGSGSGSamber	14	0.0002
ORF 929	MTSVLMLLMHLYHGSGSGSamber	14	0.0002
ORF 930	MNGHTMLLMHLYHGSGSGSamber	14	0.0002
ORF 931	MYTHCMLLMHLYHGSGSGSamber	14	0.0002
ORF 932	MQRGLMVLMHLYHGSGSGSamber	14	0.0002
ORF 933	MENLLMLLMHLYHGSGSGSamber	14	0.0002
ORF 934	MQFSSMLLMHLYHGSGSGSamber	14	0.0002
ORF 935	MHKYSMVLMHLYHGSGSGSamber	14	0.0002
ORF 936	MRDFNMVLMHLYHGSGSGSamber	14	0.0002
ORF 937	MSVSYMVLMHLYHGSGSGSamber	14	0.0002
ORF 938	MSTYDMLLMTLYHGSGSGSamber	14	0.0002
ORF 939	MQKTLMVLMHLYHGSGSGSamber	14	0.0002
ORF 940	MKHYTMVLMHLYHGSGSGSamber	14	0.0002
ORF 941	MATSQMLLMHLYHGSGSGSamber	14	0.0002
ORF 942	MTSTDMLLMHLYHGSGSGSamber	14	0.0002
ORF 943	MFNYTMLLMHLYHGSGSGSGSamber	14	0.0002
ORF 944	MPTSQMLLMHLYHGSGSGSamber	14	0.0002
ORF 945	MTKSYMVLMHLYHGSGSGSamber	14	0.0002
ORF 946	MSNHQMLLMHLYHGSGSGSamber	14	0.0002
ORF 947	MTKYLMILMHLYHGSGSGSamber	14	0.0002
ORF 948	MDRSTMLLMHLYHGSGSGSamber	14	0.0002
ORF 949	MCRSHMLLMHLYHGSGSGSamber	14	0.0002
ORF 950	MRNIDMILMHLYHGSGSGSamber	14	0.0002
ORF 951	MNRSLMVLMHLLHGSGSGSamber	14	0.0002
ORF 952	MNSLLMVLMHLYHGSGSGSamber	14	0.0002
ORF 953	MRGIQMLLMHLYHGSGSGSamber	14	0.0002
ORF 954	MQKFIMVLMHLYHGSGSGSamber	14	0.0002
ORF 955	MTSQDMLLMHLYHGSGSGSamber	14	0.0002
ORF 956	MRSVSMVLMHLYHGSGSGSamber	14	0.0002
ORF 957	MTNSDMILMHLYHGSGSGSamber	14	0.0002
ORF 958	MRNHVMLLMHLYHGSGSGSamber	14	0.0002
ORF 959	MGSIEMLLMHLYHGSGSGSamber	14	0.0002
ORF 960	MFNSDMCLMHLYHGSGSGSamber	14	0.0002
ORF 961	MRNFDMLLMHLYNGSGSGSamber	14	0.0002
ORF 962	MIRYTMLLMHLYHGSGSGSamber	14	0.0002
ORF 963	MTRTTMLLMHLYHGSGSGSamber	14	0.0002
ORF 964	MANTDMLLMHLYHGSGSGSamber	14	0.0002
ORF 965	MGSFIMLLMQLYHGSGSGSamber	14	0.0002
ORF 966	MQRTCMLLMHLYHGSGSGSamber	14	0.0002
ORF 967	MHNVTMLLMHLYHGSGSGSamber	14	0.0002
ORF 968	METFTMLLMILYHGSGSGSamber	14	0.0002
ORF 969	MCNCLMLLMHLYHGSGSGSamber	14	0.0002
ORF 970	MGQSLMVLMHLYHGSGSGSamber	14	0.0002
ORF 971	MESLLMLLMHLYHGSGSGSamber	13	0.0002
ORF 972	MTKTIMLLMHLYHGSGSGSamber	13	0.0002
ORF 973	MTKTLMLLMHLYHGSGSGSGSamber	13	0.0002
ORF 974	MSKITMLLMHLYHGSGSGSamber	13	0.0002
ORF 975	MKNFLMVLMHLYHGSGSGSamber	13	0.0002
ORF 976	MRRTLMILMHLYHGSGSGSamber	13	0.0002
ORF 977	MHRILMLLMHLYHGSGSGSamber	13	0.0002
ORF 978	MCKFQMLLMHLYAGSGSGSamber	13	0.0002
ORF 979	MTKSQMVLMHLYHGSGSGSamber	13	0.0002
ORF 980	MSNYDMILMHLYHGSGSGSGSamber	13	0.0002
ORF 981	MQAALMLLMHLYHGSGSGSamber	13	0.0002
ORF 982	MTCSDMLLMHLYHGSGSGSamber	13	0.0002
ORF 983	MLRGYMILMHLYHGSGSGSamber	13	0.0002
ORF 984	MCTFSMCLMHLYHGSGSGSamber	13	0.0002
ORF 985	MTSSNMLLMHLYHGSGSGSamber	13	0.0002
ORF 986	MDRLIMLLMHLYHGSGSGSamber	13	0.0002
ORF 987	MERSIMVLMHLYHGSGSGSamber	13	0.0002
ORF 988	MEASFMVLMHLYHGSGSGSamber	13	0.0002
ORF 989	MSRSSMVLMHLYHGSGSGSamber	13	0.0002
ORF 990	MYATDMLLMHLYHGSGSGSamber	13	0.0002
ORF 991	MNKYDMVLMHLYHGSGSGSamber	13	0.0002
ORF 992	MGNFDMLLMALYHGSGSGSamber	13	0.0002
ORF 993	MTTSAMLLMHLYHGSGSGSamber	13	0.0002
ORF 994	MQTSYMVLMHLYHGSGSGSamber	13	0.0002
ORF 995	MESLNMLLMHLYHGSGSGSamber	13	0.0002
ORF 996	MERYLMLLMHLYKGSGSGSamber	13	0.0002
ORF 997	MTSSIMVLMHLYHGSGSGSamber	13	0.0002
ORF 998	MKSNLMLLMHLYHGSGSGSamber	13	0.0002
ORF 999	MSLSLMLLMHLYHGSGSGSamber	13	0.0002
ORF 1000	MTRNIMVLMHLYHGSGSGSamber	13	0.0002
ORF 1001	MSSFNMLLMILYHGSGSGSamber	13	0.0002
ORF 1002	MRTSLMILMHLYHGSGSGSamber	13	0.0002
ORF 1003	MSKLTMLLMHLYHGSGSGSamber	13	0.0002
ORF 1004	MSNYDMILMHLYHGSGSGSamber	13	0.0002
ORF 1005	MKRVDMLLMHLYHGSGSGSamber	13	0.0002
ORF 1006	MPSIVMLLMHLYHGSGSGSamber	13	0.0002
ORF 1007	MVRGLMILMHLYHGSGSGSamber	13	0.0002
ORF 1008	MHCSSMLLMHLYHGSGSGSamber	13	0.0002
ORF 1009	MNTILMLLMHLYHGSGSGSamber	13	0.0002
ORF 1010	MHQSDMLLMHLYHGSGSGSamber	13	0.0002
ORF 1011	MTATLMVLMHLYHGSGSGSamber	13	0.0002
ORF 1012	MSSSSMVLMHLYHGSGSGSamber	13	0.0002
ORF 1013	MNANLMVLMHLYHGSGSGSamber	13	0.0002
ORF 1014	MSKSDMILMHLYHGSGSGSamber	13	0.0002
ORF 1015	MEGLQMLLMHLYHGSGSGSamber	13	0.0002
ORF 1016	MNRAIMLLMHLYHGSGSGSamber	13	0.0002
ORF 1017	MNRADMLLMHLYHGSGSGSamber	13	0.0002
ORF 1018	MKNYSMLLMHLYHGSGSGSamber	13	0.0002
ORF 1019	MHRYNMLLMTLYHGSGSGSamber	13	0.0002
ORF 1020	MPNTDMLLMHLYHGSGSGSamber	13	0.0002
ORF 1021	MCRTSMVLMHLYHGSGSGSamber	13	0.0002
ORF 1022	MHGLNMILMHLYHGSGSGSamber	13	0.0002
ORF 1023	MSTINMLLMHLYHGSGSGSamber	13	0.0002
ORF 1024	MSRAIMVLMHLYHGSGSGSamber	13	0.0002
ORF 1025	MKGFLMLLMHLYAGSGSGSamber	13	0.0002
ORF 1026	MQKIDMVLMHLYHGSGSGSamber	13	0.0002
ORF 1027	MSRRDMLLMHLYHGSGSGSamber	13	0.0002
ORF 1028	MARIAMLLMHLYHGSGSGSamber	13	0.0002
ORF 1029	MEPYNMLLMHLYHGSGSGSamber	13	0.0002
ORF 1030	MRTTFMLLMHLYHGSGSGSamber	13	0.0002
ORF 1031	MTKYLMVLMHLLHGSGSGSamber	13	0.0002
ORF 1032	MSTIIMLLMHLYHGSGSGSamber	13	0.0002
ORF 1033	MQNSDMVLMHLYHGSGSGSamber	13	0.0002
ORF 1034	MQRSLMLLMHLYHGSGSamber	13	0.0002
ORF 1035	MYHSDMLLMHLYHGSGSGSamber	13	0.0002
ORF 1036	MSDYDMLLMILYHGSGSGSamber	13	0.0002
ORF 1037	MDFYLMLLMHLYHGSGSGSamber	13	0.0002
ORF 1038	MARALMVLMHLYHGSGSGSamber	13	0.0002
ORF 1039	MASFLMLLMQLYHGSGSGSamber	13	0.0002
ORF 1040	MNRYSMILMHLYHGSGSGSamber	13	0.0002
ORF 1041	MHATTMLLMHLYHGSGSGSamber	12	0.0001
ORF 1042	MKSSDMVLMHLYHGSGSGSamber	12	0.0001
ORF 1043	MTRTHMVLMHLYHGSGSGSamber	12	0.0001
ORF 1044	MEHSAMLLMHLYHGSGSGSamber	12	0.0001
ORF 1045	MLRGLMALMHLYHGSGSGSamber	12	0.0001
ORF 1046	MVNITMLLMHLYHGSGSGSamber	12	0.0001
ORF 1047	MKVSHMLLMHLYHGSGSGSamber	12	0.0001
ORF 1048	MGSYTMLLMILYHGSGSGSamber	12	0.0001
ORF 1049	MDKSTMLLMHLYHGSGSGSamber	12	0.0001
ORF 1050	MERYLMLLMTLYHGSGSGSamber	12	0.0001
ORF 1051	MRCSIMVLMHLYHGSGSGSamber	12	0.0001
ORF 1052	MDRSAMVLMHLYHGSGSGSamber	12	0.0001
ORF 1053	MTTYFMCLMHLYHGSGSGSamber	12	0.0001
ORF 1054	MNTFDMLLMALYHGSGSGSamber	12	0.0001
ORF 1055	MRSYIMVLMHLYHGSGSGSamber	12	0.0001
ORF 1056	MNLYLMLLMHLYHGSGSGSamber	12	0.0001
ORF 1057	MATCTMVLMHLYHGSGSGSamber	12	0.0001
ORF 1058	MGKNLMLLMHLYHGSGSGSamber	12	0.0001
ORF 1059	MTKSFMLLMHLYHGSGSGSamber	12	0.0001
ORF 1060	MYSINMLLMHLYHGSGSGSamber	12	0.0001
ORF 1061	MQPYLMILMHLYHGSGSGSamber	12	0.0001
ORF 1062	MRVSQMLLMHLYHGSGSGSamber	12	0.0001
ORF 1063	MERVSMLLMHLYHGSGSGSamber	12	0.0001
ORF 1064	MQNSLMILMHLYHGSGSGSamber	12	0.0001
ORF 1065	MRRINMLLMHLYHGSGSGSamber	12	0.0001
ORF 1066	MSNSLMVLMHLYAGSGSGSamber	12	0.0001
ORF 1067	MRSATMLLMHLYHGSGSGSamber	12	0.0001
ORF 1068	MASHTMLLMHLYHGSGSGSamber	12	0.0001
ORF 1069	MTPYLMILMHLYHGSGSGSamber	12	0.0001
ORF 1070	MARSDMLLMHLYHGSGSGSamber	12	0.0001
ORF 1071	MLNSSMLLMHLYHGSGSGSamber	12	0.0001
ORF 1072	MKSSLMILMHLYHGSGSGSamber	12	0.0001
ORF 1073	MYVSPMLLMHLYHGSGSGSamber	12	0.0001
ORF 1074	MRSLNMVLMHLYHGSGSGSamber	12	0.0001
ORF 1075	MRVTNMLLMHLYHGSGSGSamber	12	0.0001
ORF 1076	MDSTLMLLMHLYHGSGSGSamber	12	0.0001
ORF 1077	MTRFNMVLMHLYHGSGSGSamber	12	0.0001
ORF 1078	MNNLDMVLMHLYHGSGSGSamber	12	0.0001
ORF 1079	MPNYYMVLMHLYHGSGSGSamber	12	0.0001
ORF 1080	MRTYDMLLMQLYHGSGSGSamber	12	0.0001
ORF 1081	MYNFDMLLMILYHGSGSGSamber	12	0.0001
ORF 1082	MYKYLMCLMHLYHGSGSGSamber	12	0.0001
ORF 1083	MVHCDMLLMHLYHGSGSGSamber	12	0.0001
ORF 1084	MNRSSMLLMHLYHGSGSGSamber	12	0.0001
ORF 1085	MNSRDMLLMHLYHGSGSGSamber	12	0.0001
ORF 1086	MYASSMILMHLYHGSGSGSamber	12	0.0001
ORF 1087	MSTNLMLLMHLYHGSGSGSamber	12	0.0001
ORF 1088	MGSVIMLLMHLYHGSGSGSamber	12	0.0001
ORF 1089	MSATTMLLMHLYHGSGSGSamber	12	0.0001
ORF 1090	MHYSIMLLMHLYHGSGSGSamber	12	0.0001
ORF 1091	MGRVQMLLMHLYHGSGSGSamber	12	0.0001
ORF 1092	MRNSSMILMHLYHGSGSGSamber	12	0.0001
ORF 1093	MERIDMILMHLYHGSGSGSamber	12	0.0001
ORF 1094	MRVCTMLLMHLYHGSGSGSamber	12	0.0001
ORF 1095	MRKTIMLLMHLYHGSGSGSamber	12	0.0001
ORF 1096	MANSLMILMHLYHGSGSGSamber	12	0.0001
ORF 1097	MDVTLMLLMHLYHGSGSGSamber	12	0.0001
ORF 1098	MYSTDMLLMHLYHGSGSGSamber	12	0.0001
ORF 1099	MGNSDMILMHLYHGSGSGSamber	12	0.0001
ORF 1100	MRTYYMVLMHLYHGSGSGSamber	12	0.0001
ORF 1101	MPRTDMVLMHLYHGSGSGSamber	12	0.0001
ORF 1102	MKSYDMLLMHLYAGSGSGSamber	12	0.0001
ORF 1103	MQTTDMLLMHLYHGSGSGSamber	12	0.0001
ORF 1104	MVRYLMILMHLYHGSGSGSamber	12	0.0001
ORF 1105	MHLFTMLLMHLYHGSGSGSamber	12	0.0001
ORF 1106	MRKYNMLLMHLYHGSGSGSamber	12	0.0001
ORF 1107	MLTGLMVLMHLYHGSGSGSamber	12	0.0001
ORF 1108	MRDFRMLLMHLYHGSGSGSamber	12	0.0001
ORF 1109	MYTSDMILMHLYHGSGSGSamber	11	0.0001
ORF 1110	MPRVAMLLMHLYHGSGSGSamber	11	0.0001
ORF 1111	MRQQYMLLMHLYHGSGSGSamber	11	0.0001
ORF 1112	MSRYGMVLMHLYHGSGSGSamber	11	0.0001
ORF 1113	MNTSNMLLMHLYHGSGSGSamber	11	0.0001
ORF 1114	MSKSDMCLMHLYHGSGSGSamber	11	0.0001
ORF 1115	MCAHLMCLMHLYHGSGSGSamber	11	0.0001
ORF 1116	MNHSIMLLMHLYHGSGSGSamber	11	0.0001
ORF 1117	MGAYSMVLMHLYHGSGSGSamber	11	0.0001
ORF 1118	MSGIYMLLMHLYHGSGSGSamber	11	0.0001
ORF 1119	MESYIMCLMHLYHGSGSGSamber	11	0.0001
ORF 1120	MERYLMLIMHLYHGSGSGSamber	11	0.0001
ORF 1121	MEGTLMLLMHLYHGSGSGSamber	11	0.0001
ORF 1122	MRFSIMLLMHLYHGSGSGSamber	11	0.0001
ORF 1123	MHKTNMLLMHLYHGSGSGSamber	11	0.0001
ORF 1124	MARLQMLLMHLYHGSGSGSamber	11	0.0001
ORF 1125	MSASQMLLMHLYHGSGSGSamber	11	0.0001
ORF 1126	MRTCTMLLMHLYHGSGSGSamber	11	0.0001
ORF 1127	MRRIQMLLMHLYHGSGSGSamber	11	0.0001
ORF 1128	MELSLMLLMHLYHGSGSGSamber	11	0.0001
ORF 1129	MGRFSMVLMHLYHGSGSGSamber	11	0.0001
ORF 1130	MSTLNMLLMHLYHGSGSGSamber	11	0.0001
ORF 1131	MFHSTMLLMHLYHGSGSGSamber	11	0.0001
ORF 1132	MGRVEMLLMHLYHGSGSGSamber	11	0.0001
ORF 1133	MRTCNMLLMHLYHGSGSGSamber	11	0.0001
ORF 1134	MKTFNMLLMHLYHGSGSGSamber	11	0.0001
ORF 1135	MDGITMLLMHLYHGSGSGSamber	11	0.0001
ORF 1136	MHSYDMLLMHLYHGSGLGLRamber	11	0.0001
ORF 1137	MNRSQMLLMHLYHGSGSGSamber	11	0.0001
ORF 1138	MHVSQMLLMHLYHGSGSGSamber	11	0.0001
ORF 1139	METTSMLLMHLYHGSGSGSamber	11	0.0001
ORF 1140	MQKYYMLLMTLYHGSGSGSamber	11	0.0001
ORF 1141	MTRIDMVLMHLYHGSGSGSamber	11	0.0001
ORF 1142	MVSYSMVLMHLYHGSGSGSamber	11	0.0001
ORF 1143	MHRYVMLLMQLYHGSGSGSamber	11	0.0001
ORF 1144	MSHISMLLMHLYHGSGSGSamber	11	0.0001
ORF 1145	MITYQMLLMHLYHGSGSGSamber	11	0.0001
ORF 1146	MNNYDMVLMHLYAGSGSGSamber	11	0.0001
ORF 1147	MLGYLMILMHLYHGSGSGSamber	11	0.0001
ORF 1148	MQGQNMLLMHLYHGSGSGSamber	11	0.0001
ORF 1149	MRVQYMLLMHLYHGSGSGSamber	11	0.0001
ORF 1150	MTCYDMLLMLLYHGSGSGSamber	11	0.0001
ORF 1151	MILMHLYHGSGSGSamber	11	0.0001
ORF 1152	MERANMVLMHLYHGSGSGSamber	11	0.0001
ORF 1153	MNQTLMVLMHLYHGSGSGSamber	11	0.0001
ORF 1154	MHATSMLLMHLYHGSGSGSamber	11	0.0001
ORF 1155	MASSDMLLMHLYHGSGSGSamber	11	0.0001
ORF 1156	MQSALMLLMHLYHGSGSGSamber	11	0.0001
ORF 1157	MSTFTMLLMHLYHGSGLGLRamber	11	0.0001
ORF 1158	MNRIYMLLMHLYHGSGSGSamber	11	0.0001
ORF 1159	MHQTLMVLMHLYHGSGSGSamber	11	0.0001
ORF 1160	MTRVDMILMHLYHGSGSGSamber	11	0.0001
ORF 1161	MLTYQMLLMTLYHGSGSGSamber	11	0.0001
ORF 1162	MKNLDMLLMHLYHGSGSGSamber	11	0.0001
ORF 1163	MAETIMLLMHLYHGSGSGSamber	11	0.0001
ORF 1164	MPISSMLLMHLYHGSGSGSamber	11	0.0001
ORF 1165	MNPTNMLLMHLYHGSGSGSamber	11	0.0001
ORF 1166	MRGYQMLLMHLYHGSGSGSamber	11	0.0001
ORF 1167	MCRYTMLLMHLIHGSGSGSamber	11	0.0001
ORF 1168	MYVTSMLLMHLYHGSGSGSamber	11	0.0001
ORF 1169	MQSVAMLLMHLYHGSGSGSamber	11	0.0001
ORF 1170	MTGIEMLLMHLYHGSGSGSamber	11	0.0001
ORF 1171	MNAVTMLLMHLYHGSGSGSamber	11	0.0001
ORF 1172	MYSYDMLLMVLYHGSGSGSamber	11	0.0001
ORF 1173	MTGVCMLLMHLYHGSGSGSamber	11	0.0001
ORF 1174	MCKFKMLLMHLYHGSGSGSamber	11	0.0001
ORF 1175	MNATIMLLMHLYHGSGSGSamber	11	0.0001
ORF 1176	MPNYIMILMHLYHGSGSGSamber	11	0.0001
ORF 1177	MEGHDMLLMHLYHGSGSGSamber	11	0.0001
ORF 1178	MTNIIMLLMHLYHGSGSGSamber	11	0.0001
ORF 1179	MANSYMVLMHLYHGSGSGSamber	11	0.0001
ORF 1180	MHVSAMLLMHLYHGSGSGSamber	11	0.0001
ORF 1181	MESFDMLLMTLYHGSGSGSamber	10	0.0001
ORF 1182	MSVCNMLLMHLYHGSGSGSamber	10	0.0001
ORF 1183	MHNFLMLLMQLYHGSGSGSamber	10	0.0001
ORF 1184	MNPFSMLLMHLYHGSGSGSamber	10	0.0001
ORF 1185	MRGYLMVLMHLIHGSGSGSamber	10	0.0001
ORF 1186	MEKTLMILMHLYHGSGSGSamber	10	0.0001
ORF 1187	MKSISMLLMHLYHGSGSGSamber	10	0.0001
ORF 1188	MQLYLMLLMHLYHGSGSGSamber	10	0.0001
ORF 1189	MQCTLMLLMHLYHGSGSGSamber	10	0.0001
ORF 1190	MRRILMVLMHLYHGSGSGSamber	10	0.0001
ORF 1191	MCPYNMLLMTLYHGSGSGSamber	10	0.0001
ORF 1192	MARFIMCLMHLYHGSGSGSamber	10	0.0001
ORF 1193	MGNSDMVLMHLYHGSGSGSamber	10	0.0001
ORF 1194	MERYDMILMHLYHGSGSGSamber	10	0.0001
ORF 1195	MKRSIMLLMHLYHGSGSGSamber	10	0.0001
ORF 1196	MARSLMILMHLYHGSGSGSamber	10	0.0001
ORF 1197	MKRSDMVLMHLYHGSGSGSamber	10	0.0001
ORF 1198	MRTYLMLLMTLYHGSGSGSamber	10	0.0001
ORF 1199	MDTYSMILMHLYHGSGSGSamber	10	0.0001
ORF 1200	MTKYDMLLMHLYKGSGSGSamber	10	0.0001
ORF 1201	MATHTMLLMHLYHGSGSGSamber	10	0.0001
ORF 1202	MCNYDMLLMHLYGGSGSGSamber	10	0.0001
ORF 1203	MLNSTMLLMHLYHGSGSGSamber	10	0.0001
ORF 1204	MNSYDMLLMLLYHGSGSGSamber	10	0.0001
ORF 1205	MRNLSMLLMHLYHGSGSGSamber	10	0.0001
ORF 1206	MGKSAMVLMHLYHGSGSGSamber	10	0.0001
ORF 1207	MNKGLMLLMHLYHGSGSGSamber	10	0.0001
ORF 1208	MQGYSMVLMHLYHGSGSGSamber	10	0.0001
ORF 1209	MCSFIMLLMTLYHGSGSGSamber	10	0.0001
ORF 1210	MQSNLMILMHLYHGSGSGSamber	10	0.0001
ORF 1211	MTSNLMVLMHLYHGSGSGSamber	10	0.0001
ORF 1212	MYRFIMLLMHLYHGSGSGSamber	10	0.0001
ORF 1213	MDRNSMLLMHLYHGSGSGSamber	10	0.0001
ORF 1214	MNRSHMLLMHLYHGSGSGSamber	10	0.0001
ORF 1215	MRSYSMLLMHLYHGSGSGSamber	10	0.0001
ORF 1216	MEESLMLLMHLYHGSGSGSamber	10	0.0001
ORF 1217	MGSYDMLLMHLYNGSGSGSamber	10	0.0001
ORF 1218	MNHSTMLLMHLYHGSGSGSamber	10	0.0001
ORF 1219	MQTTNMLLMHLYHGSGSGSamber	10	0.0001
ORF 1220	MSKIIMLLMHLYHGSGSGSamber	10	0.0001
ORF 1221	MSPSIMLLMHLYHGSGSGSamber	10	0.0001
ORF 1222	MQQYLMILMHLYHGSGSGSamber	10	0.0001
ORF 1223	MQSYLMALMHLYHGSGSGSamber	10	0.0001
ORF 1224	MNTYIMILMHLYHGSGSGSamber	10	0.0001
ORF 1225	MTTQLMLLMHLYHGSGSGSamber	10	0.0001
ORF 1226	MARSVMVLMHLYHGSGSGSamber	10	0.0001
ORF 1227	MISSLMLLMHLYHGSGSGSamber	10	0.0001
ORF 1228	MRSTYMLLMHLYHGSGSGSamber	10	0.0001
ORF 1229	MAASLMVLMHLYHGSGSGSamber	10	0.0001
ORF 1230	MHSLDMILMHLYHGSGSGSamber	10	0.0001
ORF 1231	MSALCMLLMHLYHGSGSGSamber	10	0.0001
ORF 1232	MNSSLMILMHLYHGSGSGSamber	10	0.0001
ORF 1233	MCSFQMLLMQLYHGSGSGSamber	10	0.0001
ORF 1234	MGRLAMLLMHLYHGSGSGSamber	10	0.0001
ORF 1235	MRHSQMVLMHLYHGSGSGSamber	10	0.0001
ORF 1236	MFKFRMLLMHLYHGSGSGSamber	10	0.0001
ORF 1237	MTRSFMVLMHLYHGSGSGSamber	10	0.0001
ORF 1238	MCRSIMLLMHLYHGSGSGSamber	10	0.0001
ORF 1239	MSASSMVLMHLYHGSGSGSamber	10	0.0001
ORF 1240	MKVSDMILMHLYHGSGSGSamber	10	0.0001
ORF 1241	MQRHCMVLMHLYHGSGSGSamber	10	0.0001
ORF 1242	MNQYIMVLMHLYHGSGSGSamber	10	0.0001
ORF 1243	MTASTMLLMHLYHGSGSGSamber	10	0.0001
ORF 1244	MHKITMLLMHLYHGSGSGSamber	10	0.0001
ORF 1245	MRRTQMVLMHLYHGSGSGSamber	10	0.0001
ORF 1246	MKNSFMLLMHLYHGSGSGSamber	10	0.0001
ORF 1247	MSQTLMLLMHLYHGSGSGSamber	10	0.0001
ORF 1248	MHRSNMLLMHLYHGSGSGSamber	10	0.0001
ORF 1249	MNGTLMVLMHLYHGSGSGSamber	10	0.0001
ORF 1250	MYHSQMVLMHLYHGSGSGSamber	10	0.0001
ORF 1251	MPGTIMLLMHLYHGSGSGSamber	10	0.0001
ORF 1252	MEASVMVLMHLYHGSGSGSamber	10	0.0001
ORF 1253	MNHGLMLLMHLYHGSGSGSamber	10	0.0001
ORF 1254	MTGTSMLLMHLYHGSGSGSamber	10	0.0001
ORF 1255	MEKTTMLLMHLYHGSGSGSamber	10	0.0001
ORF 1256	MASYLMLLMTLYHGSGSGSamber	10	0.0001
ORF 1257	MCSFTMLLMILYHGSGSGSamber	10	0.0001
ORF 1258	MLRYAMLLMQLYHGSGSGSamber	10	0.0001
ORF 1259	MLRHAMLLMHLYHGSGSGSamber	10	0.0001
ORF 1260	MSRLDMILMHLYHGSGSGSamber	10	0.0001
ORF 1261	MLRSDMLLMHLYHGSGSGSamber	10	0.0001
ORF 1262	MKSITMLLMHLYHGSGSGSamber	10	0.0001
ORF 1263	MARVTMVLMHLYHGSGSGSamber	10	0.0001
ORF 1264	MQRVQMLLMHLYHGSGSGSamber	10	0.0001
ORF 1265	MYNSDMILMHLYHGSGSGSamber	10	0.0001
ORF 1266	MCKLTMLLMHLYHGSGSGSamber	10	0.0001
ORF 1267	MSGLDMILMHLYHGSGSGSamber	10	0.0001
ORF 1268	MLLMHLYPGSGSGSamber	10	0.0001
ORF 1269	MHTVNMLLMHLYHGSGSGSamber	10	0.0001
ORF 1270	MCKYSMLLMHLYAGSGSGSamber	10	0.0001
ORF 1271	MRRTSMVLMHLYHGSGSGSamber	10	0.0001
ORF 1272	MRHTLMVLMHLYHGSGSGSamber	10	0.0001
ORF 1273	MSSVAMLLMHLYHGSGSGSamber	10	0.0001
ORF 1274	MHSLTMLLMHLYHGSGSGSamber	10	0.0001
ORF 1275	MTKSCMLLMHLYHGSGSGSamber	10	0.0001
ORF 1276	MLYSIMVLMHLYHGSGSGSamber	10	0.0001
ORF 1277	MNVYCMLLMHLYHGSGSGSamber	10	0.0001
ORF 1278	MHKFQMVLMHLYHGSGSGSamber	9	0.0001
ORF 1279	MARTIMVLMHLYHGSGSGSamber	9	0.0001
ORF 1280	MHQQLMLLMHLYHGSGSGSamber	9	0.0001
ORF 1281	MKATLMVLMHLYHGSGSGSamber	9	0.0001
ORF 1282	MCASLMVLMHLYHGSGSGSamber	9	0.0001
ORF 1283	MSVSAMILMHLYHGSGSGSamber	9	0.0001
ORF 1284	MISYLMLLMTLYHGSGSGSamber	9	0.0001
ORF 1285	MCTHLMLLMHLYAGSGSGSamber	9	0.0001
ORF 1286	MGAFTMVLMHLYHGSGSGSamber	9	0.0001
ORF 1287	MPISCMLLMHLYHGSGSGSamber	9	0.0001
ORF 1288	MKNTLMLLMHLYHGSGSGSamber	9	0.0001
ORF 1289	MNGFGMLLMHLYHGSGSGSamber	9	0.0001
ORF 1290	MCKLNMLLMHLYHGSGSGSamber	9	0.0001
ORF 1291	MARCLMVLMHLYHGSGSGSamber	9	0.0001
ORF 1292	MQSNTMLWNQWLMIKGLGLGLRamber	9	0.0001
ORF 1293	MHRSTMILMHLYHGSGSGSamber	9	0.0001
ORF 1294	MCNYIMLLMVLYHGSGSGSamber	9	0.0001
ORF 1295	MSRTVMLLMHLYHGSGSGSamber	9	0.0001
ORF 1296	MHRYRMLLMHLYHGSGSGSamber	9	0.0001
ORF 1297	MRPTLMLLMHLYHGSGSGSamber	9	0.0001
ORF 1298	MKGLLMLLMHLYHGSGSGSamber	9	0.0001
ORF 1299	MTAINMLLMHLYHGSGSGSamber	9	0.0001
ORF 1300	MNNIIMLLMHLYHGSGSGSamber	9	0.0001
ORF 1301	MTGTTMLLMHLYHGSGSGSamber	9	0.0001
ORF 1302	MDSHIMLLMHLYHGSGSGSamber	9	0.0001
ORF 1303	MRNFDMLLMHLIHGSGSGSamber	9	0.0001
ORF 1304	MGRATMLLMHLYHGSGSGSamber	9	0.0001
ORF 1305	MRRSNMVLMHLYHGSGSGSamber	9	0.0001
ORF 1306	MQRSLMLLMHLYHGSGLGLRamber	9	0.0001
ORF 1307	MRSTSMLLMHLYHGSGSGSamber	9	0.0001
ORF 1308	MYISSMLLMHLYHGSGSGSamber	9	0.0001
ORF 1309	MKTSIMLLMHLYHGSGSGSamber	9	0.0001
ORF 1310	MPPFIMLLMHLYHGSGSGSamber	9	0.0001
ORF 1311	MDTSYMLLMHLYHGSGSGSamber	9	0.0001
ORF 1312	MSTFDMLLMHLYKGSGSGSamber	9	0.0001
ORF 1313	MRSIAMLLMHLYHGSGSGSamber	9	0.0001
ORF 1314	MDTSSMVLMHLYHGSGSGSamber	9	0.0001
ORF 1315	MANHLMVLMHLYHGSGSGSamber	9	0.0001
ORF 1316	MGRFTMLLMHLYAGSGSGSamber	9	0.0001
ORF 1317	MASTDMLLMHLYHGSGSGSamber	9	0.0001
ORF 1318	MGHSDMILMHLYHGSGSGSamber	9	0.0001
ORF 1319	MLTYNMLLMILYHGSGSGSamber	9	0.0001
ORF 1320	MRRSNMLLMHLYHGSGSGSamber	9	0.0001
ORF 1321	MCRFDMLLMHLYFGSGSGSamber	9	0.0001
ORF 1322	MHRNDMLLMHLYHGSGSGSamber	9	0.0001
ORF 1323	MGVSDMILMHLYHGSGSGSamber	9	0.0001
ORF 1324	MRSIHMLLMHLYHGSGSGSamber	9	0.0001
ORF 1325	MCGYIMLLMILYHGSGSGSamber	9	0.0001
ORF 1326	MEAINMLLMHLYHGSGSGSamber	9	0.0001
ORF 1327	MCKLSMVLMHLYHGSGSGSamber	9	0.0001
ORF 1328	MPRHTMLLMHLYHGSGSGSamber	9	0.0001
ORF 1329	MQSADMLLMHLYHGSGSGSamber	9	0.0001
ORF 1330	MLKYCMVLMHLYHGSGSGSamber	9	0.0001
ORF 1331	MQVYIMLLMHLYHGSGSGSamber	9	0.0001
ORF 1332	MKSYLMLLMHLYAGSGSGSamber	9	0.0001
ORF 1333	MHRTQMVLMHLYHGSGSGSamber	9	0.0001
ORF 1334	MHSYDMLLMHLYHGSGSamber	9	0.0001
ORF 1335	MYTHTMLLMHLYHGSGSGSamber	9	0.0001
ORF 1336	MNNSIMVLMHLYHGSGSGSamber	9	0.0001
ORF 1337	MRNVCMVLMHLYHGSGSGSamber	9	0.0001
ORF 1338	MGRSCMVLMHLYHGSGSGSamber	9	0.0001
ORF 1339	MQSIVMLLMHLYHGSGSGSamber	9	0.0001
ORF 1340	MTNYIMILMHLYHGSGSGSamber	9	0.0001
ORF 1341	MSSSLMVLMHLYHGSGSGSamber	9	0.0001
ORF 1342	MKTTNMLLMHLYHGSGSGSamber	9	0.0001
ORF 1343	MNKFLMLLMILYHGSGSGSamber	9	0.0001
ORF 1344	MSPSSMLLMHLYHGSGSGSamber	9	0.0001
ORF 1345	MRSIIMLLMHLYHGSGSGSamber	9	0.0001
ORF 1346	MPRCNMVLMHLYHGSGSGSamber	9	0.0001
ORF 1347	MSKTFMLLMHLYHGSGSGSamber	9	0.0001
ORF 1348	MEKSQMLLMHLYHGSGSGSamber	9	0.0001
ORF 1349	MTRFLMLLMHLHHGSGSGSamber	9	0.0001
ORF 1350	MANSFMVLMHLYHGSGSGSamber	9	0.0001
ORF 1351	MSENLMLLMHLYHGSGSGSamber	9	0.0001
ORF 1352	MLRNIMLLMHLYHGSGSGSamber	9	0.0001
ORF 1353	MSRSNMLLMHLYHGSGSGSamber	9	0.0001
ORF 1354	MEKIIMLLMHLYHGSGSGSamber	9	0.0001
ORF 1355	MSKYTMVLMHLYHGSGSGSamber	9	0.0001
ORF 1356	MFTSHMLLMHLYHGSGSGSamber	9	0.0001
ORF 1357	MPNSNMVLMHLYHGSGSGSamber	9	0.0001
ORF 1358	MKACLMLLMHLYHGSGSGSamber	9	0.0001
ORF 1359	MLNHNMLLMHLYHGSGSGSamber	9	0.0001
ORF 1360	MKQYLMVLMHLYHGSGSGSamber	9	0.0001
ORF 1361	MASSYMVLMHLYHGSGSGSamber	9	0.0001
ORF 1362	MENTTMLLMHLYHGSGSGSamber	9	0.0001
ORF 1363	MSLYNMLLMHLYHGSGSGSamber	9	0.0001
ORF 1364	MKCDILLMMLYHQIRCGSGSGSamber	9	0.0001
ORF 1365	MRSSNMVLMHLYHGSGSGSamber	9	0.0001
ORF 1366	MKQTIMLLMHLYHGSGSGSamber	9	0.0001
ORF 1367	MSNYNMLLMILYHGSGSGSamber	9	0.0001
ORF 1368	MQTYVMVLMHLYHGSGSGSamber	9	0.0001
ORF 1369	MHRSLMLLMQLYHGSGSGSamber	9	0.0001
ORF 1370	MTLSDMLLMHLYHGSGSGSamber	9	0.0001
ORF 1371	MSASDMLLMHLYHGSGSGSamber	9	0.0001
ORF 1372	MRKYLMVLMHLIHGSGSGSamber	9	0.0001
ORF 1373	MADFEMLLMHLYHGSGSGSamber	9	0.0001
ORF 1374	MTSSSMLLMHLYHGSGSGSamber	9	0.0001
ORF 1375	MERNTMLLMHLYHGSGSGSamber	9	0.0001
ORF 1376	MATNTMLLMHLYHGSGSGSamber	9	0.0001
ORF 1377	MVRTLMVLMHLYHGSGSGSamber	9	0.0001
ORF 1378	MYNSQMLLMHLYHGSGSGSamber	9	0.0001
ORF 1379	MNNSTMVLMHLYHGSGSGSamber	9	0.0001
ORF 1380	MFTSLMCLMHLYHGSGSGSamber	9	0.0001
ORF 1381	MTTNLMLLMHLYHGSGSGSamber	9	0.0001
ORF 1382	MRSHSMLLMHLYHGSGSGSamber	9	0.0001
ORF 1383	MSSHQMLLMHLYHGSGSGSamber	8	0.0001
ORF 1384	MRRYDMLLMILYHGSGSGSamber	8	0.0001
ORF 1385	MKNYHMVLMHLYHGSGSGSamber	8	0.0001
ORF 1386	MRRVIMLLMHLYHGSGSGSamber	8	0.0001
ORF 1387	MNVTLMLLMHLYHGSGSGSamber	8	0.0001
ORF 1388	MSRYDMLLMHLLHGSGSGSamber	8	0.0001
ORF 1389	MGRTDMILMHLYHGSGSGSamber	8	0.0001
ORF 1390	MRNTTMLLMHLYHGSGSGSamber	8	0.0001
ORF 1391	MRGLTMLLMHLYHGSGSGSamber	8	0.0001
ORF 1392	MNRLAMLLMHLYHGSGSGSamber	8	0.0001
ORF 1393	MGGLEMLLMHLYHGSGSGSamber	8	0.0001
ORF 1394	MHRYDMLLMHLLHGSGSGSamber	8	0.0001
ORF 1395	MHFYDMCLMHLYHGSGSGSamber	8	0.0001
ORF 1396	MFKQDMVLMHLYHGSGSGSamber	8	0.0001
ORF 1397	MNSIDMLLMILYHGSGSGSamber	8	0.0001
ORF 1398	MTRTIMVLMHLYHGSGSGSamber	8	0.0001
ORF 1399	MQLYSMVLMHLYHGSGSGSamber	8	0.0001
ORF 1400	MDRGSMVLMHLYHGSGSGSamber	8	0.0001
ORF 1401	MGNDTMLLMHLYHGSGSGSamber	8	0.0001
ORF 1402	MYNSDMVLMHLYHGSGSGSamber	8	0.0001
ORF 1403	MERVAMLLMHLYHGSGSGSamber	8	0.0001
ORF 1404	MSTRLMLLMHLYHGSGSGSamber	8	0.0001
ORF 1405	MNAYAMLLMHLYHGSGSGSamber	8	0.0001
ORF 1406	MPEITMLLMHLYHGSGSGSamber	8	0.0001
ORF 1407	MPNSQMLLMHLYHGSGSGSamber	8	0.0001
ORF 1408	MYRTYMVLMHLYHGSGSGSamber	8	0.0001
ORF 1409	MPCYNMLLMHLYHGSGSGSamber	8	0.0001
ORF 1410	MRNYDMVLMHLLHGSGSGSamber	8	0.0001
ORF 1411	MEQTLMLLMHLYHGSGSGSamber	8	0.0001
ORF 1412	MGRTRMVLMHLYHGSGSGSamber	8	0.0001
ORF 1413	MEKFLMILMHLYHGSGSGSamber	8	0.0001
ORF 1414	MDKYIMILMHLYHGSGSGSamber	8	0.0001
ORF 1415	MPKSIMLLMHLYHGSGSGSamber	8	0.0001
ORF 1416	MHNTYMLLMHLYHGSGSGSamber	8	0.0001
ORF 1417	MHTFIMCLMHLYHGSGSGSamber	8	0.0001
ORF 1418	MEKGLMVLMHLYHGSGSGSamber	8	0.0001
ORF 1419	MGPSTMLLMHLYHGSGSGSamber	8	0.0001
ORF 1420	MCSYDMLLMHLYNGSGSGSamber	8	0.0001
ORF 1421	MSQIDMVLMHLYHGSGSGSamber	8	0.0001
ORF 1422	MAHYLMLLMTLYHGSGSGSamber	8	0.0001
ORF 1423	MLSIDMILMHLYHGSGSGSamber	8	0.0001
ORF 1424	MHHSSMLLMHLYHGSGSGSamber	8	0.0001
ORF 1425	MQQSQMLLMHLYHGSGSGSamber	8	0.0001
ORF 1426	MSRILMVLMHLYHGSGSGSamber	8	0.0001
ORF 1427	MCGYSMLLMHLYAGSGSGSamber	8	0.0001
ORF 1428	MASVLMVLMHLYHGSGSGSamber	8	0.0001
ORF 1429	MCAYSMVLMHLYHGSGSGSamber	8	0.0001
ORF 1430	MNSSDMILMHLYHGSGSGSamber	8	0.0001
ORF 1431	MRCHSMLLMHLYHGSGSGSamber	8	0.0001
ORF 1432	MGKTLMLLMHLYHGSGSGSamber	8	0.0001
ORF 1433	MDRSQMLLMHLYHGSGSGSamber	8	0.0001
ORF 1434	MECISMLLMHLYHGSGSGSamber	8	0.0001
ORF 1435	MSQSYMLLMHLYHGSGSGSamber	8	0.0001
ORF 1436	MSSYLMLLMHLIHGSGSGSamber	8	0.0001
ORF 1437	MNSILMVLMHLYHGSGSGSamber	8	0.0001
ORF 1438	MLNTTMLLMHLYHGSGSGSamber	8	0.0001
ORF 1439	MQRSDMILMHLYHGSGSGSamber	8	0.0001
ORF 1440	MQHTLMLLMHLYHGSGSGSamber	8	0.0001
ORF 1441	MFSCAMLLMHLYHGSGSGSamber	8	0.0001
ORF 1442	MQATTMLLMHLYHGSGSGSamber	8	0.0001
ORF 1443	MIVSLMVLMHLYHGSGSGSamber	8	0.0001
ORF 1444	MPPYSMVLMHLYHGSGSGSamber	8	0.0001
ORF 1445	MDRQDMLLMHLYHGSGSGSGSamber	8	0.0001
ORF 1446	MHQFDMLLMVLYHGSGSGSamber	8	0.0001
ORF 1447	MNQYNMVLMHLYHGSGSGSamber	8	0.0001
ORF 1448	MTTYNMLLMILYHGSGSGSamber	8	0.0001
ORF 1449	MSNVVMLLMHLYHGSGSGSamber	8	0.0001
ORF 1450	MNGLYMILMHLYHGSGSGSamber	8	0.0001
ORF 1451	MASSLMILMHLYHGSGSGSamber	8	0.0001
ORF 1452	MLNTCMLLMHLYHGSGSGSamber	8	0.0001
ORF 1453	MSYSQMLLMHLYHGSGSGSamber	8	0.0001
ORF 1454	MFGHLMILMHLYHGSGSGSamber	8	0.0001
ORF 1455	MPRTTMLLMHLYHGSGSGSamber	8	0.0001
ORF 1456	MQQSIMLLMHLYHGSGSGSamber	8	0.0001
ORF 1457	MRSVHMLLMHLYHGSGSGSamber	8	0.0001
ORF 1458	MTINLMLLMHLYHGSGSGSamber	8	0.0001
ORF 1459	MPRINMLLMHLYHGSGSGSamber	8	0.0001
ORF 1460	MSTYLMLLMTLYHGSGSGSamber	8	0.0001
ORF 1461	MGRSNMILMHLYHGSGSGSamber	8	0.0001
ORF 1462	MSSFDMLLMHLLHGSGSGSamber	8	0.0001
ORF 1463	MGRLNMVLMHLYHGSGSGSamber	8	0.0001
ORF 1464	MASYDMLLMTLYHGSGSGSamber	8	0.0001
ORF 1465	MRRNDMLLMHLYHGSGSGSamber	8	0.0001
ORF 1466	MNTTIMLLMHLYHGSGSGSamber	8	0.0001
ORF 1467	MQQFSMVLMHLYHGSGSGSamber	8	0.0001
ORF 1468	MRKTLMVLMHLYHGSGSGSamber	8	0.0001
ORF 1469	MGDSLMLLMHLYHGSGSGSamber	8	0.0001
ORF 1470	MNRYGMLLMILYHGSGSGSamber	8	0.0001
ORF 1471	MRGSVMLLMHLYHGSGSGSamber	8	0.0001
ORF 1472	MDRQDMLLMHLYHGSGSGSamber	8	0.0001
ORF 1473	MTTSLMILMHLYHGSGSGSamber	8	0.0001
ORF 1474	MNNYDMLLMHLYAGSGSGSamber	8	0.0001
ORF 1475	MHKCNMVLMHLYHGSGSGSamber	8	0.0001
ORF 1476	MRGTIMLLMHLYHGSGSGSamber	8	0.0001
ORF 1477	MIRYLMLLMHLYAGSGSGSamber	8	0.0001
ORF 1478	MHNTDMLLMHLYHGSGSGSamber	8	0.0001
ORF 1479	MSNQDMILMHLYHGSGSGSamber	8	0.0001
ORF 1480	MYNTDMLLMHLYHGSGSGSamber	8	0.0001
ORF 1481	MNNINMLLMHLYHGSGSGSamber	8	0.0001
ORF 1482	MDNYIMILMHLYHGSGSGSamber	8	0.0001
ORF 1483	MRASYMVLMHLYHGSGSGSamber	8	0.0001
ORF 1484	MHLYGMLLMHLYHGSGSGSamber	8	0.0001
ORF 1485	MNRYDMLLMTLYHGSGSGSamber	8	0.0001
ORF 1486	MGTNTMVLMHLYHGSGSGSamber	8	0.0001
ORF 1487	MRTDTMVLMHLYHGSGSGSamber	8	0.0001
ORF 1488	MVAYNMLLMHLYHGSGSGSGSamber	8	0.0001
ORF 1489	MLTSYMLLMHLYHGSGSGSamber	8	0.0001
ORF 1490	MSKTNMLLMHLYHGSGSGSamber	8	0.0001
ORF 1491	MEKYTMLLMILYHGSGSGSamber	8	0.0001
ORF 1492	MNTATMLLMHLYHGSGSGSamber	8	0.0001
ORF 1493	MSKNSMVLMHLYHGSGSGSamber	8	0.0001
ORF 1494	MSKTDMILMHLYHGSGSGSamber	8	0.0001
ORF 1495	MHSNTMVLMHLYHGSGSGSamber	8	0.0001
ORF 1496	MESYVMLLMILYHGSGSGSamber	8	0.0001
ORF 1497	MGNVTMLLMHLYHGSGSGSamber	8	0.0001
ORF 1498	MDASYMLLMHLYHGSGSGSamber	8	0.0001
ORF 1499	MTVFIMLLMHLYHGSGSGSamber	8	0.0001
ORF 1500	MGNNDMLLMHLYHGSGSGSamber	8	0.0001
ORF 1501	MRNSLMILMHLYHGSGSGSamber	8	0.0001
ORF 1502	MQGSDMVLMHLYHGSGSGSamber	8	0.0001
ORF 1503	MANQLMLLMHLYHGSGSGSamber	8	0.0001
ORF 1504	MSGISMILMHLYHGSGSGSamber	8	0.0001
ORF 1505	MERYIMLLMILYHGSGSGSamber	8	0.0001
ORF 1506	MTHLDMVLMHLYHGSGSGSamber	8	0.0001
ORF 1507	MNRNTMLLMHLYHGSGSGSamber	8	0.0001
ORF 1508	MEKSLMILMHLYHGSGSGSamber	8	0.0001
ORF 1509	MTSFTMVLMHLYHGSGSGSamber	8	0.0001
ORF 1510	MEKLDMLLMHLYHGSGSGSamber	7	0.0001
ORF 1511	MHSIAMLLMHLYHGSGSGSamber	7	0.0001
ORF 1512	MERTSMVLMHLYHGSGSGSamber	7	0.0001
ORF 1513	MEASTMLLMHLYHGSGSGSamber	7	0.0001
ORF 1514	MEAYIMLLMILYHGSGSGSamber	7	0.0001
ORF 1515	MHTYLMVLMTLYHGSGSGSamber	7	0.0001
ORF 1516	MTFSSMVLMHLYHGSGSGSamber	7	0.0001
ORF 1517	MARHQMLLMHLYHGSGSGSamber	7	0.0001
ORF 1518	MSNYYMILMHLYHGSGSGSamber	7	0.0001
ORF 1519	MLSSTMVLMHLYHGSGSGSamber	7	0.0001
ORF 1520	MTNICMLLMHLYHGSGSGSamber	7	0.0001
ORF 1521	MSTNTMVLMHLYHGSGSGSamber	7	0.0001
ORF 1522	MDHLTMLLMHLYHGSGSGSamber	7	0.0001
ORF 1523	MGTPFMLLMHLYHGSGSGSamber	7	0.0001
ORF 1524	MYTIDMLLMHLYHGSGSGSamber	7	0.0001
ORF 1525	MGNHQMLLMHLYHGSGSGSamber	7	0.0001
ORF 1526	MEAYLMLLMQLYHGSGSGSamber	7	0.0001
ORF 1527	MSVSDMVLMHLYHGSGSGSamber	7	0.0001
ORF 1528	MCSTLMVLMHLYHGSGSGSamber	7	0.0001
ORF 1529	MRRTQMLLMHLYHGSGSGSamber	7	0.0001
ORF 1530	MRSQLMVLMHLYHGSGSGSamber	7	0.0001
ORF 1531	MRETCMLLMHLYHGSGSGSamber	7	0.0001
ORF 1532	MKKYSMLLMHLYHGSGSGSamber	7	0.0001
ORF 1533	MVTYLMILMHLYHGSGSGSamber	7	0.0001
ORF 1534	MNSYIMLLMHLLHGSGSGSamber	7	0.0001
ORF 1535	MLPYLMVLMHLLHGSGSGSamber	7	0.0001
ORF 1536	MKVTLMLLMHLYHGSGSGSamber	7	0.0001
ORF 1537	MTKYYMLLMQLYHGSGSGSamber	7	0.0001
ORF 1538	MSVIDMVLMHLYHGSGSGSamber	7	0.0001
ORF 1539	MRHSNMLLMHLYHGSGSGSamber	7	0.0001
ORF 1540	MHKSSMVLMHLYHGSGSGSamber	7	0.0001
ORF 1541	MHGSNMLLMHLYHGSGSGSamber	7	0.0001
ORF 1542	MNSYDMLLMILYHGSGSGSamber	7	0.0001
ORF 1543	MQTQLMLLMHLYHGSGSGSamber	7	0.0001
ORF 1544	MYACTMVLMHLYHGSGSGSamber	7	0.0001
ORF 1545	MRRYRMLLMHLYHGSGSGSamber	7	0.0001
ORF 1546	MGPHLMLLMHLYHGSGSGSamber	7	0.0001
ORF 1547	MSRYLMVLMQLYHGSGSGSamber	7	0.0001
ORF 1548	MLKSIMVLMHLYHGSGSGSamber	7	0.0001
ORF 1549	MYVSCMVLMHLYHGSGSGSamber	7	0.0001
ORF 1550	MYCHTMLLMHLYHGSGSGSamber	7	0.0001
ORF 1551	MQSILMVLMHLYHGSGSGSamber	7	0.0001
ORF 1552	MICYLCIFIMGLGLGLRamber	7	0.0001
ORF 1553	MSKNIMVLMHLYHGSGSGSamber	7	0.0001
ORF 1554	MLSVLMLLMHLYHGSGSGSamber	7	0.0001
ORF 1555	MNNILMVLMHLYHGSGSGSamber	7	0.0001
ORF 1556	MEQQLMLLMHLYHGSGSGSamber	7	0.0001
ORF 1557	MTSVTMLLMHLYHGSGSGSamber	7	0.0001
ORF 1558	MRNIDMCLMHLYHGSGSGSamber	7	0.0001
ORF 1559	MGNYNMVLMHLYHGSGSGSamber	7	0.0001
ORF 1560	MFRGYMVLMHLYHGSGSGSamber	7	0.0001
ORF 1561	MGNIEMLLMHLYHGSGSGSamber	7	0.0001
ORF 1562	MNTYDMLLMHLYKGSGSGSamber	7	0.0001
ORF 1563	MRSVNMLLMHLYHGSGSGSamber	7	0.0001
ORF 1564	MCSYLMLLMHLVHGSGSGSamber	7	0.0001
ORF 1565	MQKYDMLLMLLYHGSGSGSamber	7	0.0001
ORF 1566	MEPYSMILMHLYHGSGSGSamber	7	0.0001
ORF 1567	MNAYLMLLMTLYHGSGSGSamber	7	0.0001
ORF 1568	MHAFDMLLMTLYHGSGSGSamber	7	0.0001
ORF 1569	MTRYLMVLMHLYAGSGSGSamber	7	0.0001
ORF 1570	MQNVYMLLMHLYHGSGSGSamber	7	0.0001
ORF 1571	MRSTLMVLMHLYHGSGSGSamber	7	0.0001
ORF 1572	MNKSIMVLMHLYHGSGSGSamber	7	0.0001
ORF 1573	MERTQMLLMHLYHGSGSGSamber	7	0.0001
ORF 1574	MKTQLMLLMHLYHGSGSGSamber	7	0.0001
ORF 1575	MDVFSMVLMHLYHGSGSGSamber	7	0.0001
ORF 1576	MGHCAMLLMHLYHGSGSGSamber	7	0.0001
ORF 1577	MPNFCMVLMHLYHGSGSGSamber	7	0.0001
ORF 1578	MCQSLMILMHLYHGSGSGSamber	7	0.0001
ORF 1579	MSHCDMILMHLYHGSGSGSamber	7	0.0001
ORF 1580	MEVSSMVLMHLYHGSGSGSamber	7	0.0001
ORF 1581	MSNYDMLLMHLLHGSGSGSamber	7	0.0001
ORF 1582	MQGHQMLLMHLYHGSGSGSamber	7	0.0001
ORF 1583	MASTSMLLMHLYHGSGSGSamber	7	0.0001
ORF 1584	MDSYVMLLMILYHGSGSGSamber	7	0.0001
ORF 1585	MESTLMILMHLYHGSGSGSamber	7	0.0001
ORF 1586	MRKSYMLLMHLYHGSGSGSamber	7	0.0001
ORF 1587	MLHINMLLMHLYHGSGSGSamber	7	0.0001
ORF 1588	MHSYDMLLMHPYHGSGSGSamber	7	0.0001
ORF 1589	MRKSDMILMHLYHGSGSGSamber	7	0.0001
ORF 1590	MDSSVMVLMHLYHGSGSGSamber	7	0.0001
ORF 1591	MKRISMLLMHLYHGSGSGSamber	7	0.0001
ORF 1592	MTSLDMILMHLYHGSGSGSamber	7	0.0001
ORF 1593	MKHTLMLLMHLYHGSGSGSamber	7	0.0001
ORF 1594	MRSSLMVLMHLYAGSGSGSamber	7	0.0001
ORF 1595	MGQICMLLMHLYHGSGSGSamber	7	0.0001
ORF 1596	MTNFNMLLMHLYHGSGAGSamber	7	0.0001
ORF 1597	MFTCDMVLMHLYHGSGSGSamber	7	0.0001
ORF 1598	MSPYTMLLMHLYHGSGSGSamber	7	0.0001
ORF 1599	MNRANMLLMHLYHGSGSGSamber	7	0.0001
ORF 1600	MLNCLMVLMHLYHGSGSGSamber	7	0.0001
ORF 1601	MERLAMLLMHLYHGSGSGSamber	7	0.0001
ORF 1602	MSGYDMLLMLLYHGSGSGSamber	7	0.0001
ORF 1603	MGKFSMGPMLRKNWVWVWVLGRamber	7	0.0001
ORF 1604	MDENLMLLMHLYHGSGSGSamber	7	0.0001
ORF 1605	MKSHLMVLMHLYHGSGSGSamber	7	0.0001
ORF 1606	MQSTLMILMHLYHGSGSGSamber	7	0.0001
ORF 1607	MNSANMLLMHLYHGSGSGSamber	7	0.0001
ORF 1608	MLQTIMLLMHLYHGSGSGSamber	7	0.0001
ORF 1609	MRSFRMLLMHLYHGSGSGSamber	7	0.0001
ORF 1610	MTYSLMLLMHLYHGSGSGSamber	7	0.0001
ORF 1611	MRGRDMLLMHLYHGSGSGSamber	7	0.0001
ORF 1612	MERHIMLLMHLYHGSGSGSamber	7	0.0001
ORF 1613	MGRLLMLLMHLYHGSGSGSamber	7	0.0001
ORF 1614	MAKTIMLLMHLYHGSGSGSamber	7	0.0001
ORF 1615	MHTFNMILMHLYHGSGSGSamber	7	0.0001
ORF 1616	MSSQLMLLMHLYHGSGSGSamber	7	0.0001
ORF 1617	MSLYSMLLMHLYHGSGSGSamber	7	0.0001
ORF 1618	MPPYLMLLMQLYHGSGSGSamber	7	0.0001
ORF 1619	MTESIMVLMHLYHGSGSGSamber	7	0.0001
ORF 1620	MTTFHMVLMHLYHGSGSGSamber	7	0.0001
ORF 1621	MLSGLMLLMHLYHGSGSGSamber	7	0.0001
ORF 1622	MEKTDMLLMHLYHGSGSGSamber	7	0.0001
ORF 1623	MDRATMLLMHLYHGSGSGSamber	7	0.0001
ORF 1624	MTKIQMLLMHLYHGSGSGSamber	7	0.0001
ORF 1625	MQGKFMQNMALRVWVWVLGRamber	7	0.0001
ORF 1626	MAHSCMLLMHLYHGSGSGSamber	7	0.0001
ORF 1627	MCRASMLLMHLYHGSGSGSamber	7	0.0001
ORF 1628	MHKYQMLLMHLYAGSGSGSamber	7	0.0001
ORF 1629	MQRYNMLLMILYHGSGSGSamber	7	0.0001
ORF 1630	MRQVTMLLMHLYHGSGSGSamber	7	0.0001
ORF 1631	MGGIFMLLMHLYHGSGSGSamber	7	0.0001
ORF 1632	MQSYLMLLMHLYNGSGSGSamber	7	0.0001
ORF 1633	MHSNLMLLMHLYHGSGSGSamber	7	0.0001
ORF 1634	MKTTSMLLMHLYHGSGSGSamber	7	0.0001
ORF 1635	MRASIMLLMHLYHGSGSGSamber	7	0.0001
ORF 1636	MNKSTMVLMHLYHGSGSGSamber	7	0.0001
ORF 1637	MYKSDMILMHLYHGSGSGSamber	7	0.0001
ORF 1638	MSDYAMVLMHLYHGSGSGSamber	7	0.0001
ORF 1639	MQLSYMLLMHLYHGSGSGSamber	7	0.0001
ORF 1640	MCTYTMLLMHLYHGSGLGLRamber	7	0.0001
ORF 1641	MQRTLMILMHLYHGSGSGSamber	7	0.0001
ORF 1642	MNTFTMVLMHLYHGSGSGSamber	7	0.0001
ORF 1643	MPSYLMLLMHLHHGSGSGSamber	7	0.0001
ORF 1644	MLSCLMCLMHLYHGSGSGSamber	7	0.0001
ORF 1645	MNRHGMLLMHLYHGSGSGSamber	7	0.0001
ORF 1646	MSKSCMLLMHLYHGSGSGSamber	7	0.0001
ORF 1647	MHNYEMLLMQLYHGSGSGSamber	7	0.0001
ORF 1648	MSSINMILMHLYHGSGSGSamber	7	0.0001
ORF 1649	MRSCDMILMHLYHGSGSGSamber	7	0.0001
ORF 1650	MDDSLMLLMHLYHGSGSGSamber	7	0.0001
ORF 1651	MSAITMLLMHLYHGSGSGSamber	7	0.0001
ORF 1652	MRESIMVLMHLYHGSGSGSamber	7	0.0001
ORF 1653	MSKHYMVLMHLYHGSGSGSamber	7	0.0001
ORF 1654	MERTFMLLMHLYHGSGSGSamber	7	0.0001
ORF 1655	MNKINMVLMHLYHGSGSGSamber	7	0.0001
ORF 1656	MRNTDMILMHLYHGSGSGSamber	7	0.0001
ORF 1657	MTKLLMLLMHLYHGSGSGSamber	7	0.0001
ORF 1658	MPKTDMLLMHLYHGSGSGSamber	7	0.0001
ORF 1659	MSSNTMLLMHLYHGSGSGSamber	7	0.0001
ORF 1660	MYSHTMLLMHLYHGSGSGSamber	7	0.0001
ORF 1661	MTSLTMLLMHLYHGSGSGSamber	7	0.0001
ORF 1662	MARNLMILMHLYHGSGSGSamber	7	0.0001
ORF 1663	MSRTNMVLMHLYHGSGSGSamber	7	0.0001
ORF 1664	MKNTDMLLMHLYHGSGSGSamber	7	0.0001
ORF 1665	MRNIQMLLMHLYHGSGSGSamber	7	0.0001
ORF 1666	MSRQIMLLMHLYHGSGSGSamber	7	0.0001
ORF 1667	MTKTSMVLMHLYHGSGSGSamber	7	0.0001
ORF 1668	MSATSMLLMHLYHGSGSGSamber	7	0.0001
ORF 1669	MLKINMLLMHLYHGSGSGSamber	7	0.0001
ORF 1670	MHKINMLLMHLYHGSGSGSamber	7	0.0001
ORF 1671	MTNITMLLMHLYHGSGSGSamber	7	0.0001
ORF 1672	MTRSLMVLMHLYAGSGSGSamber	6	0.0001
ORF 1673	MHTSLMLLMHLYHGSGSamber	6	0.0001
ORF 1674	MCDCSMLLMHLYHGSGSGSamber	6	0.0001
ORF 1675	MRQSLMILMHLYHGSGSGSamber	6	0.0001
ORF 1676	MEHNLMVLMHLYHGSGSGSamber	6	0.0001
ORF 1677	MRTYDMLLMHLYHGSGSamber	6	0.0001
ORF 1678	MTRFDMLLMHLYHGSGSamber	6	0.0001
ORF 1679	MAGYTMVLMHLYHGSGSGSamber	6	0.0001
ORF 1680	MRKQDMLLMHLYHGSGSGSamber	6	0.0001
ORF 1681	MNCSSMILMHLYHGSGSGSamber	6	0.0001
ORF 1682	MHKLNMLLMHLYHGSGSGSamber	6	0.0001
ORF 1683	MHTFGMLLMHLYHGSGSGSamber	6	0.0001
ORF 1684	MNKTAMLLMHLYHGSGSGSamber	6	0.0001
ORF 1685	MRAYLMILMHLYHGSGSGSamber	6	0.0001
ORF 1686	MHKTSMVLMHLYHGSGSGSamber	6	0.0001
ORF 1687	MTSLLMVLMHLYHGSGSGSamber	6	0.0001
ORF 1688	MNTCTMVLMHLYHGSGSGSamber	6	0.0001
ORF 1689	MNDHDMLLMHLYHGSGSGSamber	6	0.0001
ORF 1690	MLNTSMLLMHLYHGSGSGSamber	6	0.0001
ORF 1691	MGGLDMLLMTLYHGSGSGSamber	6	0.0001
ORF 1692	MNATIMVLMHLYHGSGSGSamber	6	0.0001
ORF 1693	MITTLMLLMHLYHGSGSGSamber	6	0.0001
ORF 1694	MCRYIMLLMQLYHGSGSGSamber	6	0.0001
ORF 1695	MSVCFMLLMHLYHGSGSGSamber	6	0.0001
ORF 1696	MTKSLMVLMHLYAGSGSGSamber	6	0.0001
ORF 1697	MTNTTMLLMHLYHGSGSGSamber	6	0.0001
ORF 1698	MLLLHLYHGSGSGSamber	6	0.0001
ORF 1699	MNHQDMVLMHLYHGSGSGSamber	6	0.0001
ORF 1700	MQSYTMILMHLYHGSGSGSamber	6	0.0001
ORF 1701	MNGQLMILMHLYHGSGSGSamber	6	0.0001
ORF 1702	MNSSSMVLMHLYHGSGSGSamber	6	0.0001
ORF 1703	MGTSSMLLMHLYHGSGSGSamber	6	0.0001
ORF 1704	MDSILMLLMHLYHGSGSGSamber	6	0.0001
ORF 1705	MGAYSMPPMLPRKWVWVWVLGRamber	6	0.0001
ORF 1706	MNRGYMHLMHLYHGSGSGSamber	6	0.0001
ORF 1707	MRDCQMLLMHLYHGSGSGSamber	6	0.0001
ORF 1708	MYTQTMLLMHLYHGSGSGSamber	6	0.0001
ORF 1709	MSTSCMLLMHLYHGSGSGSamber	6	0.0001
ORF 1710	MRSFLMILMHLYHGSGSGSamber	6	0.0001
ORF 1711	MLRTLMILMHLYHGSGSGSamber	6	0.0001
ORF 1712	MPSNSMLLMHLYHGSGSGSamber	6	0.0001
ORF 1713	MHKSDMLLMHLYHGSGSGSamber	6	0.0001
ORF 1714	MNQFLMVLMHLYHGSGSGSamber	6	0.0001
ORF 1715	MNRHYMVLMHLYHGSGSGSamber	6	0.0001
ORF 1716	MQESIMLLMHLYHGSGSGSamber	6	0.0001
ORF 1717	MRTINMLLMHLYHGSGSGSamber	6	0.0001
ORF 1718	MEKYYMLLMLLYHGSGSGSamber	6	0.0001
ORF 1719	MGNHVMLLMHLYHGSGSGSamber	6	0.0001
ORF 1720	MTQHIMLLMHLYHGSGSGSamber	6	0.0001
ORF 1721	MDRYLMVLMHLLHGSGSGSamber	6	0.0001
ORF 1722	MKRTDMVLMHLYHGSGSGSamber	6	0.0001
ORF 1723	MNTSNMVLMHLYHGSGSGSamber	6	0.0001
ORF 1724	MEQTDMLLMHLYHGSGSGSamber	6	0.0001
ORF 1725	MRSAIMLLMHLYHGSGSGSamber	6	0.0001
ORF 1726	MTRQTMLLMHLYHGSGSGSamber	6	0.0001
ORF 1727	MGAYGMLLMHLYHGSGSGSamber	6	0.0001
ORF 1728	MQKIAMLLMHLYHGSGSGSamber	6	0.0001
ORF 1729	MGSHTMVLMHLYHGSGSGSamber	6	0.0001
ORF 1730	MNSVSMLLMHLYHGSGSGSamber	6	0.0001
ORF 1731	MFSNLMVLMHLYHGSGSGSamber	6	0.0001
ORF 1732	MSRYLMLLMHLYGGSGSGSamber	6	0.0001
ORF 1733	MHKYLMLLMTLYHGSGSGSamber	6	0.0001
ORF 1734	MRSYLMLLMHLYAGSGSGSamber	6	0.0001
ORF 1735	MRRDLMCLMHLYHGSGSGSamber	6	0.0001
ORF 1736	MRHINMLLMHLYHGSGSGSamber	6	0.0001
ORF 1737	MDRQIMLLMHLYHGSGSGSamber	6	0.0001
ORF 1738	MPNYIMLLMHLLHGSGSGSamber	6	0.0001
ORF 1739	MNNTVMLLMHLYHGSGSGSamber	6	0.0001
ORF 1740	MCTYTMLLMHLYHGSGSamber	6	0.0001
ORF 1741	MTRIDMCLMHLYHGSGSGSamber	6	0.0001
ORF 1742	MPKTLMLLMHLYHGSGSGSamber	6	0.0001
ORF 1743	MPTCIMVLMHLYHGSGSGSamber	6	0.0001
ORF 1744	MRNHIMLLMHLYHGSGSGSamber	6	0.0001
ORF 1745	MRRIEMLLMHLYHGSGSGSamber	6	0.0001
ORF 1746	MTSLSMLLMHLYHGSGSGSamber	6	0.0001
ORF 1747	MHRSLMVLMHLYHGSGSGSamber	6	0.0001
ORF 1748	MTRSHMVLMHLYHGSGSGSamber	6	0.0001
ORF 1749	MQVSAMILMHLYHGSGSGSamber	6	0.0001
ORF 1750	MSRDSMVLMHLYHGSGSGSamber	6	0.0001
ORF 1751	MTVYHMLLMHLYHGSGSGSamber	6	0.0001
ORF 1752	MRSNSMLLMHLYHGSGSGSamber	6	0.0001
ORF 1753	MSYSIMCLMHLYHGSGSGSamber	6	0.0001
ORF 1754	MNTGLMLLMHLYHGSGSGSamber	6	0.0001
ORF 1755	MRPYNMVLMHLYHGSGSGSamber	6	0.0001
ORF 1756	MLQNLMLLMHLYHGSGSGSamber	6	0.0001
ORF 1757	MQRSLMLLIHLYHGSGSGSamber	6	0.0001
ORF 1758	MFPSTMLLMHLYHGSGSGSamber	6	0.0001
ORF 1759	MLRTQMVLMHLYHGSGSGSamber	6	0.0001
ORF 1760	MYSSSMLLMHLYHGSGSGSamber	6	0.0001
ORF 1761	MQGSNMVLMHLYHGSGSGSamber	6	0.0001
ORF 1762	MSKSQMLLMHLYHGSGSGSamber	6	0.0001
ORF 1763	MDRAVMLLMHLYHGSGSGSamber	6	0.0001
ORF 1764	MFTYHMLLMHLYHGSGSGSamber	6	0.0001
ORF 1765	MFRNTMVLMHLYHGSGSGSamber	6	0.0001
ORF 1766	MRTITMLLMHLYHGSGSGSamber	6	0.0001
ORF 1767	MFTTLMLLMHLYHGSGSGSamber	6	0.0001
ORF 1768	MESATMLLMHLYHGSGSGSamber	6	0.0001
ORF 1769	MKCSLMILMHLYHGSGSGSamber	6	0.0001
ORF 1770	MNSYDMLIMHLYHGSGSGSamber	6	0.0001
ORF 1771	MRTHLMLLMHLYHGSGSGSamber	6	0.0001
ORF 1772	MSTYNMLLMILYHGSGSGSamber	6	0.0001
ORF 1773	MGRIDMLLMILYHGSGSGSamber	6	0.0001
ORF 1774	MQECTMLLMHLYHGSGSGSamber	6	0.0001
ORF 1775	MTNSLMLLMHLYHGSGLGLRamber	6	0.0001
ORF 1776	MTKSDMILMHLYHGSGSGSamber	6	0.0001
ORF 1777	MGGILMILMHLYHGSGSGSamber	6	0.0001
ORF 1778	MSSFRMLLMHLYHGSGSGSamber	6	0.0001
ORF 1779	MCKNLMLLMHLYHGSGSGSamber	6	0.0001
ORF 1780	MDKQLMLLMHLYHGSGSGSamber	6	0.0001
ORF 1781	MDRSIMVLMHLYHGSGSGSamber	6	0.0001
ORF 1782	MRPFVMLLMHLYHGSGSGSamber	6	0.0001
ORF 1783	MTGTLMILMHLYHGSGSGSamber	6	0.0001
ORF 1784	MHRYDMLLMHLYFGSGSGSamber	6	0.0001
ORF 1785	MARYEMLLMILYHGSGSGSamber	6	0.0001
ORF 1786	MHRYIMLLMHLYAGSGSGSamber	6	0.0001
ORF 1787	MQRATMVLMHLYHGSGSGSamber	6	0.0001
ORF 1788	MHSTLMVLMHLYHGSGSGSamber	6	0.0001
ORF 1789	MQKNLMLLMHLYHGSGSGSamber	6	0.0001
ORF 1790	MPHTIMLLMHLYHGSGSGSamber	6	0.0001
ORF 1791	MAKFTMLLMHLYHGSGLGLRamber	6	0.0001
ORF 1792	MKNSLMILMHLYHGSGSGSamber	6	0.0001
ORF 1793	MARTTMVLMHLYHGSGSGSamber	6	0.0001
ORF 1794	MESFNMILMHLYHGSGSGSamber	6	0.0001
ORF 1795	MNLSTMLLMHLYHGSGSGSamber	6	0.0001
ORF 1796	MERTAMVLMHLYHGSGSGSamber	6	0.0001
ORF 1797	MGRFDMLLMHLYFGSGSGSamber	6	0.0001
ORF 1798	MGKLTMLLMHLYHGSGSGSamber	6	0.0001
ORF 1799	MSSATMLLMHLYHGSGSGSamber	6	0.0001
ORF 1800	MCGTDMLLMHLYHGSGSGSamber	6	0.0001
ORF 1801	MRKYNMVLMHLYHGSGSGSamber	6	0.0001
ORF 1802	MPSYIMLLMTLYHGSGSGSamber	6	0.0001
ORF 1803	MTTTAMLLMHLYHGSGSGSamber	6	0.0001
ORF 1804	MSSFTMLLMHLYAGSGSGSamber	6	0.0001
ORF 1805	MHRHIMVLMHLYHGSGSGSamber	6	0.0001
ORF 1806	MSKTFMVLMHLYHGSGSGSamber	6	0.0001
ORF 1807	MYSSTMLLMHLYHGSGSGSamber	6	0.0001
ORF 1808	MCTTLMILMHLYHGSGSGSamber	6	0.0001
ORF 1809	MCDYLMILMHLYHGSGSGSamber	6	0.0001
ORF 1810	MPRLLMLLMHLYHGSGSGSamber	6	0.0001
ORF 1811	MKQCTMLLMHLYHGSGSGSamber	6	0.0001
ORF 1812	MGRDSMLLMHLYHGSGSGSamber	6	0.0001
ORF 1813	MSSQDMILMHLYHGSGSGSamber	6	0.0001
ORF 1814	MTGFFMVLMHLYHGSGSGSamber	6	0.0001
ORF 1815	MQRSLMLLMHLYPGSGSGSamber	6	0.0001
ORF 1816	MNGYYMILMHLYHGSGSGSamber	6	0.0001
ORF 1817	MRKFDMLLMTLYHGSGSGSamber	6	0.0001
ORF 1818	MLASDMVLMHLYHGSGSGSamber	6	0.0001
ORF 1819	MARNQMVLMHLYHGSGSGSamber	6	0.0001
ORF 1820	MRRTTMLLMHLYHGSGSGSamber	6	0.0001
ORF 1821	MCYYGMLLMHLYHGSGSGSamber	6	0.0001
ORF 1822	MFCYIMLLMHLYHGSGSGSamber	6	0.0001
ORF 1823	MGNSDMLLMHLYHGSGSGSamber	6	0.0001
ORF 1824	MNYSAMLLMHLYHGSGSGSamber	6	0.0001
ORF 1825	MRCTIMLLMHLYHGSGSGSamber	6	0.0001
ORF 1826	MTTYDMLLMHLYSGSGSGSamber	6	0.0001
ORF 1827	MSGADMLLMHLYHGSGSGSamber	6	0.0001
ORF 1828	MSASIMVLMHLYHGSGSGSamber	6	0.0001
ORF 1829	MSKLNMLLMHLYHGSGSGSamber	6	0.0001
ORF 1830	MILLKMLYMNYGQGSGSGSamber	6	0.0001
ORF 1831	MYNSNMLLMHLYHGSGSGSamber	6	0.0001
ORF 1832	MLLMHLochreHGSGSGSamber	6	0.0001
ORF 1833	MKSLDMILMHLYHGSGSGSamber	6	0.0001
ORF 1834	MGPTDMILMHLYHGSGSGSamber	6	0.0001
ORF 1835	MSSALMLLMHLYHGSGSGSamber	6	0.0001
ORF 1836	MLLMILYHGSGSGSamber	6	0.0001
ORF 1837	MGRYLMLLMILYHGSGSGSamber	6	0.0001
ORF 1838	MFTSSMILMHLYHGSGSGSamber	6	0.0001
ORF 1839	MATNLMLLMHLYHGSGSGSamber	6	0.0001
ORF 1840	MRAADMLLMHLYHGSGSGSamber	6	0.0001
ORF 1841	MSSFIMLLMHLYHGSGSamber	6	0.0001
ORF 1842	MKNTDMVLMHLYHGSGSGSamber	6	0.0001
ORF 1843	MTAIDMILMHLYHGSGSGSamber	6	0.0001
ORF 1844	MANVDMVLMHLYHGSGSGSamber	6	0.0001
ORF 1845	MSSSDMILMHLYHGSGSGSamber	6	0.0001
ORF 1846	MLRTTMLLMHLYHGSGSGSamber	6	0.0001
ORF 1847	MCHSSMLLMHLYHGSGSGSamber	6	0.0001
ORF 1848	MDTYSMLLMHLYHGSGSGSamber	6	0.0001
ORF 1849	MGRHTMYLMLLLHGSGSGSamber	6	0.0001
ORF 1850	MSARDMLLMHLYHGSGSGSamber	6	0.0001
ORF 1851	MNTSHMLLMHLYHGSGSGSamber	6	0.0001
ORF 1852	MPQINMLLMHLYHGSGSGSamber	6	0.0001
ORF 1853	MDKTAMVLMHLYHGSGSGSamber	6	0.0001
ORF 1854	MDHTLMLLMHLYHGSGSGSamber	6	0.0001
ORF 1855	MHRFTMLLMHLYNGSGSGSamber	6	0.0001
ORF 1856	MLCFGMLLMHLYHGSGSGSamber	6	0.0001
ORF 1857	MPTSVMLLMHLYHGSGSGSamber	6	0.0001
ORF 1858	METVLMLLMHLYHGSGSGSamber	6	0.0001
ORF 1859	MPVYSMLLMHLYHGSGSGSamber	6	0.0001
ORF 1860	MRHSVMLLMHLYHGSGSGSamber	6	0.0001
ORF 1861	MLSTDMLLMHLYHGSGSGSamber	6	0.0001
ORF 1862	MAQLSMLLMHLYHGSGSGSamber	6	0.0001
ORF 1863	MDNYDMLLMTLYHGSGSGSamber	6	0.0001
ORF 1864	MSSYDMLLMHLIHGSGSGSamber	5	0.0001
ORF 1865	MDQSDMVLMHLYHGSGSGSamber	5	0.0001
ORF 1866	MTKFDMLLMHLLHGSGSGSamber	5	0.0001
ORF 1867	MSSFDMLLMHLYNGSGSGSamber	5	0.0001
ORF 1868	MPTTSMLLMHLYHGSGSGSamber	5	0.0001
ORF 1869	MSRSIMCLMHLYHGSGSGSamber	5	0.0001
ORF 1870	MENopalTMLLMHLYHGSGSGSamber	5	0.0001
ORF 1871	MTSSIMLLMHLYHGSGSGSamber	5	0.0001
ORF 1872	MKTSNMILMHLYHGSGSGSamber	5	0.0001
ORF 1873	MTSANMVLMHLYHGSGSGSamber	5	0.0001
ORF 1874	MHSYDMLLMHLYHGSGSGSGSamber	5	0.0001
ORF 1875	MNTTYMLLMHLYHGSGSGSamber	5	0.0001
ORF 1876	MDNSQMLLMHLYHGSGSGSamber	5	0.0001
ORF 1877	MAKVIMLLMHLYHGSGSGSamber	5	0.0001
ORF 1878	MRTYDMLLMHLYHGAGSGSamber	5	0.0001
ORF 1879	MGASAMLLMHLYHGSGSGSamber	5	0.0001
ORF 1880	MGRYLMLLMHLYNGSGSGSamber	5	0.0001
ORF 1881	MNSYAMVLMHLYHGSGSGSamber	5	0.0001
ORF 1882	MNSYSMLLMILYHGSGSGSamber	5	0.0001
ORF 1883	MSQFRMLLMHLYHGSGSGSamber	5	0.0001
ORF 1884	MCGSQMLLMHLYHGSGSGSamber	5	0.0001
ORF 1885	MLLIHLYHGSGSGSamber	5	0.0001
ORF 1886	MRIPNMLLMHLYHGSGSGSamber	5	0.0001
ORF 1887	MNKHSMVLMHLYHGSGSGSamber	5	0.0001
ORF 1888	MGPTIMLLMHLYHGSGSGSamber	5	0.0001
ORF 1889	MHANIMLLMHLYHGSGSGSamber	5	0.0001
ORF 1890	MEQSAMLLMHLYHGSGSGSamber	5	0.0001
ORF 1891	MENTSMLLMHLYHGSGSGSamber	5	0.0001
ORF 1892	MPKFQMVLMHLYHGSGSGSamber	5	0.0001
ORF 1893	MKRTIMVLMHLYHGSGSGSamber	5	0.0001
ORF 1894	MSNYDMLLMHLHHGSGSGSamber	5	0.0001
ORF 1895	MTNIDMLLMILYHGSGSGSamber	5	0.0001
ORF 1896	MRSVYMLLMHLYHGSGSGSamber	5	0.0001
ORF 1897	MTSNSMLLMHLYHGSGSGSamber	5	0.0001
ORF 1898	MCQSDMLLMHLYHGSGSGSamber	5	0.0001
ORF 1899	MEAATMLLMHLYHGSGSGSamber	5	0.0001
ORF 1900	MSTFIMLIMHLYHGSGSGSamber	5	0.0001
ORF 1901	MASSNMVLMHLYHGSGSGSamber	5	0.0001
ORF 1902	MTKTIMVLMHLYHGSGSGSamber	5	0.0001
ORF 1903	MQTHSMLLMHLYHGSGSGSamber	5	0.0001
ORF 1904	MSKVYMVLMHLYHGSGSGSamber	5	0.0001
ORF 1905	MSGTSMLLMHLYHGSGSGSamber	5	0.0001
ORF 1906	MKNSQMLLMHLYHGSGSGSamber	5	0.0001
ORF 1907	MSTFTMLLMLLYHGSGSGSamber	5	0.0001
ORF 1908	MHKSSMLLMHLYHGSGSGSamber	5	0.0001
ORF 1909	MARYLMVLMHLYAGSGSGSamber	5	0.0001
ORF 1910	MNRVTMVLMHLYHGSGSGSamber	5	0.0001
ORF 1911	MTRFDMLLMHLYHGSGLGLRamber	5	0.0001
ORF 1912	MERSLMVLMHLYAGSGSGSamber	5	0.0001
ORF 1913	MLAYNMLLMHLYHGSGLGLRamber	5	0.0001
ORF 1914	MQSNIMLLMHLYHGSGSGSamber	5	0.0001
ORF 1915	MPSQDMLLMHLYHGSGSGSamber	5	0.0001
ORF 1916	MRNFHMVLMHLYHGSGSGSamber	5	0.0001
ORF 1917	MNRTLMILMHLYHGSGSGSamber	5	0.0001
ORF 1918	MLRFIMCLMHLYHGSGSGSamber	5	0.0001
ORF 1919	MNNYYMLLMTLYHGSGSGSamber	5	0.0001
ORF 1920	MRKNDMLLMHLYHGSGSGSamber	5	0.0001
ORF 1921	MAHYLMVLMHLYAGSGSGSamber	5	0.0001
ORF 1922	MRRDLMILMHLYHGSGSGSamber	5	0.0001
ORF 1923	MQGSTMLLMHLYHGSGSGSamber	5	0.0001
ORF 1924	MASYCMLLMQLYHGSGSGSamber	5	0.0001
ORF 1925	MHNLSMLLMHLYHGSGSGSamber	5	0.0001
ORF 1926	MQNIVCYLCIFIMGLGLGLRamber	5	0.0001
ORF 1927	MENYQMLLMQLYHGSGSGSamber	5	0.0001
ORF 1928	MKSVIMLLMHLYHGSGSGSamber	5	0.0001
ORF 1929	MLRYAMVLMHLYHGSGSGSamber	5	0.0001
ORF 1930	MSSFDMLLMHLIHGSGSGSamber	5	0.0001
ORF 1931	MANYLMLLMHLYAGSGSGSamber	5	0.0001
ORF 1932	MNRSDMVLMHLYAGSGSGSamber	5	0.0001
ORF 1933	MRNYLMLLMQLYHGSGSGSamber	5	0.0001
ORF 1934	MGKYSMGEMLKKTWVWVWVLGRamber	5	0.0001
ORF 1935	MTKHDMLLMHLYHGSGSGSamber	5	0.0001
ORF 1936	MSTYEMLLMQLYHGSGSGSamber	5	0.0001
ORF 1937	MHQCAMLLMHLYHGSGSGSamber	5	0.0001
ORF 1938	MESSVMLLMHLYHGSGSGSamber	5	0.0001
ORF 1939	METNTMLLMHLYHGSGSGSamber	5	0.0001
ORF 1940	MQSIQMLLMHLYHGSGSGSamber	5	0.0001
ORF 1941	MSNYRMLLMHLYHGSGSGSamber	5	0.0001
ORF 1942	MRSRDMLLMHLYHGSGSGSamber	5	0.0001
ORF 1943	MDGYYMILMHLYHGSGSGSamber	5	0.0001
ORF 1944	MDRTNMILMHLYHGSGSGSamber	5	0.0001
ORF 1945	MQRGRMIAMGGKWVWVWVLGRamber	5	0.0001
ORF 1946	MQANLMILMHLYHGSGSGSamber	5	0.0001
ORF 1947	MITYLMLLMHLLHGSGSGSamber	5	0.0001
ORF 1948	MCVYIMLLMHLYHGSGSGSamber	5	0.0001
ORF 1949	MRLSTMLLMHLYHGSGSGSamber	5	0.0001
ORF 1950	MTSYLMLLMHLLHGSGSGSamber	5	0.0001
ORF 1951	MENHSMLLMHLYHGSGSGSamber	5	0.0001
ORF 1952	MTTTSMVLMHLYHGSGSGSamber	5	0.0001
ORF 1953	MCRSNMILMHLYHGSGSGSamber	5	0.0001
ORF 1954	MEDFDMILMHLYHGSGSGSamber	5	0.0001
ORF 1955	MRSDLMILMHLYHGSGSGSamber	5	0.0001
ORF 1956	MQSYRMVLMHLYHGSGSGSamber	5	0.0001
ORF 1957	MKSYYMCLMHLYHGSGSGSamber	5	0.0001
ORF 1958	MGQYRMYLMILLHGSGSGSamber	5	0.0001
ORF 1959	MNSGFMVLMHLYHGSGSGSamber	5	0.0001
ORF 1960	METLSMLLMHLYHGSGSGSamber	5	0.0001
ORF 1961	MNPTDMLLMHLYHGSGSGSamber	5	0.0001
ORF 1962	MARYAMLLMQLYHGSGSGSamber	5	0.0001
ORF 1963	MHSYDMLLMHLYHGSGSGLRamber	5	0.0001
ORF 1964	MRSRLMLLMHLYHGSGSGSamber	5	0.0001
ORF 1965	MFSRNMKYMQQISGSGSGSamber	5	0.0001
ORF 1966	MRISLMVLMHLYHGSGSGSamber	5	0.0001
ORF 1967	MRSDIMLLMHLYHGSGSGSamber	5	0.0001
ORF 1968	MSTSDMILMHLYHGSGSGSamber	5	0.0001
ORF 1969	MLKYYMVLMHLYHGSGSGSamber	5	0.0001
ORF 1970	MFKSLMVLMHLYAGSGSGSamber	5	0.0001
ORF 1971	MDDYQMLLMHLYHGSGSGSamber	5	0.0001
ORF 1972	MHKFDMLLMHLYNGSGSGSamber	5	0.0001
ORF 1973	MHRIGMLLMHLYHGSGSGSamber	5	0.0001
ORF 1974	MDAHTMLLMHLYHGSGSGSamber	5	0.0001
ORF 1975	MQSFVMVLMHLYHGSGSGSamber	5	0.0001
ORF 1976	MPKYLMILMHLYHGSGSGSamber	5	0.0001
ORF 1977	MPNFIMLLMILYHGSGSGSamber	5	0.0001
ORF 1978	MSTFTMLLMHLYHGSGSGSGSamber	5	0.0001
ORF 1979	MQRSLMLLMHLYQGSGSGSamber	5	0.0001
ORF 1980	MSTYEMLLMILYHGSGSGSamber	5	0.0001
ORF 1981	MYGQDMLLMHLYHGSGSGSamber	5	0.0001
ORF 1982	MQTSNMVLMHLYHGSGSGSamber	5	0.0001
ORF 1983	MNGHEMLLMHLYHGSGSGSamber	5	0.0001
ORF 1984	MRTFDMVLMHLYAGSGSGSamber	5	0.0001
ORF 1985	MPSLQMLLMHLYHGSGSGSamber	5	0.0001
ORF 1986	MSTFTMLLMHLYHWSGSGSamber	5	0.0001
ORF 1987	MVGYNMLLMILYHGSGSGSamber	5	0.0001
ORF 1988	MLVSDMILMHLYHGSGSGSamber	5	0.0001
ORF 1989	MHTATMLLMHLYHGSGSGSamber	5	0.0001
ORF 1990	MNNFDMLLMHLYKGSGSGSamber	5	0.0001
ORF 1991	MRTSLMLLMILYHGSGSGSamber	5	0.0001
ORF 1992	MASQNMLLMHLYHGSGSGSamber	5	0.0001
ORF 1993	MAVSFMVLMHLYHGSGSGSamber	5	0.0001
ORF 1994	MPSFLMLLMHLFHGSGSGSamber	5	0.0001
ORF 1995	MRQTSMLLMHLYHGSGSGSamber	5	0.0001
ORF 1996	MGKYSMGAMLPIRRVWVWVLGRamber	5	0.0001
ORF 1997	MSRSTMILMHLYHGSGSGSamber	5	0.0001
ORF 1998	MAPSCMLLMHLYHGSGSGSamber	5	0.0001
[truncated: 16,516 more rows]

## Sheet: NNWKAcNNWKAcNNW_R3
Selection Round #3	Total Reads #167616
	Peptide Sequence	Number of Reads	Proportion of library reads
ORF 1	MQRSLMLLMHLYHGSGSGSamber	1089	0.0065
ORF 2	MSTFTMLLMHLYHGSGSGSamber	765	0.00456
ORF 3	MKSYDMLLMHLYHGSGSGSamber	705	0.00421
ORF 4	MHSYDMLLMHLYHGSGSGSamber	705	0.00421
ORF 5	MSSFIMLLMHLYHGSGSGSamber	669	0.00399
ORF 6	MTRFDMLLMHLYHGSGSGSamber	628	0.00375
ORF 7	MHRYYMLLMHLYHGSGSGSamber	475	0.00283
ORF 8	MCTYTMLLMHLYHGSGSGSamber	404	0.00241
ORF 9	MRTYDMLLMHLYHGSGSGSamber	371	0.00221
ORF 10	MTNSLMLLMHLYHGSGSGSamber	368	0.0022
ORF 11	MAKFTMLLMHLYHGSGSGSamber	353	0.00211
ORF 12	MRNSSMLLMHLYHGSGSGSamber	345	0.00206
ORF 13	MQTYLMLLMHLYHGSGSGSamber	335	0.002
ORF 14	MSSVDMLLMHLYHGSGSGSamber	333	0.00199
ORF 15	MQRTLMLLMHLYHGSGSGSamber	331	0.00197
ORF 16	MSTFIMLLMHLYHGSGSGSamber	330	0.00197
ORF 17	MTNFNMLLMHLYHGSGSGSamber	324	0.00193
ORF 18	MGSYEMLLMHLYHGSGSGSamber	324	0.00193
ORF 19	MLAYNMLLMHLYHGSGSGSamber	314	0.00187
ORF 20	MRVSNMLLMHLYHGSGSGSamber	310	0.00185
ORF 21	MTTFQMLLMHLYHGSGSGSamber	306	0.00183
ORF 22	MNRYTMLLMHLYHGSGSGSamber	302	0.0018
ORF 23	MPNFDMLLMTLYHGSGSGSamber	299	0.00178
ORF 24	MQESLMLLMHLYHGSGSGSamber	299	0.00178
ORF 25	MNRLNMLLMHLYHGSGSGSamber	287	0.00171
ORF 26	MTKFIMLLMHLYHGSGSGSamber	284	0.00169
ORF 27	MPKFNMLLMHLYHGSGSGSamber	272	0.00162
ORF 28	MTNFTMLLMHLYHGSGSGSamber	272	0.00162
ORF 29	MRRSDMVLMHLYHGSGSGSamber	264	0.00158
ORF 30	MLLMHLYHGSGSGSamber	261	0.00156
ORF 31	MRQFSMLLMHLYHGSGSGSamber	245	0.00146
ORF 32	MQSSSMLLMHLYHGSGSGSamber	245	0.00146
ORF 33	MGRTLMLLMHLYHGSGSGSamber	242	0.00144
ORF 34	MGSIDMLLMHLYHGSGSGSamber	242	0.00144
ORF 35	MRGLDMLLMHLYHGSGSGSamber	240	0.00143
ORF 36	MCRYSMLLMHLYHGSGSGSamber	239	0.00143
ORF 37	MKAYDMLLMHLYHGSGSGSamber	238	0.00142
ORF 38	MSCFTMLLMHLYHGSGSGSamber	236	0.00141
ORF 39	MHTSLMLLMHLYHGSGSGSamber	235	0.0014
ORF 40	MNKYTMLLMHLYHGSGSGSamber	233	0.00139
ORF 41	MHKYEMLLMHLYHGSGSGSamber	233	0.00139
ORF 42	MGRLDMLLMHLYHGSGSGSamber	229	0.00137
ORF 43	MSAYEMLLMHLYHGSGSGSamber	229	0.00137
ORF 44	MESSLMVLMHLYHGSGSGSamber	228	0.00136
ORF 45	MERFLMVLMHLYHGSGSGSamber	227	0.00135
ORF 46	MCRFIMLLMHLYHGSGSGSamber	224	0.00134
ORF 47	MRRTDMLLMHLYHGSGSGSamber	224	0.00134
ORF 48	MERFVMLLMHLYHGSGSGSamber	222	0.00132
ORF 49	MHTYFMLLMHLYHGSGSGSamber	218	0.0013
ORF 50	MRRYSMLLMHLYHGSGSGSamber	218	0.0013
ORF 51	MTTYDMLLMTLYHGSGSGSamber	213	0.00127
ORF 52	MEKYTMLLMHLYHGSGSGSamber	210	0.00125
ORF 53	MPAYLMLLMHLYHGSGSGSamber	210	0.00125
ORF 54	MYRSLMLLMHLYHGSGSGSamber	204	0.00122
ORF 55	MPNYDMLLMHLYHGSGSGSamber	201	0.0012
ORF 56	MSNSTMLLMHLYHGSGSGSamber	200	0.00119
ORF 57	MNCYDMLLMHLYHGSGSGSamber	199	0.00119
ORF 58	MHTTLMLLMHLYHGSGSGSamber	195	0.00116
ORF 59	MSRFSMLLMHLYHGSGSGSamber	193	0.00115
ORF 60	MQRYLMILMHLYHGSGSGSamber	193	0.00115
ORF 61	MLRYVMLLMHLYHGSGSGSamber	192	0.00115
ORF 62	MLQSLMLLMHLYHGSGSGSamber	192	0.00115
ORF 63	MRRTLMLLMHLYHGSGSGSamber	191	0.00114
ORF 64	MLRHLMLLMHLYHGSGSGSamber	189	0.00113
ORF 65	MQSTLMLLMHLYHGSGSGSamber	188	0.00112
ORF 66	MTRFLMLLMHLYHGSGSGSamber	188	0.00112
ORF 67	MENYIMLLMHLYHGSGSGSamber	185	0.0011
ORF 68	MSRTLMLLMHLYHGSGSGSamber	180	0.00107
ORF 69	MRAFDMLLMHLYHGSGSGSamber	177	0.00106
ORF 70	MSNCIMLLMHLYHGSGSGSamber	176	0.00105
ORF 71	MTSCLMLLMHLYHGSGSGSamber	173	0.00103
ORF 72	MHRYHMLLMHLYHGSGSGSamber	172	0.00103
ORF 73	MSRFIMLLMHLYHGSGSGSamber	171	0.00102
ORF 74	MRGFTMLLMHLYHGSGSGSamber	167	0.001
ORF 75	MHRHLMLLMHLYHGSGSGSamber	166	0.00099
ORF 76	MQQYVMLLMHLYHGSGSGSamber	165	0.00098
ORF 77	MPSYLMLLMHLYHGSGSGSamber	164	0.00098
ORF 78	MGSLSMLLMHLYHGSGSGSamber	162	0.00097
ORF 79	MQKYLMVLMHLYHGSGSGSamber	161	0.00096
ORF 80	MSNFTMLLMHLYHGSGSGSamber	161	0.00096
ORF 81	MSRSLMLLMHLYHGSGSGSGSamber	161	0.00096
ORF 82	MSKYAMLLMHLYHGSGSGSamber	160	0.00095
ORF 83	MDRTIMLLMHLYHGSGSGSamber	159	0.00095
ORF 84	MGRTLMVLMHLYHGSGSGSamber	157	0.00094
ORF 85	MHRYNMLLMHLYHGSGSGSamber	157	0.00094
ORF 86	MQHFDMLLMHLYHGSGSGSamber	156	0.00093
ORF 87	MKNSLMLLMHLYHGSGSGSamber	155	0.00092
ORF 88	MQAYSMLLMHLYHGSGSGSamber	155	0.00092
ORF 89	MCRYIMLLMHLYAGSGSGSamber	154	0.00092
ORF 90	MSVYDMLLMHLYHGSGSGSamber	153	0.00091
ORF 91	MRVSSMLLMHLYHGSGSGSamber	152	0.00091
ORF 92	MRTYTMLLMHLYHGSGSGSamber	151	0.0009
ORF 93	MHAYHMLLMHLYHGSGSGSamber	150	0.00089
ORF 94	MHTYIMLLMHLYHGSGSGSamber	150	0.00089
ORF 95	MGRSDMVLMHLYHGSGSGSamber	149	0.00089
ORF 96	MSRFNMLLMHLYHGSGSGSamber	148	0.00088
ORF 97	MHRTLMVLMHLYHGSGSGSamber	148	0.00088
ORF 98	MTAYQMLLMHLYHGSGSGSamber	147	0.00088
ORF 99	MLKYNMLLMHLYHGSGSGSamber	147	0.00088
ORF 100	MARFNMLLMHLYHGSGSGSamber	145	0.00087
ORF 101	MQKTIMLLMHLYHGSGSGSamber	144	0.00086
ORF 102	MSRYAMLLMHLYHGSGSGSamber	143	0.00085
ORF 103	MTNFIMLLMHLYHGSGSGSamber	143	0.00085
ORF 104	MASYTMLLMHLYHGSGSGSamber	142	0.00085
ORF 105	MCRSLMLLMHLYHGSGSGSamber	140	0.00084
ORF 106	MSHSLMVLMHLYHGSGSGSamber	140	0.00084
ORF 107	MERYSMVLMHLYHGSGSGSamber	139	0.00083
ORF 108	MRNYSMLLMHLYHGSGSGSamber	138	0.00082
ORF 109	MSKSLMVLMHLYHGSGSGSamber	137	0.00082
ORF 110	MRTSNMLLMHLYHGSGSGSamber	137	0.00082
ORF 111	MKTSNMLLMHLYHGSGSGSamber	136	0.00081
ORF 112	MGNYGMLLMHLYHGSGSGSamber	136	0.00081
ORF 113	MSNYLMLLMHLYHGSGSGSamber	136	0.00081
ORF 114	MRRIDMLLMHLYHGSGSGSamber	136	0.00081
ORF 115	MTKILMLLMHLYHGSGSGSamber	136	0.00081
ORF 116	MQRNLMLLMHLYHGSGSGSamber	134	0.0008
ORF 117	MRDFLMLLMHLYHGSGSGSamber	133	0.00079
ORF 118	MGLFDMLLMHLYHGSGSGSamber	132	0.00079
ORF 119	MSTYLMLLMHLYHGSGSGSamber	132	0.00079
ORF 120	MNRSLMLLMHLYHGSGSGSamber	132	0.00079
ORF 121	MRRNLMVLMHLYHGSGSGSamber	131	0.00078
ORF 122	MQSYSMLLMHLYHGSGSGSamber	129	0.00077
ORF 123	MSSYEMLLMHLYHGSGSGSamber	128	0.00076
ORF 124	MSAFTMLLMHLYHGSGSGSamber	128	0.00076
ORF 125	MRNCLMLLMHLYHGSGSGSamber	128	0.00076
ORF 126	MEKSTMLLMHLYHGSGSGSamber	127	0.00076
ORF 127	MEKSIMLLMHLYHGSGSGSamber	127	0.00076
ORF 128	MTTSLMLLMHLYHGSGSGSamber	127	0.00076
ORF 129	MLTSLMLLMHLYHGSGSGSamber	126	0.00075
ORF 130	MQRIDMLLMHLYHGSGSGSamber	126	0.00075
ORF 131	MSRYQMLLMHLYHGSGSGSamber	126	0.00075
ORF 132	MKSYTMLLMHLYHGSGSGSamber	126	0.00075
ORF 133	MSPYDMLLMHLYHGSGSGSamber	126	0.00075
ORF 134	MRNYLMLLMHLYHGSGSGSamber	126	0.00075
ORF 135	MGNSLMLLMHLYHGSGSGSamber	126	0.00075
ORF 136	MCSFTMLLMHLYHGSGSGSamber	125	0.00075
ORF 137	MGNCLMLLMHLYHGSGSGSamber	124	0.00074
ORF 138	MSNVDMLLMHLYHGSGSGSamber	124	0.00074
ORF 139	MERSDMLLMHLYHGSGSGSamber	124	0.00074
ORF 140	MGHFTMLLMHLYHGSGSGSamber	123	0.00073
ORF 141	MRKSLMLLMHLYHGSGSGSamber	122	0.00073
ORF 142	MHGHLMLLMHLYHGSGSGSamber	122	0.00073
ORF 143	MQNYIMLLMHLYHGSGSGSamber	121	0.00072
ORF 144	MRSSDMVLMHLYHGSGSGSamber	121	0.00072
ORF 145	MPKTIMLLMHLYHGSGSGSamber	121	0.00072
ORF 146	MTTTSMLLMHLYHGSGSGSamber	121	0.00072
ORF 147	MTVSLMLLMHLYHGSGSGSamber	120	0.00072
ORF 148	MPKFQMLLMHLYHGSGSGSamber	118	0.0007
ORF 149	MTTSYMLLMHLYHGSGSGSamber	118	0.0007
ORF 150	MTKSLMVLMHLYHGSGSGSamber	117	0.0007
ORF 151	MSRILMLLMHLYHGSGSGSamber	117	0.0007
ORF 152	MDRILMLLMHLYHGSGSGSamber	116	0.00069
ORF 153	MRNSTMLLMHLYHGSGSGSamber	116	0.00069
ORF 154	MCKSLMLLMHLYHGSGSGSamber	116	0.00069
ORF 155	MCPYSMLLMHLYHGSGSGSamber	115	0.00069
ORF 156	MSNSLMLLMHLYHGSGSGSamber	115	0.00069
ORF 157	MCSADMVLMHLYHGSGSGSamber	113	0.00067
ORF 158	METYYMLLMHLYHGSGSGSamber	113	0.00067
ORF 159	MKNYIMLLMHLYHGSGSGSamber	113	0.00067
ORF 160	MTSYDMLLMHLYAGSGSGSamber	113	0.00067
ORF 161	MKEYTMLLMHLYHGSGSGSamber	112	0.00067
ORF 162	MNSYNMLLMHLYHGSGSGSamber	111	0.00066
ORF 163	MSRIAMLLMHLYHGSGSGSamber	110	0.00066
ORF 164	MRTSSMLLMHLYHGSGSGSamber	110	0.00066
ORF 165	MANSTMLLMHLYHGSGSGSamber	110	0.00066
ORF 166	MDRISMLLMHLYHGSGSGSamber	109	0.00065
ORF 167	MNNITMLLMHLYHGSGSGSamber	109	0.00065
ORF 168	METYTMLLMHLYHGSGSGSamber	108	0.00064
ORF 169	MTTYLMVLMHLYHGSGSGSamber	108	0.00064
ORF 170	MLTYNMLLMHLYHGSGSGSamber	107	0.00064
ORF 171	MSAYHMLLMHLYHGSGSGSamber	107	0.00064
ORF 172	MNKFTMLLMHLYHGSGSGSamber	106	0.00063
ORF 173	MSNYIMLLMHLYHGSGSGSamber	106	0.00063
ORF 174	MSRYSMLLMHLYHGSGSGSamber	105	0.00063
ORF 175	MGNSNMLLMHLYHGSGSGSamber	105	0.00063
ORF 176	MARFTMLLMHLYHGSGSGSamber	105	0.00063
ORF 177	MQNSLMLLMHLYHGSGSGSamber	104	0.00062
ORF 178	MLGISMLLMHLYHGSGSGSamber	103	0.00061
ORF 179	MLTCCMLLMHLYHGSGSGSamber	103	0.00061
ORF 180	MQKYCMLLMHLYHGSGSGSamber	103	0.00061
ORF 181	MKRYTMLLMHLYHGSGSGSamber	102	0.00061
ORF 182	MANFIMLLMHLYHGSGSGSamber	102	0.00061
ORF 183	MHRSDMVLMHLYHGSGSGSamber	101	0.0006
ORF 184	MASYNMLLMHLYHGSGSGSamber	101	0.0006
ORF 185	MERGLMVLMHLYHGSGSGSamber	101	0.0006
ORF 186	MGNYTMLLMHLYHGSGSGSamber	101	0.0006
ORF 187	MFRQDMLLMHLYHGSGSGSamber	100	0.0006
ORF 188	MENFDMVLMHLYHGSGSGSamber	100	0.0006
ORF 189	METYIMLLMHLYHGSGSGSamber	100	0.0006
ORF 190	MRNFDMLLMILYHGSGSGSamber	100	0.0006
ORF 191	MSKIDMILMHLYHGSGSGSamber	99	0.00059
ORF 192	MRTTLMLLMHLYHGSGSGSamber	98	0.00058
ORF 193	MDCYLMLLMHLYHGSGSGSamber	98	0.00058
ORF 194	MQSINMLLMHLYHGSGSGSamber	98	0.00058
ORF 195	MHRRLMLLMHLYHGSGSGSamber	98	0.00058
ORF 196	MCTYRMLLMHLYHGSGSGSamber	98	0.00058
ORF 197	MRRITMLLMHLYHGSGSGSamber	98	0.00058
ORF 198	MRTSYMLLMHLYHGSGSGSamber	97	0.00058
ORF 199	MGRYDMLLMHLYAGSGSGSamber	97	0.00058
ORF 200	MHRSIMLLMHLYHGSGSGSamber	97	0.00058
ORF 201	MGTCDMLLMHLYHGSGSGSamber	97	0.00058
ORF 202	MDRSLMVLMHLYHGSGSGSamber	97	0.00058
ORF 203	MSHCLMLLMHLYHGSGSGSamber	96	0.00057
ORF 204	MTRFDMLLMHLYAGSGSGSamber	96	0.00057
ORF 205	MRNFNMVLMHLYHGSGSGSamber	96	0.00057
ORF 206	MLNYLMLLMHLYHGSGSGSamber	95	0.00057
ORF 207	MRNSHMLLMHLYHGSGSGSamber	95	0.00057
ORF 208	MRSSLMILMHLYHGSGSGSamber	95	0.00057
ORF 209	MHHFTMVLMHLYHGSGSGSamber	95	0.00057
ORF 210	MLTSFMLLMHLYHGSGSGSamber	95	0.00057
ORF 211	MSSNLMVLMHLYHGSGSGSamber	95	0.00057
ORF 212	MRNIDMVLMHLYHGSGSGSamber	94	0.00056
ORF 213	MSKYVMLLMHLYHGSGSGSamber	94	0.00056
ORF 214	MQEYIMLLMHLYHGSGSGSamber	94	0.00056
ORF 215	MGKYSMGKMLPVWVWVWVLGRamber	94	0.00056
ORF 216	MSRYNMLLMHLYHGSGSGSamber	93	0.00055
ORF 217	MNTFEMLLMHLYHGSGSGSamber	93	0.00055
ORF 218	MSTCLMLLMHLYHGSGSGSamber	93	0.00055
ORF 219	MGRCLMLLMHLYHGSGSGSamber	93	0.00055
ORF 220	MNCYDMVLMHLYHGSGSGSamber	92	0.00055
ORF 221	MCVSCMLLMHLYHGSGSGSamber	92	0.00055
ORF 222	MERFSMVLMHLYHGSGSGSamber	92	0.00055
ORF 223	MRCYQMLLMHLYHGSGSGSamber	92	0.00055
ORF 224	MFRSSMLLMHLYHGSGSGSamber	91	0.00054
ORF 225	MSRLNMLLMHLYHGSGSGSamber	91	0.00054
ORF 226	MGVSTMLLMHLYHGSGSGSamber	91	0.00054
ORF 227	MNRTLMVLMHLYHGSGSGSamber	91	0.00054
ORF 228	MPRFEMLLMHLYHGSGSGSamber	91	0.00054
ORF 229	MYNYTMLLMHLYHGSGSGSamber	90	0.00054
ORF 230	MDRYLMCLMHLYHGSGSGSamber	90	0.00054
ORF 231	MRTVDMVLMHLYHGSGSGSamber	90	0.00054
ORF 232	MRSITMLLMHLYHGSGSGSamber	90	0.00054
ORF 233	MGKFDMLLMTLYHGSGSGSamber	89	0.00053
ORF 234	MRDHTMLLMHLYHGSGSGSamber	89	0.00053
ORF 235	MNRSNMLLMHLYHGSGSGSamber	89	0.00053
ORF 236	MDAFDMLLMHLYHGSGSGSamber	89	0.00053
ORF 237	MCRYTMLLMTLYHGSGSGSamber	89	0.00053
ORF 238	MRQTLMVLMHLYHGSGSGSamber	89	0.00053
ORF 239	MHHYIMLLMHLYHGSGSGSamber	88	0.00053
ORF 240	MCVSLMLLMHLYHGSGSGSamber	88	0.00053
ORF 241	MLQFTMLLMHLYHGSGSGSamber	88	0.00053
ORF 242	MQTSSMLLMHLYHGSGSGSamber	87	0.00052
ORF 243	MPTYAMLLMHLYHGSGSGSamber	87	0.00052
ORF 244	MSSIDMILMHLYHGSGSGSamber	87	0.00052
ORF 245	MTNHDMLLMHLYHGSGSGSamber	87	0.00052
ORF 246	MRPIDMLLMHLYHGSGSGSamber	86	0.00051
ORF 247	MELFDMLLMHLYHGSGSGSamber	86	0.00051
ORF 248	MLAIDMLLMHLYHGSGSGSamber	85	0.00051
ORF 249	MSTCIMLLMHLYHGSGSGSamber	85	0.00051
ORF 250	MCNSDMLLMHLYHGSGSGSamber	85	0.00051
ORF 251	MSSNLMLLMHLYHGSGSGSamber	85	0.00051
ORF 252	MQQFSMLLMHLYHGSGSGSamber	85	0.00051
ORF 253	MGSTDMLLMHLYHGSGSGSamber	85	0.00051
ORF 254	MPEFIMLLMHLYHGSGSGSamber	85	0.00051
ORF 255	MTKFGMLLMHLYHGSGSGSamber	85	0.00051
ORF 256	MRNLDMLLMHLYHGSGSGSamber	84	0.0005
ORF 257	MTKYIMLLMHLYHGSGSGSamber	84	0.0005
ORF 258	MSRHTMLLMHLYHGSGSGSamber	84	0.0005
ORF 259	MGRSTMLLMHLYHGSGSGSamber	84	0.0005
ORF 260	MRNSSMILMHLYHGSGSGSamber	83	0.0005
ORF 261	MSCYAMLLMHLYHGSGSGSamber	83	0.0005
ORF 262	MRNSLMLLMHLYHGSGSGSamber	83	0.0005
ORF 263	MRIPHMLLMHLYHGSGSGSamber	82	0.00049
ORF 264	MNVYLMVLMHLYHGSGSGSamber	82	0.00049
ORF 265	MVHFTMLLMHLYHGSGSGSamber	82	0.00049
ORF 266	MEGFAMLLMHLYHGSGSGSamber	82	0.00049
ORF 267	MGKLDMLLMHLYHGSGSGSamber	82	0.00049
ORF 268	MHTFSMLLMHLYHGSGSGSamber	81	0.00048
ORF 269	MTRYSMLLMHLYHGSGSGSamber	81	0.00048
ORF 270	MGKHDMLLMHLYHGSGSGSamber	81	0.00048
ORF 271	MRTTSMLLMHLYHGSGSGSamber	81	0.00048
ORF 272	MKSYDMILMHLYHGSGSGSamber	81	0.00048
ORF 273	MLRNLMVLMHLYHGSGSGSamber	80	0.00048
ORF 274	MTKYDMLLMVLYHGSGSGSamber	80	0.00048
ORF 275	MSSFDMILMHLYHGSGSGSamber	80	0.00048
ORF 276	MKRYAMLLMHLYHGSGSGSamber	80	0.00048
ORF 277	MESVLMLLMHLYHGSGSGSamber	80	0.00048
ORF 278	MVLMHLYHGSGSGSamber	79	0.00047
ORF 279	MSAHLMVLMHLYHGSGSGSamber	79	0.00047
ORF 280	MLSYNMVLMHLYHGSGSGSamber	79	0.00047
ORF 281	MRQCLMLLMHLYHGSGSGSamber	78	0.00047
ORF 282	MRVSTMLLMHLYHGSGSGSamber	78	0.00047
ORF 283	MLSYSMLLMHLYHGSGSGSamber	78	0.00047
ORF 284	MHGFLMVLMHLYHGSGSGSamber	78	0.00047
ORF 285	MLTCAMLLMHLYHGSGSGSamber	78	0.00047
ORF 286	MHTYDMLLMHLFHGSGSGSamber	78	0.00047
ORF 287	MKTSLMILMHLYHGSGSGSamber	78	0.00047
ORF 288	MRGINMVLMHLYHGSGSGSamber	78	0.00047
ORF 289	MKDFTMLLMHLYHGSGSGSamber	78	0.00047
ORF 290	MKKHDMLLMHLYHGSGSGSamber	78	0.00047
ORF 291	MSRALMLLMHLYHGSGSGSamber	78	0.00047
ORF 292	MRTIDMLLMHLYHGSGSGSamber	78	0.00047
ORF 293	MRTSTMVLMHLYHGSGSGSamber	77	0.00046
ORF 294	MNKITMLLMHLYHGSGSGSamber	77	0.00046
ORF 295	MSQFAMLLMHLYHGSGSGSamber	77	0.00046
ORF 296	MNASDMLLMHLYHGSGSGSamber	77	0.00046
ORF 297	MRNCTMLLMHLYHGSGSGSamber	76	0.00045
ORF 298	MQSFDMILMHLYHGSGSGSamber	76	0.00045
ORF 299	MRKSDMVLMHLYHGSGSGSamber	76	0.00045
ORF 300	MTTVDMLLMHLYHGSGSGSamber	76	0.00045
ORF 301	MCPFTMLLMHLYHGSGSGSamber	76	0.00045
ORF 302	MSKINMLLMHLYHGSGSGSamber	76	0.00045
ORF 303	MKGLSMLLMHLYHGSGSGSamber	76	0.00045
ORF 304	MGTSSMVLMHLYHGSGSGSamber	75	0.00045
ORF 305	MCRSTMLLMHLYHGSGSGSamber	75	0.00045
ORF 306	MQLYTMLLMHLYHGSGSGSamber	75	0.00045
ORF 307	MHHSLMVLMHLYHGSGSGSamber	75	0.00045
ORF 308	MLTSTMLLMHLYHGSGSGSamber	75	0.00045
ORF 309	MDRSLMVLMHLYHGSGSGSGSamber	75	0.00045
ORF 310	MKCSDMVLMHLYHGSGSGSamber	74	0.00044
ORF 311	MASYCMLLMHLYHGSGSGSamber	74	0.00044
ORF 312	MKTYLMLLMHLYHGSGSGSamber	74	0.00044
ORF 313	MRCISMLLMHLYHGSGSGSamber	74	0.00044
ORF 314	MGKFTMLLMHLYHGSGSGSamber	74	0.00044
ORF 315	METSSMLLMHLYHGSGSGSamber	74	0.00044
ORF 316	MSSIYMLLMHLYHGSGSGSamber	74	0.00044
ORF 317	MRRSDMLLMHLYHGSGSGSamber	74	0.00044
ORF 318	MNRYTMVLMHLYHGSGSGSamber	73	0.00044
ORF 319	MRGVDMLLMHLYHGSGSGSamber	73	0.00044
ORF 320	MRSTDMLLMHLYHGSGSGSamber	73	0.00044
ORF 321	MTRSIMVLMHLYHGSGSGSamber	72	0.00043
ORF 322	MNNFHMLLMHLYHGSGSGSamber	72	0.00043
ORF 323	MSNYGMLLMHLYHGSGSGSamber	72	0.00043
ORF 324	MCTFRMLLMHLYHGSGSGSamber	72	0.00043
ORF 325	MHRTAMLLMHLYHGSGSGSamber	72	0.00043
ORF 326	MTKYDMLLMHLLHGSGSGSamber	72	0.00043
ORF 327	MTSFGMLLMHLYHGSGSGSamber	72	0.00043
ORF 328	MQISSMLLMHLYHGSGSGSamber	71	0.00042
ORF 329	MHASLMILMHLYHGSGSGSamber	71	0.00042
ORF 330	MSRLLMLLMHLYHGSGSGSamber	71	0.00042
ORF 331	MRGSLMLLMHLYHGSGSGSamber	71	0.00042
ORF 332	MSEYSMLLMHLYHGSGSGSamber	71	0.00042
ORF 333	MERTLMVLMHLYHGSGSGSamber	71	0.00042
ORF 334	MRSSDMILMHLYHGSGSGSamber	71	0.00042
ORF 335	MASTLMLLMHLYHGSGSGSamber	71	0.00042
ORF 336	MHLYSMLLMHLYHGSGSGSamber	71	0.00042
ORF 337	MPTYYMLLMHLYHGSGSGSamber	71	0.00042
ORF 338	MPSYIMLLMHLYHGSGSGSamber	71	0.00042
ORF 339	MNTTLMLLMHLYHGSGSGSamber	70	0.00042
ORF 340	MHRTIMLLMHLYHGSGSGSamber	70	0.00042
ORF 341	MKRYLMLLMHLYHGSGSGSGSamber	70	0.00042
ORF 342	MCAYGMLLMHLYHGSGSGSamber	70	0.00042
ORF 343	MRSTIMLLMHLYHGSGSGSamber	70	0.00042
ORF 344	MRAYLMVLMHLYHGSGSGSamber	70	0.00042
ORF 345	MGSSLMVLMHLYHGSGSGSamber	70	0.00042
ORF 346	MAKYDMCLMHLYHGSGSGSamber	70	0.00042
ORF 347	MSNSNMLLMHLYHGSGSGSamber	70	0.00042
ORF 348	MECSLMVLMHLYHGSGSGSamber	70	0.00042
ORF 349	MAKFLMVLMHLYHGSGSGSamber	70	0.00042
ORF 350	MSIFDMLLMHLYHGSGSGSamber	70	0.00042
ORF 351	MQSYDMCLMHLYHGSGSGSamber	69	0.00041
ORF 352	MSDYAMLLMHLYHGSGSGSamber	69	0.00041
ORF 353	MHHSLMLLMHLYHGSGSGSamber	69	0.00041
ORF 354	MAGITMLLMHLYHGSGSGSamber	69	0.00041
ORF 355	MCVSLMVLMHLYHGSGSGSamber	69	0.00041
ORF 356	MKTYEMLLMHLYHGSGSGSamber	69	0.00041
ORF 357	MSRSDMLLMHLYHGSGSGSamber	69	0.00041
ORF 358	MTSSCMLLMHLYHGSGSGSamber	69	0.00041
ORF 359	MNRTTMLLMHLYHGSGSGSamber	68	0.00041
ORF 360	MQNYGMLLMHLYHGSGSGSamber	68	0.00041
ORF 361	MHKFLMLLMQLYHGSGSGSamber	68	0.00041
ORF 362	MLRFDMLLMILYHGSGSGSamber	68	0.00041
ORF 363	MTSYDMLLMILYHGSGSGSamber	68	0.00041
ORF 364	MQGLTMLLMHLYHGSGSGSamber	68	0.00041
ORF 365	MNTTTMLLMHLYHGSGSGSamber	68	0.00041
ORF 366	MQRALMLLMHLYHGSGSGSamber	67	0.0004
ORF 367	MLATLMVLMHLYHGSGSGSamber	67	0.0004
ORF 368	MLNNLMVLMHLYHGSGSGSamber	67	0.0004
ORF 369	MQKVLMLLMHLYHGSGSGSamber	67	0.0004
ORF 370	MSTLDMVLMHLYHGSGSGSamber	67	0.0004
ORF 371	MNRYIMLLMHLYAGSGSGSamber	67	0.0004
ORF 372	MEGLLMLLMHLYHGSGSGSamber	67	0.0004
ORF 373	MDKYQMLLMHLYHGSGSGSamber	67	0.0004
ORF 374	MNVSLMLLMHLYHGSGSGSamber	67	0.0004
ORF 375	MGNTLMLLMHLYHGSGSGSamber	66	0.00039
ORF 376	MNCSLMILMHLYHGSGSGSamber	66	0.00039
ORF 377	MTSYHMLLMHLYHGSGSGSamber	66	0.00039
ORF 378	MDKISMVLMHLYHGSGSGSamber	66	0.00039
ORF 379	MSTYDMLLMHLYAGSGSGSamber	66	0.00039
ORF 380	MGRFDMILMHLYHGSGSGSamber	66	0.00039
ORF 381	MLTYSMVLMHLYHGSGSGSamber	66	0.00039
ORF 382	MRTFVMLLMHLYHGSGSGSamber	66	0.00039
ORF 383	MRSFLMLLMHLYHGSGSGSamber	65	0.00039
ORF 384	MQGINMLLMHLYHGSGSGSamber	65	0.00039
ORF 385	MITFQMLLMHLYHGSGSGSamber	65	0.00039
ORF 386	MSNISMLLMHLYHGSGSGSamber	65	0.00039
ORF 387	MGEYIMLLMHLYHGSGSGSamber	65	0.00039
ORF 388	MSRSLMLLMHLYHGSGSGSamber	65	0.00039
ORF 389	MANSDMLLMHLYHGSGSGSamber	64	0.00038
ORF 390	MGSYDMILMHLYHGSGSGSamber	64	0.00038
ORF 391	MRNVIMLLMHLYHGSGSGSamber	64	0.00038
ORF 392	MTKIIMLLMHLYHGSGSGSamber	64	0.00038
ORF 393	MHTSSMLLMHLYHGSGSGSamber	64	0.00038
ORF 394	MSTSYMLLMHLYHGSGSGSamber	63	0.00038
ORF 395	MTNYEMLLMHLYHGSGSGSamber	63	0.00038
ORF 396	MTSFYMVLMHLYHGSGSGSamber	63	0.00038
ORF 397	MKCYLMLLMHLYHGSGSGSamber	63	0.00038
ORF 398	MRCSIMLLMHLYHGSGSGSamber	63	0.00038
ORF 399	MSCIDMVLMHLYHGSGSGSamber	63	0.00038
ORF 400	MHRTTMLLKHLYHGSGSGSamber	63	0.00038
ORF 401	MTRISMLLMHLYHGSGSGSamber	63	0.00038
ORF 402	MTGVLMLLMHLYHGSGSGSamber	63	0.00038
ORF 403	MSNSQMVLMHLYHGSGSGSamber	62	0.00037
ORF 404	MSTFCMVLMHLYHGSGSGSamber	62	0.00037
ORF 405	MHNSVMLLMHLYHGSGSGSamber	62	0.00037
ORF 406	MHATLMLLMHLYHGSGSGSamber	62	0.00037
ORF 407	MKNSDMLLMHLYHGSGSGSamber	62	0.00037
ORF 408	MLSYDMLLMILYHGSGSGSamber	62	0.00037
ORF 409	MSRLDMVLMHLYHGSGSGSamber	62	0.00037
ORF 410	MRSTLMLLMHLYHGSGSGSamber	62	0.00037
ORF 411	MEEYSMLLMHLYHGSGSGSamber	62	0.00037
ORF 412	MHKYQMLLMHLYHGSGSGSamber	62	0.00037
ORF 413	MTKTLMVLMHLYHGSGSGSamber	62	0.00037
ORF 414	MLPSFMLLMHLYHGSGSGSamber	61	0.00036
ORF 415	MQASSMLLMHLYHGSGSGSamber	61	0.00036
ORF 416	MSSFLMLLMHLYHGSGSGSamber	61	0.00036
ORF 417	MQKIDMVLMHLYHGSGSGSamber	61	0.00036
ORF 418	MSRTAMLLMHLYHGSGSGSamber	61	0.00036
ORF 419	MRNYYMVLMHLYHGSGSGSamber	61	0.00036
ORF 420	MNRTDMVLMHLYHGSGSGSamber	61	0.00036
ORF 421	MHTSTMLLMHLYHGSGSGSamber	61	0.00036
ORF 422	MITFDMLLMHLYHGSGSGSamber	61	0.00036
ORF 423	MSKSAMLLMHLYHGSGSGSamber	61	0.00036
ORF 424	MDRHAMVLMHLYHGSGSGSamber	61	0.00036
ORF 425	MNPSLMVLMHLYHGSGSGSamber	61	0.00036
ORF 426	MTSFNMVLMHLYHGSGSGSamber	61	0.00036
ORF 427	MSDISMLLMHLYHGSGSGSamber	61	0.00036
ORF 428	MDCHLMLLMHLYHGSGSGSamber	60	0.00036
ORF 429	MTTTDMLLMHLYHGSGSGSamber	60	0.00036
ORF 430	MHRFRMLLMHLYHGSGSGSamber	60	0.00036
ORF 431	MKNSIMVLMHLYHGSGSGSamber	60	0.00036
ORF 432	MARALMVLMHLYHGSGSGSamber	60	0.00036
ORF 433	MSSSNMLLMHLYHGSGSGSamber	60	0.00036
ORF 434	MSSILMLLMHLYHGSGSGSamber	60	0.00036
ORF 435	MCAFIMLLMHLYHGSGSGSGSamber	60	0.00036
ORF 436	MLATCMLLMHLYHGSGSGSamber	60	0.00036
ORF 437	MQNCLMLLMHLYHGSGSGSamber	60	0.00036
ORF 438	MTCSTMLLMHLYHGSGSGSamber	60	0.00036
ORF 439	MNATLMVLMHLYHGSGSGSamber	60	0.00036
ORF 440	MGSINMLLMHLYHGSGSGSamber	60	0.00036
ORF 441	MSRSSMLLMHLYHGSGSGSamber	60	0.00036
ORF 442	MTAYTMLLMHLYHGSGSGSamber	60	0.00036
ORF 443	MNEFNMLLMHLYHGSGSGSamber	59	0.00035
ORF 444	MSRRLMLLMHLYHGSGSGSamber	59	0.00035
ORF 445	MKSVLMLLMHLYHGSGSGSamber	59	0.00035
ORF 446	MRRFEMVLMHLYHGSGSGSamber	59	0.00035
ORF 447	MRALDMLLMHLYHGSGSGSamber	59	0.00035
ORF 448	MNKSDMVLMHLYHGSGSGSamber	59	0.00035
ORF 449	MRRILMLLMHLYHGSGSGSamber	59	0.00035
ORF 450	MQSYNMVLMHLYHGSGSGSamber	59	0.00035
ORF 451	MQKYDMLLMILYHGSGSGSamber	59	0.00035
ORF 452	MENISMLLMHLYHGSGSGSamber	58	0.00035
ORF 453	MTRSLMLLMHLYHGSGSGSamber	58	0.00035
ORF 454	MVKYVMLLMHLYHGSGSGSamber	58	0.00035
ORF 455	MFHSDMVLMHLYHGSGSGSamber	58	0.00035
ORF 456	MSGLCMLLMHLYHGSGSGSamber	58	0.00035
ORF 457	MNSINMLLMHLYHGSGSGSamber	58	0.00035
ORF 458	MQRSCMLLMHLYHGSGSGSamber	58	0.00035
ORF 459	MHRYLMILMHLYHGSGSGSamber	58	0.00035
ORF 460	MDSYIMVLMHLYHGSGSGSamber	58	0.00035
ORF 461	MSRLCMLLMHLYHGSGSGSamber	58	0.00035
ORF 462	MCTHSMLLMHLYHGSGSGSamber	57	0.00034
ORF 463	MATSQMLLMHLYHGSGSGSamber	57	0.00034
ORF 464	MQSNTMLWNQWLMIKGLGLGLRamber	57	0.00034
ORF 465	MRRVDMLLMHLYHGSGSGSamber	57	0.00034
ORF 466	MNSSLMVLMHLYHGSGSGSamber	57	0.00034
ORF 467	MRSSSMLLMHLYHGSGSGSamber	57	0.00034
ORF 468	MGNLNMLLMHLYHGSGSGSamber	57	0.00034
ORF 469	MTGNLMVLMHLYHGSGSGSamber	57	0.00034
ORF 470	MTRALMLLMHLYHGSGSGSamber	57	0.00034
ORF 471	MGRYIMLLMHLYAGSGSGSamber	57	0.00034
ORF 472	MSRATMLLMHLYHGSGSGSamber	57	0.00034
ORF 473	MNTYIMLLMHLYHGSGSGSamber	57	0.00034
ORF 474	MTQSLMLLMHLYHGSGSGSamber	57	0.00034
ORF 475	MGSFRMLLMHLYHGSGSGSamber	57	0.00034
ORF 476	MTIPYMLLMHLYHGSGSGSamber	56	0.00033
ORF 477	MTKTLMLLMHLYHGSGSGSamber	56	0.00033
ORF 478	MKGLNMLLMHLYHGSGSGSamber	56	0.00033
ORF 479	MFSSLMVLMHLYHGSGSGSamber	56	0.00033
ORF 480	MTRYDMLLMHLYKGSGSGSamber	56	0.00033
ORF 481	MPQTIMLLMHLYHGSGSGSamber	56	0.00033
ORF 482	MNRTSMVLMHLYHGSGSGSamber	56	0.00033
ORF 483	MDKTSMVLMHLYHGSGSGSamber	55	0.00033
ORF 484	MQRATMVLMHLYHGSGSGSamber	55	0.00033
ORF 485	MEPYIMLLMHLYHGSGSGSamber	55	0.00033
ORF 486	MKTSSMLLMHLYHGSGSGSamber	55	0.00033
ORF 487	MSRYTMVLMHLYHGSGSGSamber	55	0.00033
ORF 488	MLTYIMVLMHLYHGSGSGSamber	55	0.00033
ORF 489	MTRFDMLLMHLYKGSGSGSamber	55	0.00033
ORF 490	MIVSLMVLMHLYHGSGSGSamber	55	0.00033
ORF 491	MSKFLMVLMHLYHGSGSGSamber	55	0.00033
ORF 492	MRTSDMLLMHLYHGSGSGSamber	55	0.00033
ORF 493	MQGITMLLMHLYHGSGSGSamber	55	0.00033
ORF 494	MNNYDMILMHLYHGSGSGSamber	55	0.00033
ORF 495	MQTTSMLLMHLYHGSGSGSamber	54	0.00032
ORF 496	MQRSTMLLMHLYHGSGSGSamber	54	0.00032
ORF 497	MSSISMLLMHLYHGSGSGSamber	54	0.00032
ORF 498	MKTSLMLLMHLYHGSGSGSamber	54	0.00032
ORF 499	MESYIMVLMHLYHGSGSGSamber	54	0.00032
ORF 500	MASTSMLLMHLYHGSGSGSamber	54	0.00032
ORF 501	MEKSYMVLMHLYHGSGSGSamber	54	0.00032
ORF 502	MVRYLMLLMHLYAGSGSGSamber	54	0.00032
ORF 503	MLNSTMLLMHLYHGSGSGSamber	54	0.00032
ORF 504	MSRVTMLLMHLYHGSGSGSamber	54	0.00032
ORF 505	MEKTIMLLMHLYHGSGSGSamber	54	0.00032
ORF 506	MQTYEMLLMHLYHGSGSGSamber	54	0.00032
ORF 507	MGTLDMLLMHLYHGSGSGSamber	54	0.00032
ORF 508	MCAYDMCLMHLYHGSGSGSamber	54	0.00032
ORF 509	MHSADMVLMHLYHGSGSGSamber	54	0.00032
ORF 510	METYNMLLMHLYHGSGSGSamber	54	0.00032
ORF 511	MNHFTMLLMHLYHGSGSGSamber	54	0.00032
ORF 512	MDSVIMLLMHLYHGSGSGSamber	54	0.00032
ORF 513	MGRADMVLMHLYHGSGSGSamber	53	0.00032
ORF 514	MGTYEMLLMHLYHGSGSGSamber	53	0.00032
ORF 515	MSGVTMLLMHLYHGSGSGSamber	53	0.00032
ORF 516	MNAYNMLLMHLYHGSGSGSamber	53	0.00032
ORF 517	MFRTLMLLMHLYHGSGSGSamber	53	0.00032
ORF 518	MTTYAMLLMHLYHGSGSGSamber	53	0.00032
ORF 519	MLSYNMLLMHLYHGSGSGSamber	53	0.00032
ORF 520	MNKYDMLLMLLYHGSGSGSamber	53	0.00032
ORF 521	MVRSLMLLMHLYHGSGSGSamber	53	0.00032
ORF 522	MGQYAMLLMHLYHGSGSGSamber	53	0.00032
ORF 523	MRDITMLLMHLYHGSGSGSamber	53	0.00032
ORF 524	MEKTLMILMHLYHGSGSGSamber	53	0.00032
ORF 525	MERLTMLLMHLYHGSGSGSamber	52	0.00031
ORF 526	MFSSSMLLMHLYHGSGSGSamber	52	0.00031
ORF 527	MCVSFMLLMHLYHGSGSGSamber	52	0.00031
ORF 528	MRTSLMILMHLYHGSGSGSamber	52	0.00031
ORF 529	MEGLQMLLMHLYHGSGSGSamber	52	0.00031
ORF 530	MHSYFMVLMHLYHGSGSGSamber	52	0.00031
ORF 531	MENSLMILMHLYHGSGSGSamber	52	0.00031
ORF 532	MKRYVMLLMHLYHGSGSGSamber	52	0.00031
ORF 533	METSLMVLMHLYHGSGSGSamber	52	0.00031
ORF 534	MCSSDMLLMHLYHGSGSGSamber	52	0.00031
ORF 535	MQRILMLLMHLYHGSGSGSamber	52	0.00031
ORF 536	MSSVTMLLMHLYHGSGSGSamber	52	0.00031
ORF 537	MQQYNMLLMHLYHGSGSGSamber	52	0.00031
ORF 538	MTLYTMLLMHLYHGSGSGSamber	52	0.00031
ORF 539	MTKSNMVLMHLYHGSGSGSamber	52	0.00031
ORF 540	MGRYGMLLMHLYHGSGSGSamber	51	0.0003
ORF 541	MRKTDMLLMHLYHGSGSGSamber	51	0.0003
ORF 542	MKSYHMLLMHLYHGSGSGSamber	51	0.0003
ORF 543	MPNHLMLLMHLYHGSGSGSamber	51	0.0003
ORF 544	MSAYLMVLMHLYHGSGSGSamber	51	0.0003
ORF 545	MARTIMLLMHLYHGSGSGSamber	51	0.0003
ORF 546	MKTSYMLLMHLYHGSGSGSamber	51	0.0003
ORF 547	MGAYKMHLMILLHGSGSGSamber	51	0.0003
ORF 548	MRRYNMVLMHLYHGSGSGSamber	51	0.0003
ORF 549	MTKYDMLLMHLHHGSGSGSamber	51	0.0003
ORF 550	MHKYSMVLMHLYHGSGSGSamber	51	0.0003
ORF 551	MTSFQMLLMHLYHGSGSGSamber	51	0.0003
ORF 552	MVLSYMVLMHLYHGSGSGSamber	51	0.0003
ORF 553	MSNYIMLLMHLYAGSGSGSamber	51	0.0003
ORF 554	MYKSDMLLMHLYHGSGSGSamber	50	0.0003
ORF 555	MLRYFMLLMHLYHGSGSGSamber	50	0.0003
ORF 556	MQLSLMLLMHLYHGSGSGSamber	50	0.0003
ORF 557	MSKYDMILMHLYHGSGSGSamber	50	0.0003
ORF 558	MYRTIMLLMHLYHGSGSGSamber	50	0.0003
ORF 559	MDSLNMLLMHLYHGSGSGSamber	50	0.0003
ORF 560	MNEYSMLLMHLYHGSGSGSamber	49	0.00029
ORF 561	MERYLMLLMLLYHGSGSGSamber	49	0.00029
ORF 562	MQRHIMLLMHLYHGSGSGSamber	49	0.00029
ORF 563	MVRSLMVLMHLYHGSGSGSamber	49	0.00029
ORF 564	MDRSDMLLMHLYHGSGSGSamber	49	0.00029
ORF 565	MAGINMLLMHLYHGSGSGSamber	49	0.00029
ORF 566	MRSYIMVLMHLYHGSGSGSamber	49	0.00029
ORF 567	MHAYLMVLMHLYHGSGSGSamber	49	0.00029
ORF 568	MTAYNMVLMHLYHGSGSGSamber	49	0.00029
ORF 569	MPTSIMLLMHLYHGSGSGSamber	49	0.00029
ORF 570	MQRCSMVLMHLYHGSGSGSamber	49	0.00029
ORF 571	MEPYSMLLMHLYHGSGSGSamber	49	0.00029
ORF 572	MENINMLLMHLYHGSGSGSamber	49	0.00029
ORF 573	MASYDMVLMHLYHGSGSGSamber	49	0.00029
ORF 574	MFKALMLLMHLYHGSGSGSamber	49	0.00029
ORF 575	MRCSLMLLMHLYHGSGSGSamber	48	0.00029
ORF 576	MGRCQMLLMHLYHGSGSGSamber	48	0.00029
ORF 577	MSRTNMLLMHLYHGSGSGSamber	48	0.00029
ORF 578	MSRSIMILMHLYHGSGSGSamber	48	0.00029
ORF 579	MKGFLMLLMHLYAGSGSGSamber	48	0.00029
ORF 580	MFSYNMLLMHLYHGSGSGSamber	48	0.00029
ORF 581	MGLFTMLLMHLYHGSGSGSamber	48	0.00029
ORF 582	MPSLSMLLMHLYHGSGSGSamber	48	0.00029
ORF 583	MTSINMLLMHLYHGSGSGSamber	48	0.00029
ORF 584	MQKTLMVLMHLYHGSGSGSamber	48	0.00029
ORF 585	MNHLDMLLMHLYHGSGSGSamber	48	0.00029
ORF 586	MHRHTMLLMHLYHGSGSGSamber	48	0.00029
ORF 587	MTNSDMILMHLYHGSGSGSamber	48	0.00029
ORF 588	MACSDMLLMHLYHGSGSGSamber	48	0.00029
ORF 589	MRKVLMLLMHLYHGSGSGSamber	48	0.00029
ORF 590	MCKFQMLLMHLYAGSGSGSamber	48	0.00029
ORF 591	MTNIIMLLMHLYHGSGSGSamber	48	0.00029
ORF 592	MYHSQMVLMHLYHGSGSGSamber	47	0.00028
ORF 593	MNSTLMLLMHLYHGSGSGSamber	47	0.00028
ORF 594	MHPYIMLLMHLYHGSGSGSamber	47	0.00028
ORF 595	MGSIEMLLMHLYHGSGSGSamber	47	0.00028
ORF 596	MCPSLMLLMHLYHGSGSGSamber	47	0.00028
ORF 597	MCSFTMLLMHLFHGSGSGSamber	47	0.00028
ORF 598	MRSTSMLLMHLYHGSGSGSamber	47	0.00028
ORF 599	MHACTMLLMHLYHGSGSGSamber	47	0.00028
ORF 600	MQKYVMLLMHLYHGSGSGSamber	47	0.00028
ORF 601	MRPSLMVLMHLYHGSGSGSamber	47	0.00028
ORF 602	MTKYNMVLMHLYHGSGSGSamber	47	0.00028
ORF 603	MPSYNMVLMHLYHGSGSGSamber	47	0.00028
ORF 604	MTRYCMVLMHLYHGSGSGSamber	47	0.00028
ORF 605	MNTIDMLLMHLYHGSGSGSamber	47	0.00028
ORF 606	MPRNLMVLMHLYHGSGSGSamber	47	0.00028
ORF 607	MHKITMLLMHLYHGSGSGSamber	47	0.00028
ORF 608	MQCTLMLLMHLYHGSGSGSamber	47	0.00028
ORF 609	MHQTLMVLMHLYHGSGSGSamber	47	0.00028
ORF 610	MNNSTMVLMHLYHGSGSGSamber	47	0.00028
ORF 611	MKATLMVLMHLYHGSGSGSamber	46	0.00027
ORF 612	MQHYNMLLMHLYHGSGSGSamber	46	0.00027
ORF 613	MFQMLLMHLYHGSGSGSamber	46	0.00027
ORF 614	MNVSNMLLMHLYHGSGSGSamber	46	0.00027
ORF 615	MERSIMVLMHLYHGSGSGSamber	46	0.00027
ORF 616	MNRSLMVLMHLYAGSGSGSamber	46	0.00027
ORF 617	MTDYQMLLMHLYHGSGSGSamber	46	0.00027
ORF 618	MPNSIMLLMHLYHGSGSGSamber	46	0.00027
ORF 619	MNDFYMLLMHLYHGSGSGSamber	46	0.00027
ORF 620	MGEFNMLLMHLYHGSGSGSamber	46	0.00027
ORF 621	MSQITMLLMHLYHGSGSGSamber	46	0.00027
ORF 622	MVSYVMLLMHLYHGSGSGSamber	46	0.00027
ORF 623	MKISSMLLMHLYHGSGSGSamber	46	0.00027
ORF 624	MNHFNMLLMHLYHGSGSGSamber	46	0.00027
ORF 625	MVRGLMILMHLYHGSGSGSamber	46	0.00027
ORF 626	MGTTLMLLMHLYHGSGSGSamber	46	0.00027
ORF 627	MERVLMLLMHLYHGSGSGSamber	46	0.00027
ORF 628	MKSYLMVLMHLYHGSGSGSamber	46	0.00027
ORF 629	MTRTTMLLMHLYHGSGSGSamber	46	0.00027
ORF 630	MNRRLMLLMHLYHGSGSGSamber	45	0.00027
ORF 631	MSRVIMLLMHLYHGSGSGSamber	45	0.00027
ORF 632	MFRGLMLLMHLYHGSGSGSamber	45	0.00027
ORF 633	MRNHTMLLMHLYHGSGSGSamber	45	0.00027
ORF 634	MDRSDMLLMHLYHGSGSGSGSamber	45	0.00027
ORF 635	MKSTLMLLMHLYHGSGSGSamber	45	0.00027
ORF 636	MERCDMVLMHLYHGSGSGSamber	45	0.00027
ORF 637	MDCLSMLLMHLYHGSGSGSamber	45	0.00027
ORF 638	MLRTIMLLMHLYHGSGSGSamber	45	0.00027
ORF 639	MRTTLMVLMHLYHGSGSGSamber	45	0.00027
ORF 640	MQRTIMLLMHLYHGSGSGSamber	45	0.00027
ORF 641	MEKSAMVLMHLYHGSGSGSamber	45	0.00027
ORF 642	MHRALMLLMHLYHGSGSGSamber	45	0.00027
ORF 643	MPTSAMLLMHLYHGSGSGSamber	45	0.00027
ORF 644	MTRTHMVLMHLYHGSGSGSamber	45	0.00027
ORF 645	MLRGYMILMHLYHGSGSGSamber	45	0.00027
ORF 646	MKSYSMLLMHLYHGSGSGSamber	45	0.00027
ORF 647	MHHYDMLLMILYHGSGSGSamber	45	0.00027
ORF 648	MSTILMLLMHLYHGSGSGSamber	45	0.00027
ORF 649	MANFDMILMHLYHGSGSGSamber	45	0.00027
ORF 650	MSSYNMVLMHLYHGSGSGSamber	45	0.00027
ORF 651	MTATLMVLMHLYHGSGSGSamber	45	0.00027
ORF 652	MNKYQMLLMHLYHGSGSGSamber	45	0.00027
ORF 653	MGSVIMLLMHLYHGSGSGSamber	45	0.00027
ORF 654	MSGSIMVLMHLYHGSGSGSamber	45	0.00027
ORF 655	MHASDMVLMHLYHGSGSGSamber	44	0.00026
ORF 656	MSTYSMVLMHLYHGSGSGSamber	44	0.00026
ORF 657	MHLFTMLLMHLYHGSGSGSamber	44	0.00026
ORF 658	MTKTTMLLMHLYHGSGSGSamber	44	0.00026
ORF 659	MKIPHMLLMHLYHGSGSGSamber	44	0.00026
ORF 660	MNQYIMVLMHLYHGSGSGSamber	44	0.00026
ORF 661	MNRTDMLLMHLYHGSGSGSamber	44	0.00026
ORF 662	MLNSSMLLMHLYHGSGSGSamber	44	0.00026
ORF 663	METYEMLLMHLYHGSGSGSamber	44	0.00026
ORF 664	MPSIIMLLMHLYHGSGSGSamber	44	0.00026
ORF 665	MRGLNMLLMHLYHGSGSGSamber	44	0.00026
ORF 666	MATSTMLLMHLYHGSGSGSamber	44	0.00026
ORF 667	MNGIYMLLMHLYHGSGSGSamber	44	0.00026
ORF 668	MRRISMLLMHLYHGSGSGSamber	44	0.00026
ORF 669	MTKYVMLLMHLYHGSGSGSamber	44	0.00026
ORF 670	MPNTLMLLMHLYHGSGSGSamber	44	0.00026
ORF 671	MRVSQMLLMHLYHGSGSGSGSamber	44	0.00026
ORF 672	MASYIMILMHLYHGSGSGSamber	44	0.00026
ORF 673	MDNILMLLMHLYHGSGSGSamber	43	0.00026
ORF 674	MEASFMVLMHLYHGSGSGSamber	43	0.00026
ORF 675	MHAHLMLLMHLYHGSGSGSamber	43	0.00026
ORF 676	MTYYTMLLMHLYHGSGSGSamber	43	0.00026
ORF 677	MFNSLMLLMHLYHGSGSGSamber	43	0.00026
ORF 678	MESLNMLLMHLYHGSGSGSamber	43	0.00026
ORF 679	MRSIEMLLMHLYHGSGSGSamber	43	0.00026
ORF 680	MDHYNMLLMHLYHGSGSGSamber	43	0.00026
ORF 681	MSSCIMLLMHLYHGSGSGSamber	43	0.00026
ORF 682	MCRSHMLLMHLYHGSGSGSamber	43	0.00026
ORF 683	MNRVLMLLMHLYHGSGSGSamber	43	0.00026
ORF 684	MTCSDMLLMHLYHGSGSGSamber	43	0.00026
ORF 685	MENLLMLLMHLYHGSGSGSamber	43	0.00026
ORF 686	MRQVLMLLMHLYHGSGSGSamber	43	0.00026
ORF 687	MNRYTMLLMILYHGSGSGSamber	43	0.00026
ORF 688	MRSQLMVLMHLYHGSGSGSamber	43	0.00026
ORF 689	MPTSQMLLMHLYHGSGSGSamber	43	0.00026
ORF 690	MGRLTMLLMHLYHGSGSGSamber	43	0.00026
ORF 691	MRKTLMVLMHLYHGSGSGSamber	43	0.00026
ORF 692	MHSYDMLLMILYHGSGSGSamber	43	0.00026
ORF 693	MHSISMLLMHLYHGSGSGSamber	43	0.00026
ORF 694	MPTSSMLLMHLYHGSGSGSamber	43	0.00026
ORF 695	MERTIMLLMHLYHGSGSGSamber	43	0.00026
ORF 696	MCRSYMVLMHLYHGSGSGSamber	43	0.00026
ORF 697	MSASDMVLMHLYHGSGSGSamber	43	0.00026
ORF 698	MSRTDMVLMHLYHGSGSGSamber	43	0.00026
ORF 699	MHNVTMLLMHLYHGSGSGSamber	43	0.00026
ORF 700	MQRGLMVLMHLYHGSGSGSamber	42	0.00025
ORF 701	MSRVNMVLMHLYHGSGSGSamber	42	0.00025
ORF 702	MCTYTMLLMILYHGSGSGSamber	42	0.00025
ORF 703	MRQYTMLLMHLYHGSGSGSamber	42	0.00025
ORF 704	MPATLMLLMHLYHGSGSGSamber	42	0.00025
ORF 705	MSCSNMVLMHLYHGSGSGSamber	42	0.00025
ORF 706	MGKNLMLLMHLYHGSGSGSamber	42	0.00025
ORF 707	MLPSDMLLMHLYHGSGSGSamber	42	0.00025
ORF 708	MGRVTMLLMHLYHGSGSGSamber	42	0.00025
ORF 709	MLNYTMLLMHLYHGSGSGSamber	42	0.00025
ORF 710	MQLYSMVLMHLYHGSGSGSamber	42	0.00025
ORF 711	MQTSYMVLMHLYHGSGSGSamber	42	0.00025
ORF 712	MSSSSMVLMHLYHGSGSGSamber	42	0.00025
ORF 713	MHRYCMCLMHLYHGSGSGSamber	42	0.00025
ORF 714	MSAYDMLLMHLYHGSGSGSamber	42	0.00025
ORF 715	MRGRDMLLMHLYHGSGSGSamber	42	0.00025
ORF 716	MESLLMLLMHLYHGSGSGSamber	41	0.00024
ORF 717	MSTNTMVLMHLYHGSGSGSamber	41	0.00024
ORF 718	MPTYIMLLMHLYHGSGSGSamber	41	0.00024
ORF 719	MQAALMLLMHLYHGSGSGSamber	41	0.00024
ORF 720	MTSSNMLLMHLYHGSGSGSamber	41	0.00024
ORF 721	MSNTLMLLMHLYHGSGSGSamber	41	0.00024
ORF 722	MQSVNMLLMHLYHGSGSGSamber	41	0.00024
ORF 723	MGRFDMLLMHLYFGSGSGSamber	41	0.00024
ORF 724	MHQSDMLLMHLYHGSGSGSamber	41	0.00024
ORF 725	MTTSNMVLMHLYHGSGSGSamber	41	0.00024
ORF 726	MGTFIMLLMHLYHGSGSGSamber	41	0.00024
ORF 727	MSSINMILMHLYHGSGSGSamber	41	0.00024
ORF 728	MASYEMLLMHLYHGSGSGSamber	41	0.00024
ORF 729	MLTFNMVLMHLYHGSGSGSamber	41	0.00024
ORF 730	MKKTIMLLMHLYHGSGSGSamber	41	0.00024
ORF 731	MHGLNMILMHLYHGSGSGSamber	41	0.00024
ORF 732	MKVSTMLLMHLYHGSGSGSamber	41	0.00024
ORF 733	MCAYTMLLMTLYHGSGSGSamber	41	0.00024
ORF 734	MRRTAMLLMHLYHGSGSGSamber	41	0.00024
ORF 735	MLPLDMLLMHLYHGSGSGSamber	41	0.00024
ORF 736	MRISYMLLMHLYHGSGSGSamber	41	0.00024
ORF 737	MGRSNMILMHLYHGSGSGSamber	41	0.00024
ORF 738	MRTCYMLLMHLYHGSGSGSamber	41	0.00024
ORF 739	MCRTSMVLMHLYHGSGSGSamber	41	0.00024
ORF 740	MRTDTMVLMHLYHGSGSGSamber	41	0.00024
ORF 741	MERIDMILMHLYHGSGSGSamber	41	0.00024
ORF 742	MRGIHMLLMHLYHGSGSGSamber	40	0.00024
ORF 743	MRTQYMLLMHLYHGSGSGSamber	40	0.00024
ORF 744	MYSTLMLLMHLYHGSGSGSamber	40	0.00024
ORF 745	MNNFIMVLMHLYHGSGSGSamber	40	0.00024
ORF 746	MNDYNMLLMHLYHGSGSGSamber	40	0.00024
ORF 747	MSPSNMLLMHLYHGSGSGSamber	40	0.00024
ORF 748	MDSVAMLLMHLYHGSGSGSamber	40	0.00024
ORF 749	MTSNLMVLMHLYHGSGSGSamber	40	0.00024
ORF 750	MQSCNMVLMHLYHGSGSGSamber	40	0.00024
ORF 751	MCKLSMLLMHLYHGSGSGSamber	40	0.00024
ORF 752	MTASDMLLMHLYHGSGSGSamber	40	0.00024
ORF 753	MKHYEMLLMHLYHGSGSGSamber	40	0.00024
ORF 754	MNKYDMVLMHLYHGSGSGSamber	40	0.00024
ORF 755	MNHSLMVLMHLYHGSGSGSamber	40	0.00024
ORF 756	MARIAMLLMHLYHGSGSGSamber	40	0.00024
ORF 757	MTNCSMLLMHLYHGSGSGSamber	40	0.00024
ORF 758	MSKISMLLMHLYHGSGSGSamber	40	0.00024
ORF 759	MDSSLMLLMHLYHGSGSGSamber	40	0.00024
ORF 760	MLHFVMLLMHLYHGSGSGSamber	40	0.00024
ORF 761	MGRTRMVLMHLYHGSGSGSamber	40	0.00024
ORF 762	MQNSLMILMHLYHGSGSGSamber	40	0.00024
ORF 763	MKSYNMLLMHLYHGSGSGSamber	40	0.00024
ORF 764	MRNYNMVLMHLYHGSGSGSamber	40	0.00024
ORF 765	MILMHLYHGSGSGSamber	40	0.00024
ORF 766	MPHYDMLLMHLYHGSGSGSamber	39	0.00023
ORF 767	MTQCLMLLMHLYHGSGSGSamber	39	0.00023
ORF 768	MFRYNMLLMHLYHGSGSGSamber	39	0.00023
ORF 769	MASFTMLLMHLYHGSGSGSamber	39	0.00023
ORF 770	MLRNIMLLMHLYHGSGSGSamber	39	0.00023
ORF 771	MRSYLMLLMQLYHGSGSGSamber	39	0.00023
ORF 772	MNSLLMLLMHLYHGSGSGSamber	39	0.00023
ORF 773	MHRISMLLMHLYHGSGSGSamber	39	0.00023
ORF 774	MDGIAMLLMHLYHGSGSGSamber	39	0.00023
ORF 775	MTTSIMLLMHLYHGSGSGSamber	39	0.00023
ORF 776	MQNSIMLLMHLYHGSGSGSamber	39	0.00023
ORF 777	MEGHDMLLMHLYHGSGSGSamber	39	0.00023
ORF 778	MLCIDMLLMHLYHGSGSGSamber	39	0.00023
ORF 779	MRVPYMLLMHLYHGSGSGSamber	39	0.00023
ORF 780	MTKYLMILMHLYHGSGSGSamber	39	0.00023
ORF 781	MSKYLMLLMTLYHGSGSGSamber	39	0.00023
ORF 782	MHRTQMLLMHLYHGSGSGSamber	39	0.00023
ORF 783	MSNVIMLLMHLYHGSGSGSamber	39	0.00023
ORF 784	MDRLIMLLMHLYHGSGSGSamber	39	0.00023
ORF 785	MGRFLMVLMHLYHGSGSGSamber	39	0.00023
ORF 786	MSKSDMILMHLYHGSGSGSamber	39	0.00023
ORF 787	MLKCQMLLMHLYHGSGSGSamber	39	0.00023
ORF 788	MQVSYMCLMHLYHGSGSGSamber	38	0.00023
ORF 789	MHCSDMLLMHLYHGSGSGSamber	38	0.00023
ORF 790	MTSLLMLLMHLYHGSGSGSamber	38	0.00023
ORF 791	METATMLLMHLYHGSGSGSamber	38	0.00023
ORF 792	MRKTIMLLMHLYHGSGSGSamber	38	0.00023
ORF 793	MGRSIMLLMHLYHGSGSGSamber	38	0.00023
ORF 794	MGSFTMLLMHLYAGSGSGSamber	38	0.00023
ORF 795	MLEYLMLLMHLYHGSGSGSamber	38	0.00023
ORF 796	MNRIDMLLMHLYHGSGSGSamber	38	0.00023
ORF 797	MCRYTMLLMHLIHGSGSGSamber	38	0.00023
ORF 798	MTKTLMLLMHLYHGSGSGSGSamber	38	0.00023
ORF 799	MTKIQMLLMHLYHGSGSGSamber	38	0.00023
ORF 800	MEKQLMLLMHLYHGSGSGSamber	38	0.00023
ORF 801	MTRYYMVLMHLYHGSGSGSamber	38	0.00023
ORF 802	MHRYIMLLMHLYAGSGSGSamber	38	0.00023
ORF 803	MGSLTMLLMHLYHGSGSGSamber	38	0.00023
ORF 804	MHRSNMLLMHLYHGSGSGSamber	38	0.00023
ORF 805	MQTFNMVLMHLYHGSGSGSamber	38	0.00023
ORF 806	MLGINMLLMHLYHGSGSGSamber	38	0.00023
ORF 807	MRATLMVLMHLYHGSGSGSamber	38	0.00023
ORF 808	MTGTTMLLMHLYHGSGSGSamber	38	0.00023
ORF 809	MRRINMLLMHLYHGSGSGSamber	38	0.00023
ORF 810	MSLSLMLLMHLYHGSGSGSamber	38	0.00023
ORF 811	MTKSYMVLMHLYHGSGSGSamber	38	0.00023
ORF 812	MRTYAMLLMHLYHGSGSGSamber	38	0.00023
ORF 813	MRSLSMLLMHLYHGSGSGSamber	38	0.00023
ORF 814	MRSVSMVLMHLYHGSGSGSamber	38	0.00023
ORF 815	MGPTDMILMHLYHGSGSGSamber	38	0.00023
ORF 816	MTHLDMVLMHLYHGSGSGSamber	38	0.00023
ORF 817	MPSVDMLLMHLYHGSGSGSamber	38	0.00023
ORF 818	MRGADMLLMHLYHGSGSGSamber	38	0.00023
ORF 819	MRRTLMILMHLYHGSGSGSamber	37	0.00022
ORF 820	MERSLMVLMHLYAGSGSGSamber	37	0.00022
ORF 821	MHVSQMLLMHLYHGSGSGSamber	37	0.00022
ORF 822	MDKTSMLLMHLYHGSGSGSamber	37	0.00022
ORF 823	MASVNMLLMHLYHGSGSGSamber	37	0.00022
ORF 824	MQDYAMLLMHLYHGSGSGSamber	37	0.00022
ORF 825	MQECTMLLMHLYHGSGSGSamber	37	0.00022
ORF 826	MRRDTMVLMHLYHGSGSGSamber	37	0.00022
ORF 827	MRSLNMVLMHLYHGSGSGSamber	37	0.00022
ORF 828	MNKYLMLLMHLYHGSGSGSamber	37	0.00022
ORF 829	MKTTNMLLMHLYHGSGSGSamber	37	0.00022
ORF 830	MNVSTMLLMHLYHGSGSGSamber	37	0.00022
ORF 831	MSRRDMLLMHLYHGSGSGSamber	37	0.00022
ORF 832	MPRTDMVLMHLYHGSGSGSamber	37	0.00022
ORF 833	MKNSFMLLMHLYHGSGSGSamber	37	0.00022
ORF 834	MLTGLMVLMHLYHGSGSGSamber	37	0.00022
ORF 835	MSNCDMILMHLYHGSGSGSamber	37	0.00022
ORF 836	MTNYSMVLMHLYHGSGSGSamber	37	0.00022
ORF 837	MHNTYMLLMHLYHGSGSGSamber	37	0.00022
ORF 838	MAASLMVLMHLYHGSGSGSamber	37	0.00022
ORF 839	MTRVDMILMHLYHGSGSGSamber	37	0.00022
ORF 840	MSSIQMLLMHLYHGSGSGSamber	37	0.00022
ORF 841	MPNSIMVLMHLYHGSGSGSamber	36	0.00021
ORF 842	MLRTLMLLMHLYHGSGSGSamber	36	0.00021
ORF 843	MFRSDMLLMHLYHGSGSGSGSamber	36	0.00021
ORF 844	MEPSYMLLMHLYHGSGSGSamber	36	0.00021
ORF 845	MYEYSMLLMHLYHGSGSGSamber	36	0.00021
ORF 846	MCKYTMLLMILYHGSGSGSamber	36	0.00021
ORF 847	MRNIDMILMHLYHGSGSGSamber	36	0.00021
ORF 848	MYASSMILMHLYHGSGSGSamber	36	0.00021
ORF 849	MRRTQMVLMHLYHGSGSGSamber	36	0.00021
ORF 850	MDNCDMLLMHLYHGSGSGSamber	36	0.00021
ORF 851	MQTNLMLLMHLYHGSGSGSamber	36	0.00021
ORF 852	MHKSDMLLMHLYHGSGSGSamber	36	0.00021
ORF 853	MRRSNMVLMHLYHGSGSGSamber	36	0.00021
ORF 854	MGAYSMVLMHLYHGSGSGSamber	36	0.00021
ORF 855	MANTDMLLMHLYHGSGSGSamber	36	0.00021
ORF 856	MQQYLMILMHLYHGSGSGSamber	36	0.00021
ORF 857	MSRSNMVLMHLYHGSGSGSamber	36	0.00021
ORF 858	MTRIDMLLMHLYHGSGSGSamber	36	0.00021
ORF 859	MRYYEMLLMHLYHGSGSGSamber	36	0.00021
ORF 860	MSRSSMVLMHLYHGSGSGSamber	36	0.00021
ORF 861	MTRFNMVLMHLYHGSGSGSamber	36	0.00021
ORF 862	MSASSMVLMHLYHGSGSGSamber	36	0.00021
ORF 863	MYKHIMLLMHLYHGSGSGSamber	36	0.00021
ORF 864	MSENLMLLMHLYHGSGSGSamber	36	0.00021
ORF 865	MQRTLMILMHLYHGSGSGSamber	36	0.00021
ORF 866	MSRYGMVLMHLYHGSGSGSamber	35	0.00021
ORF 867	MLRYLMLLMHLYSGSGSGSamber	35	0.00021
ORF 868	MRRTQMLLMHLYHGSGSGSamber	35	0.00021
ORF 869	MDRGSMVLMHLYHGSGSGSamber	35	0.00021
ORF 870	MEKHDMVLMHLYHGSGSGSamber	35	0.00021
ORF 871	MLQYEMLLMHLYHGSGSGSamber	35	0.00021
ORF 872	MCRSSMLLMHLYHGSGSGSamber	35	0.00021
ORF 873	MNNLDMVLMHLYHGSGSGSamber	35	0.00021
ORF 874	MASFLMLLMQLYHGSGSGSamber	35	0.00021
ORF 875	MRRFEMLLMHLYHGSGSGSamber	35	0.00021
ORF 876	MHRHQMLLMHLYHGSGSGSamber	35	0.00021
ORF 877	MGRFSMVLMHLYHGSGSGSamber	35	0.00021
ORF 878	MQTTLMVLMHLYHGSGSGSamber	35	0.00021
ORF 879	MRSIAMLLMHLYHGSGSGSamber	35	0.00021
ORF 880	MVRYLMILMHLYHGSGSGSamber	35	0.00021
ORF 881	MIRYTMLLMHLYHGSGSGSamber	35	0.00021
ORF 882	MKQYLMVLMHLYHGSGSGSamber	35	0.00021
ORF 883	MCSYIMLLMHLYKGSGSGSamber	35	0.00021
ORF 884	MDKLSMLLMHLYHGSGSGSamber	35	0.00021
ORF 885	MTGYDMLLMQLYHGSGSGSamber	35	0.00021
ORF 886	MENTSMLLMHLYHGSGSGSamber	35	0.00021
ORF 887	MSNQIMPNMALRVWVWVLGRamber	35	0.00021
ORF 888	MARYLMVLMHLYAGSGSGSamber	35	0.00021
ORF 889	MQKYYMLLMTLYHGSGSGSamber	35	0.00021
ORF 890	MPNFLMLLMTLYHGSGSGSamber	35	0.00021
ORF 891	MTRNIMVLMHLYHGSGSGSamber	35	0.00021
ORF 892	MANHLMVLMHLYHGSGSGSamber	35	0.00021
ORF 893	MGKTIMLLMHLYHGSGSGSamber	35	0.00021
ORF 894	MGNYSMLLMILYHGSGSGSamber	35	0.00021
ORF 895	MNRILMLLMHLYHGSGSGSamber	35	0.00021
ORF 896	MKNYSMLLMHLYHGSGSGSamber	35	0.00021
ORF 897	MYNSDMILMHLYHGSGSGSamber	35	0.00021
ORF 898	MRGFEMLLMHLYHGSGSGSamber	35	0.00021
ORF 899	MVTSNMLLMHLYHGSGSGSamber	35	0.00021
ORF 900	MRSHSMLLMHLYHGSGSGSamber	35	0.00021
ORF 901	MNKTDMVLMHLYHGSGSGSamber	34	0.0002
ORF 902	MRDFNMVLMHLYHGSGSGSamber	34	0.0002
ORF 903	MSKSQMLLMHLYHGSGSGSamber	34	0.0002
ORF 904	MHCTDMLLMHLYHGSGSGSamber	34	0.0002
ORF 905	MSSLTMLLMHLYHGSGSGSamber	34	0.0002
ORF 906	MYTYGMLLMHLYHGSGSGSamber	34	0.0002
ORF 907	MCSYIMVLMHLYHGSGSGSamber	34	0.0002
ORF 908	MNCSTMLLMHLYHGSGSGSamber	34	0.0002
ORF 909	MTRSHMVLMHLYHGSGSGSamber	34	0.0002
ORF 910	MTRYLMVLMHLYAGSGSGSamber	34	0.0002
ORF 911	MSTSLMILMHLYHGSGSGSamber	34	0.0002
ORF 912	MGRLAMLLMHLYHGSGSGSamber	34	0.0002
ORF 913	MTRSFMVLMHLYHGSGSGSamber	34	0.0002
ORF 914	MHTYNMVLMHLYHGSGSGSamber	34	0.0002
ORF 915	MAISLMLLMHLYHGSGSGSamber	34	0.0002
ORF 916	MLRGLMALMHLYHGSGSGSamber	34	0.0002
ORF 917	MTRIQMLLMHLYHGSGSGSamber	34	0.0002
ORF 918	MEKCTMLLMHLYHGSGSGSamber	34	0.0002
ORF 919	MTTSNMILMHLYHGSGSGSamber	34	0.0002
ORF 920	MDGFAMLLMHLYHGSGSGSamber	34	0.0002
ORF 921	MFKFRMLLMHLYHGSGSGSamber	34	0.0002
ORF 922	MGGIFMLLMHLYHGSGSGSamber	34	0.0002
ORF 923	MTAIDMILMHLYHGSGSGSamber	34	0.0002
ORF 924	MKNTDMLLMHLYHGSGSGSamber	34	0.0002
ORF 925	MKRSIMVLMHLYHGSGSGSamber	34	0.0002
ORF 926	MARYDMLLMHLYHGSGSGSamber	34	0.0002
ORF 927	MQNVYMLLMHLYHGSGSGSamber	34	0.0002
ORF 928	MDTYEMLLMHLYHGSGSGSamber	34	0.0002
ORF 929	MNTILMLLMHLYHGSGSGSamber	34	0.0002
ORF 930	MKSHLMVLMHLYHGSGSGSamber	34	0.0002
ORF 931	MSVSYMVLMHLYHGSGSGSamber	34	0.0002
ORF 932	MTAFIMLLMHLYHGSGSGSamber	33	0.0002
ORF 933	MDSYNMLLMHLYHGSGSGSamber	33	0.0002
ORF 934	MTQVDMLLMHLYHGSGSGSamber	33	0.0002
ORF 935	MNRAIMLLMHLYHGSGSGSamber	33	0.0002
ORF 936	MSPSIMVLMHLYHGSGSGSamber	33	0.0002
ORF 937	MSHISMLLMHLYHGSGSGSamber	33	0.0002
ORF 938	MGANLMLLMHLYHGSGSGSamber	33	0.0002
ORF 939	MCSYAMLLMILYHGSGSGSamber	33	0.0002
ORF 940	MRHSQMVLMHLYHGSGSGSamber	33	0.0002
ORF 941	MNSLLMVLMHLYHGSGSGSamber	33	0.0002
ORF 942	MARCLMVLMHLYHGSGSGSamber	33	0.0002
ORF 943	MQKFIMVLMHLYHGSGSGSamber	33	0.0002
ORF 944	MPNTDMLLMHLYHGSGSGSamber	33	0.0002
ORF 945	MSPYTMLLMHLYHGSGSGSamber	33	0.0002
ORF 946	MGGLEMLLMHLYHGSGSGSamber	33	0.0002
ORF 947	MAGIAMLLMHLYHGSGSGSamber	33	0.0002
ORF 948	MGNHIMLLMHLYHGSGSGSamber	33	0.0002
ORF 949	MQLYVMLLMHLYHGSGSGSamber	33	0.0002
ORF 950	MQGYSMVLMHLYHGSGSGSamber	33	0.0002
ORF 951	MASVLMVLMHLYHGSGSGSamber	33	0.0002
ORF 952	MEAINMLLMHLYHGSGSGSamber	33	0.0002
ORF 953	MTRSTMLLMHLYHGSGSGSamber	33	0.0002
ORF 954	MSSFTMLLMHLYAGSGSGSamber	33	0.0002
ORF 955	MNANLMVLMHLYHGSGSGSamber	33	0.0002
ORF 956	MSNQDMILMHLYHGSGSGSamber	33	0.0002
ORF 957	MANSHMLLMHLYHGSGSGSamber	33	0.0002
ORF 958	MQNYDMLLMTLYHGSGSGSamber	33	0.0002
ORF 959	MSKTDMILMHLYHGSGSGSamber	33	0.0002
ORF 960	MGAYDMVLMHLYHGSGSGSamber	33	0.0002
ORF 961	MGSILMLLMHLYHGSGSGSamber	33	0.0002
ORF 962	MKRSDMVLMHLYHGSGSGSamber	33	0.0002
ORF 963	MGRLDMVLMHLYAGSGSGSamber	33	0.0002
ORF 964	MCAHLMCLMHLYHGSGSGSamber	33	0.0002
ORF 965	MCPFEMLLMHLYHGSGSGSamber	33	0.0002
ORF 966	MCVYIMLLMHLYHGSGSGSamber	33	0.0002
ORF 967	MGVSDMILMHLYHGSGSGSamber	33	0.0002
ORF 968	MCKLSMVLMHLYHGSGSGSamber	33	0.0002
ORF 969	MKSSLMLLMHLYHGSGSGSamber	33	0.0002
ORF 970	MKSFDMLLMILYHGSGSGSamber	33	0.0002
ORF 971	MYEFNMLLMHLYHGSGSGSamber	33	0.0002
ORF 972	MQNSDMVLMHLYHGSGSGSamber	33	0.0002
ORF 973	MSRTVMLLMHLYHGSGSGSamber	32	0.00019
ORF 974	MQNSSMVLMHLYHGSGSGSamber	32	0.00019
ORF 975	MNTFDMLLMLLYHGSGSGSamber	32	0.00019
ORF 976	MFRSNMLLMHLYHGSGSGSamber	32	0.00019
ORF 977	MLTSYMVLMHLYHGSGSGSamber	32	0.00019
ORF 978	MFSCAMLLMHLYHGSGSGSamber	32	0.00019
ORF 979	MPRHTMLLMHLYHGSGSGSamber	32	0.00019
ORF 980	MDSNLMLLMHLYHGSGSGSamber	32	0.00019
ORF 981	MYRYLMVLMQLYHGSGSGSamber	32	0.00019
ORF 982	MDRISMILMHLYHGSGSGSamber	32	0.00019
ORF 983	MSLYNMLLMHLYHGSGSGSamber	32	0.00019
ORF 984	MTGVCMLLMHLYHGSGSGSamber	32	0.00019
ORF 985	MRDFRMLLMHLYHGSGSGSamber	32	0.00019
ORF 986	MKHYLMILMHLYHGSGSGSamber	32	0.00019
ORF 987	MHATTMLLMHLYHGSGSGSamber	32	0.00019
ORF 988	MRNTTMLLMHLYHGSGSGSamber	32	0.00019
ORF 989	MFKQDMVLMHLYHGSGSGSamber	32	0.00019
ORF 990	MGYFTMLLMHLYHGSGSGSamber	32	0.00019
ORF 991	MITYDMLLMHLYHGSGSGSamber	32	0.00019
ORF 992	MQASQMLLMHLYHGSGSGSamber	32	0.00019
ORF 993	MGHFQMLLMHLYHGSGSGSamber	32	0.00019
ORF 994	MFTCDMVLMHLYHGSGSGSamber	32	0.00019
ORF 995	MGRSCMVLMHLYHGSGSGSamber	32	0.00019
ORF 996	MGKFSMGPMLRKNWVWVWVLGRamber	32	0.00019
ORF 997	MTCYDMLLMLLYHGSGSGSamber	32	0.00019
ORF 998	MHRHIMVLMHLYHGSGSGSamber	32	0.00019
ORF 999	MNTSNMLLMHLYHGSGSGSamber	32	0.00019
ORF 1000	MAGYHMLLMHLYHGSGSGSamber	32	0.00019
ORF 1001	MGRVEMLLMHLYHGSGSGSamber	32	0.00019
ORF 1002	MKKYLMLLMHLYHGSGSGSamber	32	0.00019
ORF 1003	MHRYVMLLMQLYHGSGSGSamber	32	0.00019
ORF 1004	MATCTMVLMHLYHGSGSGSamber	32	0.00019
ORF 1005	MESTLMILMHLYHGSGSGSamber	32	0.00019
ORF 1006	MTPYLMILMHLYHGSGSGSamber	32	0.00019
ORF 1007	MNRLTMLLMHLYHGSGSGSamber	32	0.00019
ORF 1008	MPNYYMVLMHLYHGSGSGSamber	32	0.00019
ORF 1009	MASSYMVLMHLYHGSGSGSamber	32	0.00019
ORF 1010	MTSYDMLLMHLYGGSGSGSamber	32	0.00019
ORF 1011	MHRYDMLLMHLLHGSGSGSamber	32	0.00019
ORF 1012	MSTRLMLLMHLYHGSGSGSamber	32	0.00019
ORF 1013	MRNYDMVLMHLLHGSGSGSamber	32	0.00019
ORF 1014	MQFSSMLLMHLYHGSGSGSamber	32	0.00019
ORF 1015	MQSALMLLMHLYHGSGSGSamber	32	0.00019
ORF 1016	MFRSDMLLMHLYHGSGSGSamber	32	0.00019
ORF 1017	MRGIQMLLMHLYHGSGSGSamber	32	0.00019
ORF 1018	MGATTMLLMHLYHGSGSGSamber	32	0.00019
ORF 1019	MQGSDMVLMHLYHGSGSGSamber	32	0.00019
ORF 1020	MSSGLMVLMHLYHGSGSGSamber	32	0.00019
ORF 1021	MRTSVMLLMHLYHGSGSGSamber	31	0.00018
ORF 1022	MASVLMLLMHLYHGSGSGSamber	31	0.00018
ORF 1023	MFSNLMVLMHLYHGSGSGSamber	31	0.00018
ORF 1024	MEKFLMILMHLYHGSGSGSamber	31	0.00018
ORF 1025	MSSQDMILMHLYHGSGSGSamber	31	0.00018
ORF 1026	MKRYLMLLMHLYHGSGSGSamber	31	0.00018
ORF 1027	MENSNMLLMHLYHGSGSGSamber	31	0.00018
ORF 1028	MYASDMLLMHLYHGSGSGSamber	31	0.00018
ORF 1029	MLSTDMLLMHLYHGSGSGSamber	31	0.00018
ORF 1030	MEGTLMLLMHLYHGSGSGSamber	31	0.00018
ORF 1031	MNRTTMILMHLYHGSGSGSamber	31	0.00018
ORF 1032	MDRQDMLLMHLYHGSGSGSGSamber	31	0.00018
ORF 1033	MNPLDMLLMHLYHGSGSGSamber	31	0.00018
ORF 1034	MATCTMLLMHLYHGSGSGSamber	31	0.00018
ORF 1035	MSSANMVLMHLYHGSGSGSamber	31	0.00018
ORF 1036	MYISSMLLMHLYHGSGSGSamber	31	0.00018
ORF 1037	MDTSYMLLMHLYHGSGSGSamber	31	0.00018
ORF 1038	MARTVMLLMHLYHGSGSGSamber	31	0.00018
ORF 1039	MTESIMVLMHLYHGSGSGSamber	31	0.00018
ORF 1040	MRTYDMLLMQLYHGSGSGSamber	31	0.00018
ORF 1041	MGNSDMILMHLYHGSGSGSamber	31	0.00018
ORF 1042	MECTLMVLMHLYHGSGSGSamber	31	0.00018
ORF 1043	MHKTSMVLMHLYHGSGSGSamber	31	0.00018
ORF 1044	MTRYLMLLMHLYAGSGSGSamber	31	0.00018
ORF 1045	MHYNIMVLMHLYHGSGSGSamber	31	0.00018
ORF 1046	MFRGYMVLMHLYHGSGSGSamber	31	0.00018
ORF 1047	MGNFDMLLMALYHGSGSGSamber	31	0.00018
ORF 1048	MQSNLMILMHLYHGSGSGSamber	31	0.00018
ORF 1049	MLQSLMILMHLYHGSGSGSamber	31	0.00018
ORF 1050	MHCSSMLLMHLYHGSGSGSamber	31	0.00018
ORF 1051	MQLYLMLLMHLYHGSGSGSamber	30	0.00018
ORF 1052	MPSYGMLLMHLYHGSGSGSamber	30	0.00018
ORF 1053	MRASDMLLMHLYHGSGSGSamber	30	0.00018
ORF 1054	MPKSIMLLMHLYHGSGSGSamber	30	0.00018
ORF 1055	MRSTLMVLMHLYHGSGSGSamber	30	0.00018
ORF 1056	MNSRDMLLMHLYHGSGSGSamber	30	0.00018
ORF 1057	MLRYLMLLMQLYHGSGSGSamber	30	0.00018
ORF 1058	MSNYYMILMHLYHGSGSGSamber	30	0.00018
ORF 1059	MERYLMLIMHLYHGSGSGSamber	30	0.00018
ORF 1060	MKNTLMLLMHLYHGSGSGSamber	30	0.00018
ORF 1061	MDKSTMLLMHLYHGSGSGSamber	30	0.00018
ORF 1062	MNTHLMLLMHLYHGSGSGSamber	30	0.00018
ORF 1063	MNKVLMLLMHLYHGSGSGSamber	30	0.00018
ORF 1064	MDVFSMVLMHLYHGSGSGSamber	30	0.00018
ORF 1065	MTKYDMLLMHLYKGSGSGSamber	30	0.00018
ORF 1066	MSQIDMVLMHLYHGSGSGSamber	30	0.00018
ORF 1067	MHHSSMLLMHLYHGSGSGSamber	30	0.00018
ORF 1068	MARNLMLLMHLYHGSGSGSamber	30	0.00018
ORF 1069	MASSLMILMHLYHGSGSGSamber	30	0.00018
ORF 1070	MSPLDMLLMHLYHGSGSGSamber	30	0.00018
ORF 1071	MRSSNMVLMHLYHGSGSGSamber	30	0.00018
ORF 1072	MKSYLMVLMHLYGGSGSGSamber	30	0.00018
ORF 1073	MSSFLMLLMILYHGSGSGSamber	30	0.00018
ORF 1074	MCASLMVLMHLYHGSGSGSamber	30	0.00018
ORF 1075	MSKILMVLMHLYHGSGSGSamber	30	0.00018
ORF 1076	MGSHTMVLMHLYHGSGSGSamber	30	0.00018
ORF 1077	MTKTIMVLMHLYHGSGSGSamber	30	0.00018
ORF 1078	MQEYFMLLMHLYHGSGSGSamber	30	0.00018
ORF 1079	MTTTIMLLMHLYHGSGSGSamber	30	0.00018
ORF 1080	MKTQLMLLMHLYHGSGSGSamber	30	0.00018
ORF 1081	MTNCTMLLMHLYHGSGSGSamber	30	0.00018
ORF 1082	MCGTDMLLMHLYHGSGSGSamber	30	0.00018
ORF 1083	MSNINMLLMHLYHGSGSGSamber	30	0.00018
ORF 1084	MCKLNMLLMHLYHGSGSGSamber	30	0.00018
ORF 1085	MHVFDMLLMHLYHGSGSGSamber	30	0.00018
ORF 1086	MYKTDMLLMHLYHGSGSGSamber	30	0.00018
ORF 1087	MENTTMLLMHLYHGSGSGSamber	30	0.00018
ORF 1088	MRRTTMLLMHLYHGSGSGSamber	30	0.00018
ORF 1089	MGSFIMLLMQLYHGSGSGSamber	30	0.00018
ORF 1090	MPSIVMLLMHLYHGSGSGSamber	30	0.00018
ORF 1091	MRTSLMVLMHLYHGSGSGSamber	30	0.00018
ORF 1092	MADFEMLLMHLYHGSGSGSamber	30	0.00018
ORF 1093	MTSVDMILMHLYHGSGSGSamber	29	0.00017
ORF 1094	MKSISMLLMHLYHGSGSGSamber	29	0.00017
ORF 1095	MSARLMVLMHLYHGSGSGSamber	29	0.00017
ORF 1096	MNTLSMLLMHLYHGSGSGSamber	29	0.00017
ORF 1097	MSVSLMILMHLYHGSGSGSamber	29	0.00017
ORF 1098	MKTSIMLLMHLYHGSGSGSamber	29	0.00017
ORF 1099	MYSINMLLMHLYHGSGSGSamber	29	0.00017
ORF 1100	MNNYDMVLMHLYAGSGSGSamber	29	0.00017
ORF 1101	MHRTQMVLMHLYHGSGSGSamber	29	0.00017
ORF 1102	MDRQIMLLMHLYHGSGSGSamber	29	0.00017
ORF 1103	MDSTLMLLMHLYHGSGSGSamber	29	0.00017
ORF 1104	MGTYLMILMHLYHGSGSGSamber	29	0.00017
ORF 1105	MEPYNMLLMHLYHGSGSGSamber	29	0.00017
ORF 1106	MDFYLMLLMHLYHGSGSGSamber	29	0.00017
ORF 1107	MTTNLMLLMHLYHGSGSGSamber	29	0.00017
ORF 1108	MSKSDMCLMHLYHGSGSGSamber	29	0.00017
ORF 1109	MHNLTMLLMHLYHGSGSGSamber	29	0.00017
ORF 1110	MYVSPMLLMHLYHGSGSGSamber	29	0.00017
ORF 1111	MGRLNMLLMHLYHGSGSGSamber	29	0.00017
ORF 1112	MNTTIMLLMHLYHGSGSGSamber	29	0.00017
ORF 1113	MRKFVMLLMHLYHGSGSGSamber	29	0.00017
ORF 1114	MTASSMLLMHLYHGSGSGSamber	29	0.00017
ORF 1115	MHRYLMLIMHLYHGSGSGSamber	29	0.00017
ORF 1116	MTKTIMLLMHLYHGSGSGSamber	29	0.00017
ORF 1117	MKTFLMVLMHLYHGSGSGSamber	29	0.00017
ORF 1118	MTSVTMLLMHLYHGSGSGSamber	29	0.00017
ORF 1119	MDGITMLLMHLYHGSGSGSamber	29	0.00017
ORF 1120	MKHYTMVLMHLYHGSGSGSamber	29	0.00017
ORF 1121	MASHTMLLMHLYHGSGSGSamber	29	0.00017
ORF 1122	MQTNLMVLMHLYHGSGSGSamber	29	0.00017
ORF 1123	MASSDMLLMHLYHGSGSGSamber	29	0.00017
ORF 1124	MSKTFMLLMHLYHGSGSGSamber	29	0.00017
ORF 1125	MHKYQMLLMHLYAGSGSGSamber	29	0.00017
ORF 1126	MGQSLMVLMHLYHGSGSGSamber	29	0.00017
ORF 1127	MEASLMILMHLYHGSGSGSamber	29	0.00017
ORF 1128	MQKIVMLLMHLYHGSGSGSamber	29	0.00017
ORF 1129	MPESVMVLMHLYHGSGSGSamber	29	0.00017
ORF 1130	MNGHTMLLMHLYHGSGSGSamber	29	0.00017
ORF 1131	MGSHLMLLMHLYHGSGSGSamber	29	0.00017
ORF 1132	MGNSDMVLMHLYHGSGSGSamber	29	0.00017
ORF 1133	MVAYSMLLMHLYHGSGSGSamber	29	0.00017
ORF 1134	MKRVDMLLMHLYHGSGSGSamber	29	0.00017
ORF 1135	MQTSNMVLMHLYHGSGSGSamber	29	0.00017
ORF 1136	MSKYTMVLMHLYHGSGSGSamber	29	0.00017
ORF 1137	MSRFGMVLMHLYHGSGSGSamber	29	0.00017
ORF 1138	MLNIDMILMHLYHGSGSGSamber	29	0.00017
ORF 1139	MKSSDMVLMHLYHGSGSGSamber	28	0.00017
ORF 1140	MSKNIMVLMHLYHGSGSGSamber	28	0.00017
ORF 1141	MSQLDMVLMHLYHGSGSGSamber	28	0.00017
ORF 1142	MQRSDMILMHLYHGSGSGSamber	28	0.00017
ORF 1143	MTGIEMLLMHLYHGSGSGSamber	28	0.00017
ORF 1144	MGNSYMLLMHLYHGSGSGSamber	28	0.00017
ORF 1145	MNTFTMVLMHLYHGSGSGSamber	28	0.00017
ORF 1146	MERTSMVLMHLYHGSGSGSamber	28	0.00017
ORF 1147	MELSLMLLMHLYHGSGSGSamber	28	0.00017
ORF 1148	MRSNSMLLMHLYHGSGSGSamber	28	0.00017
ORF 1149	MTRIDMVLMHLYHGSGSGSamber	28	0.00017
ORF 1150	MNRTIMLLMHLYHGSGSGSamber	28	0.00017
ORF 1151	MNNYDMLLMHLYAGSGSGSamber	28	0.00017
ORF 1152	MRQVTMLLMHLYHGSGSGSamber	28	0.00017
ORF 1153	MGNVTMLLMHLYHGSGSGSamber	28	0.00017
ORF 1154	MTVFIMLLMHLYHGSGSGSamber	28	0.00017
ORF 1155	MERYDMILMHLYHGSGSGSamber	28	0.00017
ORF 1156	MESYIMCLMHLYHGSGSGSamber	28	0.00017
ORF 1157	MSTLNMLLMHLYHGSGSGSamber	28	0.00017
ORF 1158	MRVSQMLLMHLYHGSGSGSamber	28	0.00017
ORF 1159	MSKIIMLLMHLYHGSGSGSamber	28	0.00017
ORF 1160	MRVQYMLLMHLYHGSGSGSamber	28	0.00017
ORF 1161	MDRSTMLLMHLYHGSGSGSamber	28	0.00017
ORF 1162	MPNSAMLLMHLYHGSGSGSamber	28	0.00017
ORF 1163	MQTFDMLLMILYHGSGSGSamber	28	0.00017
ORF 1164	MRSIIMLLMHLYHGSGSGSamber	28	0.00017
ORF 1165	MRTTFMLLMHLYHGSGSGSamber	28	0.00017
ORF 1166	MNKYDMLLMTLYHGSGSGSamber	28	0.00017
ORF 1167	MNRGYMHLMHLYHGSGSGSamber	28	0.00017
ORF 1168	MRNSLMVLMHLYAGSGSGSamber	28	0.00017
ORF 1169	MYACTMVLMHLYHGSGSGSamber	28	0.00017
ORF 1170	MRCSIMVLMHLYHGSGSGSamber	28	0.00017
ORF 1171	MFHSTMLLMHLYHGSGSGSamber	28	0.00017
ORF 1172	MQTTNMLLMHLYHGSGSGSamber	28	0.00017
ORF 1173	MGRLNMVLMHLYHGSGSGSamber	28	0.00017
ORF 1174	MSRYLMVLMHLYGGSGSGSamber	28	0.00017
ORF 1175	MEQSYMLLMHLYHGSGSGSamber	28	0.00017
ORF 1176	MLSGLMLLMHLYHGSGSGSamber	28	0.00017
ORF 1177	MYKYLMCLMHLYHGSGSGSamber	28	0.00017
ORF 1178	MSKQTMLLMHLYHGSGSGSamber	28	0.00017
ORF 1179	MPRALMLLMHLYHGSGSGSamber	28	0.00017
ORF 1180	MNKSTMVLMHLYHGSGSGSamber	28	0.00017
ORF 1181	MSNYLMILMHLYHGSGSGSamber	28	0.00017
ORF 1182	MTKSCMLLMHLYHGSGSGSamber	28	0.00017
ORF 1183	MNLYLMLLMHLYHGSGSGSamber	27	0.00016
ORF 1184	MENILMLLMHLYHGSGSGSamber	27	0.00016
ORF 1185	MGNSLMILMHLYHGSGSGSamber	27	0.00016
ORF 1186	MLQNLMLLMHLYHGSGSGSamber	27	0.00016
ORF 1187	MHRHNMLLMHLYHGSGSGSamber	27	0.00016
ORF 1188	MHSLDMILMHLYHGSGSGSamber	27	0.00016
ORF 1189	MDQYLMILMHLYHGSGSGSamber	27	0.00016
ORF 1190	MHKCYMLLMHLYHGSGSGSamber	27	0.00016
ORF 1191	MGAYSMGKMLQKVRVWVWVLGRamber	27	0.00016
ORF 1192	MSNNLMLLMHLYHGSGSGSamber	27	0.00016
ORF 1193	MGKDLMLLMHLYHGSGSGSamber	27	0.00016
ORF 1194	MCDCSMLLMHLYHGSGSGSamber	27	0.00016
ORF 1195	MCTHLMLLMHLYAGSGSGSamber	27	0.00016
ORF 1196	MSAQVMTQMALRVWVWVLGRamber	27	0.00016
ORF 1197	MGSYDMLLMHLLHGSGSGSamber	27	0.00016
ORF 1198	MASTDMLLMHLYHGSGSGSamber	27	0.00016
ORF 1199	MHTVNMLLMHLYHGSGSGSamber	27	0.00016
ORF 1200	MGKYSMGAMLPIRRVWVWVLGRamber	27	0.00016
ORF 1201	MSHFDMLLMILYHGSGSGSamber	27	0.00016
ORF 1202	MDTISMVLMHLYHGSGSGSamber	27	0.00016
ORF 1203	MRNDSMVLMHLYHGSGSGSamber	27	0.00016
ORF 1204	MSDYDMLLMILYHGSGSGSamber	27	0.00016
ORF 1205	MANALMVLMHLYHGSGSGSamber	27	0.00016
ORF 1206	MNRYSMILMHLYHGSGSGSamber	27	0.00016
ORF 1207	MTAVNMVLMHLYHGSGSGSamber	27	0.00016
ORF 1208	METVSMLLMHLYHGSGSGSamber	27	0.00016
ORF 1209	MSNSLMVLMHLYAGSGSGSamber	27	0.00016
ORF 1210	MPETIMLLMHLYHGSGSGSamber	27	0.00016
ORF 1211	MTATSMLLMHLYHGSGSGSamber	27	0.00016
ORF 1212	MPISSMLLMHLYHGSGSGSamber	27	0.00016
ORF 1213	MVAYNMLLMHLYHGSGSGSGSamber	27	0.00016
ORF 1214	MRRVEMLLMHLYHGSGSGSamber	27	0.00016
ORF 1215	MLRSDMLLMHLYHGSGSGSamber	27	0.00016
ORF 1216	MEQLTMLLMHLYHGSGSGSamber	27	0.00016
ORF 1217	MNNYVMLLMHLYHGSGSGSamber	27	0.00016
ORF 1218	MHSIAMLLMHLYHGSGSGSamber	27	0.00016
ORF 1219	MSVCYMLLMHLYHGSGSGSamber	27	0.00016
ORF 1220	MHVFDMLLMHLYHGSGSGSGSamber	27	0.00016
ORF 1221	MARLQMLLMHLYHGSGSGSamber	27	0.00016
ORF 1222	MHGSNMLLMHLYHGSGSGSamber	27	0.00016
ORF 1223	MDNTLMLLMHLYHGSGSGSamber	27	0.00016
ORF 1224	MTGYDMLLMHLLHGSGSGSamber	27	0.00016
ORF 1225	MSATTMLLMHLYHGSGSGSamber	27	0.00016
ORF 1226	MLSCLMCLMHLYHGSGSGSamber	27	0.00016
ORF 1227	MHKSSMLLMHLYHGSGSGSamber	26	0.00016
ORF 1228	MRKSDMILMHLYHGSGSGSamber	26	0.00016
ORF 1229	MTKTSMLLMHLYHGSGSGSamber	26	0.00016
ORF 1230	MERLAMLLMHLYHGSGSGSamber	26	0.00016
ORF 1231	MYACDMILMHLYHGSGSGSamber	26	0.00016
ORF 1232	MARTTMVLMHLYHGSGSGSamber	26	0.00016
ORF 1233	MIRYLMLLMHLYAGSGSGSamber	26	0.00016
ORF 1234	MHSSYMLLMHLYHGSGSGSamber	26	0.00016
ORF 1235	MGRVQMLLMHLYHGSGSGSamber	26	0.00016
ORF 1236	MEASVMVLMHLYHGSGSGSamber	26	0.00016
ORF 1237	MEQSAMLLMHLYHGSGSGSamber	26	0.00016
ORF 1238	MNHHLMVLMHLYHGSGSGSamber	26	0.00016
ORF 1239	MTRSLMVLMHLYAGSGSGSamber	26	0.00016
ORF 1240	MHNFLMLLMQLYHGSGSGSamber	26	0.00016
ORF 1241	MLPYLMVLMHLLHGSGSGSamber	26	0.00016
ORF 1242	MKNFSMLLMHLYHGSGSGSamber	26	0.00016
ORF 1243	MNSYDMLLMLLYHGSGSGSamber	26	0.00016
ORF 1244	MQSYLMALMHLYHGSGSGSamber	26	0.00016
ORF 1245	MHSYTMLLMILYHGSGSGSamber	26	0.00016
ORF 1246	MDSVNMLLMHLYHGSGSGSamber	26	0.00016
ORF 1247	MNKLDMLLMHLYHGSGSGSamber	26	0.00016
ORF 1248	MLNCLMVLMHLYHGSGSGSamber	26	0.00016
ORF 1249	MNNSIMVLMHLYHGSGSGSamber	26	0.00016
ORF 1250	MRNIQMLLMHLYHGSGSGSamber	26	0.00016
ORF 1251	MSGVNMVLMHLYHGSGSGSamber	26	0.00016
ORF 1252	MKSITMLLMHLYHGSGSGSamber	26	0.00016
ORF 1253	MKQTIMLLMHLYHGSGSGSamber	26	0.00016
ORF 1254	MEPYSMILMHLYHGSGSGSamber	26	0.00016
ORF 1255	MKQFTMLLMHLYHGSGSGSamber	26	0.00016
ORF 1256	MKGLLMLLMHLYHGSGSGSamber	26	0.00016
ORF 1257	MYSHTMLLMHLYHGSGSGSamber	26	0.00016
ORF 1258	MSNYEMVLMHLYHGSGSGSamber	26	0.00016
ORF 1259	MVHCDMLLMHLYHGSGSGSamber	26	0.00016
ORF 1260	MNGHEMLLMHLYHGSGSGSamber	26	0.00016
ORF 1261	MCSFQMLLMQLYHGSGSGSamber	26	0.00016
ORF 1262	MTTFHMVLMHLYHGSGSGSamber	26	0.00016
ORF 1263	MTGTSMLLMHLYHGSGSGSamber	26	0.00016
ORF 1264	MSSVAMLLMHLYHGSGSGSamber	26	0.00016
ORF 1265	MNNHIMLLMHLYHGSGSGSamber	26	0.00016
ORF 1266	MRQQYMLLMHLYHGSGSGSamber	26	0.00016
ORF 1267	MHKTNMLLMHLYHGSGSGSamber	26	0.00016
ORF 1268	MERYLMLLMTLYHGSGSGSamber	26	0.00016
ORF 1269	MARFIMCLMHLYHGSGSGSamber	26	0.00016
ORF 1270	MPNSQMLLMHLYHGSGSGSamber	26	0.00016
ORF 1271	MRRDLMCLMHLYHGSGSGSamber	26	0.00016
ORF 1272	MLSIDMILMHLYHGSGSGSamber	26	0.00016
ORF 1273	MPGTIMLLMHLYHGSGSGSamber	26	0.00016
ORF 1274	MANSYMVLMHLYHGSGSGSamber	26	0.00016
ORF 1275	MNRIYMVLMHLYHGSGSGSamber	26	0.00016
ORF 1276	MPPTIMLLMHLYHGSGSGSamber	26	0.00016
ORF 1277	MGAFTMVLMHLYHGSGSGSamber	25	0.00015
ORF 1278	MRFSIMLLMHLYHGSGSGSamber	25	0.00015
ORF 1279	MGPTLMLLMHLYHGSGSGSamber	25	0.00015
ORF 1280	MGNHVMLLMHLYHGSGSGSamber	25	0.00015
ORF 1281	MKPYLMLLMHLYHGSGSGSamber	25	0.00015
ORF 1282	MSTYDMLIMHLYHGSGSGSamber	25	0.00015
ORF 1283	MRINLMVLMHLYHGSGSGSamber	25	0.00015
ORF 1284	MQQSQMLLMHLYHGSGSGSamber	25	0.00015
ORF 1285	MGKTLMLLMHLYHGSGSGSamber	25	0.00015
ORF 1286	MKSNLMLLMHLYHGSGSGSamber	25	0.00015
ORF 1287	MGSSYMLLMHLYHGSGSGSamber	25	0.00015
ORF 1288	MSTSDMILMHLYHGSGSGSamber	25	0.00015
ORF 1289	MEKSQMLLMHLYHGSGSGSamber	25	0.00015
ORF 1290	MHRYNMLLMTLYHGSGSGSamber	25	0.00015
ORF 1291	MTRFLMLLMHLHHGSGSGSamber	25	0.00015
ORF 1292	MQSYLMVLMHLYGGSGSGSamber	25	0.00015
ORF 1293	MFTSHMLLMHLYHGSGSGSamber	25	0.00015
ORF 1294	MSRAIMVLMHLYHGSGSGSamber	25	0.00015
ORF 1295	MEKTTMLLMHLYHGSGSGSamber	25	0.00015
ORF 1296	MRNSLMILMHLYHGSGSGSamber	25	0.00015
ORF 1297	MNKYDMVLMHLYAGSGSGSamber	25	0.00015
ORF 1298	MNTSNMVLMHLYHGSGSGSamber	25	0.00015
ORF 1299	MTKSFMLLMHLYHGSGSGSamber	25	0.00015
ORF 1300	MRSRDMLLMHLYHGSGSGSamber	25	0.00015
ORF 1301	MQYFDMLLMHLYHGSGSGSamber	25	0.00015
ORF 1302	MRSNSMVLMHLYHGSGSGSamber	25	0.00015
ORF 1303	MCRSIMLLMHLYHGSGSGSamber	25	0.00015
ORF 1304	MEKTDMLLMHLYHGSGSGSamber	25	0.00015
ORF 1305	MSRSNMLLMHLYHGSGSGSamber	25	0.00015
ORF 1306	MSTNLMLLMHLYHGSGSGSamber	25	0.00015
ORF 1307	MSGISMILMHLYHGSGSGSamber	25	0.00015
ORF 1308	MNKHTMLLMHLYHGSGSGSamber	25	0.00015
ORF 1309	MCAYIMLLMHLYAGSGSGSamber	25	0.00015
ORF 1310	MASINMLLMHLYHGSGSGSamber	25	0.00015
ORF 1311	MRPYNMVLMHLYHGSGSGSamber	25	0.00015
ORF 1312	MNISYMLLMHLYHGSGSGSamber	25	0.00015
ORF 1313	MTPFDMLLMTLYHGSGSGSamber	25	0.00015
ORF 1314	MTRQLMLLMHLYHGSGSGSamber	25	0.00015
ORF 1315	MPRCNMVLMHLYHGSGSGSamber	25	0.00015
ORF 1316	MKVSDMILMHLYHGSGSGSamber	25	0.00015
ORF 1317	MRNHVMLLMHLYHGSGSGSamber	25	0.00015
ORF 1318	MRSSIMVLMHLYHGSGSGSamber	25	0.00015
ORF 1319	MTRTIMVLMHLYHGSGSGSamber	25	0.00015
ORF 1320	MQSYTMILMHLYHGSGSGSamber	25	0.00015
ORF 1321	MAKLTMLLMHLYHGSGSGSamber	25	0.00015
ORF 1322	MEKGLMVLMHLYHGSGSGSamber	25	0.00015
ORF 1323	MSRILMVLMHLYHGSGSGSamber	25	0.00015
ORF 1324	MERYLMLLMHLYKGSGSGSamber	25	0.00015
ORF 1325	MRNTAMLLMHLYHGSGSGSamber	25	0.00015
ORF 1326	MLPINMVLMHLYHGSGSGSamber	25	0.00015
ORF 1327	MHNTDMLLMHLYHGSGSGSamber	25	0.00015
ORF 1328	MGPYQMLLMHLYHGSGSGSamber	25	0.00015
ORF 1329	MLYSIMVLMHLYHGSGSGSamber	25	0.00015
ORF 1330	MYRTYMVLMHLYHGSGSGSamber	24	0.00014
ORF 1331	MRGLTMLLMHLYHGSGSGSamber	24	0.00014
ORF 1332	MRDCQMLLMHLYHGSGSGSamber	24	0.00014
ORF 1333	MTTSSMILMHLYHGSGSGSamber	24	0.00014
ORF 1334	MNRHYMVLMHLYHGSGSGSamber	24	0.00014
ORF 1335	MRRIQMLLMHLYHGSGSGSamber	24	0.00014
ORF 1336	MGRTVMLLMHLYHGSGSGSamber	24	0.00014
ORF 1337	MLGYLMILMHLYHGSGSGSamber	24	0.00014
ORF 1338	MNNTSMLLMHLYHGSGSGSamber	24	0.00014
ORF 1339	MERANMVLMHLYHGSGSGSamber	24	0.00014
ORF 1340	MQQFSMVLMHLYHGSGSGSamber	24	0.00014
ORF 1341	MRGSVMLLMHLYHGSGSGSamber	24	0.00014
ORF 1342	MTTSLMILMHLYHGSGSGSamber	24	0.00014
ORF 1343	MSKTNMLLMHLYHGSGSGSamber	24	0.00014
ORF 1344	MNRSIMLLMHLYHGSGSGSamber	24	0.00014
ORF 1345	MRGLEMVLMHLYHGSGSGSamber	24	0.00014
ORF 1346	MNAVTMLLMHLYHGSGSGSamber	24	0.00014
ORF 1347	MEHSAMLLMHLYHGSGSGSamber	24	0.00014
ORF 1348	MTKSQMVLMHLYHGSGSGSamber	24	0.00014
ORF 1349	METTSMLLMHLYHGSGSGSamber	24	0.00014
ORF 1350	MQSADMLLMHLYHGSGSGSamber	24	0.00014
ORF 1351	MRRIEMLLMHLYHGSGSGSamber	24	0.00014
ORF 1352	MISSLMLLMHLYHGSGSGSamber	24	0.00014
ORF 1353	MDRNSMLLMHLYHGSGSGSamber	24	0.00014
ORF 1354	MQSIVMLLMHLYHGSGSGSamber	24	0.00014
ORF 1355	MVRIDMLLMHLYHGSGSGSamber	24	0.00014
ORF 1356	MQLSYMLLMHLYHGSGSGSamber	24	0.00014
ORF 1357	MGACFMLLMHLYHGSGSGSamber	24	0.00014
ORF 1358	MTSFTMVLMHLYHGSGSGSamber	24	0.00014
ORF 1359	MRHSNMLLMHLYHGSGSGSamber	24	0.00014
ORF 1360	MGAYTMNLMLLLHGSGSGSamber	24	0.00014
ORF 1361	MGAYGMLLMHLYHGSGSGSamber	24	0.00014
ORF 1362	MGTTNMVLMHLYHGSGSGSamber	24	0.00014
ORF 1363	MQQSIMLLMHLYHGSGSGSamber	24	0.00014
ORF 1364	MQYFDMLLMHLYHGSGSGSGSamber	24	0.00014
ORF 1365	MSSATMLLMHLYHGSGSGSamber	24	0.00014
ORF 1366	MTKYLMVLMHLLHGSGSGSamber	24	0.00014
ORF 1367	MATNLMLLMHLYHGSGSGSamber	24	0.00014
ORF 1368	MQTYVMVLMHLYHGSGSGSamber	24	0.00014
ORF 1369	MHTFGMLLMHLYHGSGSGSamber	24	0.00014
ORF 1370	MLNTCMLLMHLYHGSGSGSamber	24	0.00014
ORF 1371	MGHSDMILMHLYHGSGSGSamber	24	0.00014
ORF 1372	MCRYFMVLMHLYAGSGSGSamber	24	0.00014
ORF 1373	MNTYIMILMHLYHGSGSGSamber	24	0.00014
ORF 1374	MRKYLMVLMHLIHGSGSGSamber	24	0.00014
ORF 1375	MGSSCMLLMHLYHGSGSGSamber	24	0.00014
ORF 1376	MKPSDMLLMHLYHGSGSGSamber	24	0.00014
ORF 1377	MQNLDMVLMHLYHGSGSGSamber	24	0.00014
ORF 1378	MFNSDMCLMHLYHGSGSGSamber	24	0.00014
ORF 1379	MSDYAMVLMHLYHGSGSGSamber	24	0.00014
ORF 1380	MQSVAMLLMHLYHGSGSGSamber	24	0.00014
ORF 1381	MLSYIMCLMHLYHGSGSGSamber	24	0.00014
ORF 1382	MSKNSMVLMHLYHGSGSGSamber	24	0.00014
ORF 1383	MSQYVMLLMHLYHGSGSGSamber	24	0.00014
ORF 1384	MRAYLMILMHLYHGSGSGSamber	23	0.00014
ORF 1385	MSKITMLLMHLYHGSGSGSamber	23	0.00014
ORF 1386	MGRTDMILMHLYHGSGSGSamber	23	0.00014
ORF 1387	MHTYVMCLMHLYHGSGSGSamber	23	0.00014
ORF 1388	MPRVAMLLMHLYHGSGSGSamber	23	0.00014
ORF 1389	MNKSIMVLMHLYHGSGSGSamber	23	0.00014
ORF 1390	MRPFVMLLMHLYHGSGSGSamber	23	0.00014
ORF 1391	MAKTIMLLMHLYHGSGSGSamber	23	0.00014
ORF 1392	MFNYTMLLMHLYHGSGSGSamber	23	0.00014
ORF 1393	MAGNLMLLMHLYHGSGSGSamber	23	0.00014
ORF 1394	MHSLTMLLMHLYHGSGSGSamber	23	0.00014
ORF 1395	MRQSLMILMHLYHGSGSGSamber	23	0.00014
ORF 1396	MTSLLMVLMHLYHGSGSGSamber	23	0.00014
ORF 1397	MTKSLMVLMHLYAGSGSGSamber	23	0.00014
ORF 1398	MTSVLMLLMHLYHGSGSGSamber	23	0.00014
ORF 1399	MANQLMLLMHLYHGSGSGSamber	23	0.00014
ORF 1400	MGRFTMLLMHLYAGSGSGSamber	23	0.00014
ORF 1401	MRISLMVLMHLYHGSGSGSamber	23	0.00014
ORF 1402	MRSSSMILMHLYHGSGSGSamber	23	0.00014
ORF 1403	MNSSLMILMHLYHGSGSGSamber	23	0.00014
ORF 1404	MNGTLMVLMHLYHGSGSGSamber	23	0.00014
ORF 1405	MCTYQMLLMTLYHGSGSGSamber	23	0.00014
ORF 1406	MGDILMLLMHLYHGSGSGSamber	23	0.00014
ORF 1407	MKTSNMILMHLYHGSGSGSamber	23	0.00014
ORF 1408	MNHSIMLLMHLYHGSGSGSamber	23	0.00014
ORF 1409	MPRSLMVLMHLYAGSGSGSamber	23	0.00014
ORF 1410	MENYTMLLMHLLHGSGSGSamber	23	0.00014
ORF 1411	MERVAMLLMHLYHGSGSGSamber	23	0.00014
ORF 1412	MNSSDMILMHLYHGSGSGSamber	23	0.00014
ORF 1413	MGSYDMLLMHLYNGSGSGSamber	23	0.00014
ORF 1414	MPKYLMILMHLYHGSGSGSamber	23	0.00014
ORF 1415	MKANDMVLMHLYHGSGSGSamber	23	0.00014
ORF 1416	MTKALMLLMHLYHGSGSGSamber	23	0.00014
ORF 1417	MSRYDMVLMHLYGGSGSGSamber	23	0.00014
ORF 1418	MRSVNMVLMHLYHGSGSGSamber	23	0.00014
ORF 1419	MRTTYMILMHLYHGSGSGSamber	23	0.00014
ORF 1420	MPPFIMLLMHLYHGSGSGSamber	23	0.00014
ORF 1421	MSTFDMLLMHLYKGSGSGSamber	23	0.00014
ORF 1422	MRESIMVLMHLYHGSGSGSamber	23	0.00014
ORF 1423	MTSSIMVLMHLYHGSGSGSamber	23	0.00014
ORF 1424	MLKYYMVLMHLYHGSGSGSamber	23	0.00014
ORF 1425	MGNHQMLLMHLYHGSGSGSamber	23	0.00014
ORF 1426	MQRHCMVLMHLYHGSGSGSamber	23	0.00014
ORF 1427	MEGNDMVLMHLYHGSGSGSamber	23	0.00014
ORF 1428	MANSFMVLMHLYHGSGSGSamber	23	0.00014
ORF 1429	MDQTSMVLMHLYHGSGSGSamber	23	0.00014
ORF 1430	MREIDMVLMHLYHGSGSGSamber	23	0.00014
ORF 1431	MTSIIMLLMHLYHGSGSGSamber	23	0.00014
ORF 1432	MRNILMILMHLYHGSGSGSamber	23	0.00014
ORF 1433	MRRDIMVLMHLYHGSGSGSamber	22	0.00013
ORF 1434	MEHNLMVLMHLYHGSGSGSamber	22	0.00013
ORF 1435	MGASAMLLMHLYHGSGSGSamber	22	0.00013
ORF 1436	MRRILMVLMHLYHGSGSGSamber	22	0.00013
ORF 1437	MRSANMVLMHLYHGSGSGSamber	22	0.00013
ORF 1438	MDHFTMVLMHLYHGSGSGSamber	22	0.00013
ORF 1439	MERTQMLLMHLYHGSGSGSamber	22	0.00013
ORF 1440	MFKSLMVLMHLYAGSGSGSamber	22	0.00013
ORF 1441	MRRVNMVLMHLYHGSGSGSamber	22	0.00013
ORF 1442	MGKSLMILMHLYHGSGSGSamber	22	0.00013
ORF 1443	MHKCNMVLMHLYHGSGSGSamber	22	0.00013
ORF 1444	MLRHAMLLMHLYHGSGSGSamber	22	0.00013
ORF 1445	METTAMLLMHLYHGSGSGSamber	22	0.00013
ORF 1446	MEDHTMLLMHLYHGSGSGSamber	22	0.00013
ORF 1447	MNTTYMLLMHLYHGSGSGSamber	22	0.00013
ORF 1448	MRNLSMLLMHLYHGSGSGSamber	22	0.00013
ORF 1449	MVSYSMVLMHLYHGSGSGSamber	22	0.00013
ORF 1450	MSLSQMLLMHLYHGSGSGSamber	22	0.00013
ORF 1451	MNSYDMLLMTLYHGSGSGSamber	22	0.00013
ORF 1452	MHKYLMLLMALYHGSGSGSamber	22	0.00013
ORF 1453	MQTSSMILMHLYHGSGSGSamber	22	0.00013
ORF 1454	MGRTTMILMHLYHGSGSGSamber	22	0.00013
ORF 1455	MPPYLMLLMQLYHGSGSGSamber	22	0.00013
ORF 1456	MKRSIMLLMHLYHGSGSGSamber	22	0.00013
ORF 1457	MHGIQMLLMHLYHGSGSGSamber	22	0.00013
ORF 1458	MNRYDMLLMTLYHGSGSGSamber	22	0.00013
ORF 1459	MDASYMLLMHLYHGSGSGSamber	22	0.00013
ORF 1460	MRTTTMVLMHLYHGSGSGSamber	22	0.00013
ORF 1461	MCKFKMLLMHLYHGSGSGSamber	22	0.00013
ORF 1462	MECSSMVLMHLYHGSGSGSamber	22	0.00013
ORF 1463	MHRTIMVLMHLYHGSGSGSamber	22	0.00013
ORF 1464	MNRQLMVLMHLYHGSGSGSamber	22	0.00013
ORF 1465	MDGTIMLLMHLYHGSGSGSamber	22	0.00013
ORF 1466	MPDYNMLLMHLYHGSGSGSamber	22	0.00013
ORF 1467	MRRSLMVLMHLYAGSGSGSamber	22	0.00013
ORF 1468	MRPTLMLLMHLYHGSGSGSamber	22	0.00013
ORF 1469	MRTCNMLLMHLYHGSGSGSamber	22	0.00013
ORF 1470	MCSYDMLLMHLYNGSGSGSamber	22	0.00013
ORF 1471	MCAGFMVLMHLYHGSGSGSamber	22	0.00013
ORF 1472	MECISMLLMHLYHGSGSGSamber	22	0.00013
ORF 1473	MSSFNMLLMILYHGSGSGSamber	22	0.00013
ORF 1474	MDTLLMLLMHLYHGSGSGSamber	22	0.00013
ORF 1475	MAETIMLLMHLYHGSGSGSamber	22	0.00013
ORF 1476	MRDYSMVLMHLYHGSGSGSamber	22	0.00013
ORF 1477	MYSSTMLLMHLYHGSGSGSamber	22	0.00013
ORF 1478	MKTYNMLLMHLYHGSGSGSamber	22	0.00013
ORF 1479	MAASIMLLMHLYHGSGSGSamber	22	0.00013
ORF 1480	MRQIDMVLMHLYHGSGSGSamber	22	0.00013
ORF 1481	MNATIMLLMHLYHGSGSGSamber	22	0.00013
ORF 1482	MLRYAMLLMQLYHGSGSGSamber	22	0.00013
ORF 1483	MNKINMVLMHLYHGSGSGSamber	22	0.00013
ORF 1484	MRSDTMLLMHLYHGSGSGSamber	22	0.00013
ORF 1485	MLCFGMLLMHLYHGSGSGSamber	22	0.00013
ORF 1486	MLNTSMLLMHLYHGSGSGSamber	22	0.00013
ORF 1487	MGSYTMLLMILYHGSGSGSamber	22	0.00013
ORF 1488	MYKTYMVLMHLYHGSGSGSamber	22	0.00013
ORF 1489	MSVIDMVLMHLYHGSGSGSamber	22	0.00013
ORF 1490	MTTYFMCLMHLYHGSGSGSamber	22	0.00013
ORF 1491	MRSYSMLLMHLYHGSGSGSamber	22	0.00013
ORF 1492	MRSDIMLLMHLYHGSGSGSamber	22	0.00013
ORF 1493	MRTSQMVLMHLYHGSGSGSamber	22	0.00013
ORF 1494	MGRYEMLLMHLFHGSGSGSamber	22	0.00013
ORF 1495	MNRFDMLIMHLYHGSGSGSamber	22	0.00013
ORF 1496	MNRTTMVLMHLYHGSGSGSamber	22	0.00013
ORF 1497	MSSSDMILMHLYHGSGSGSamber	22	0.00013
ORF 1498	MTKTLMILMHLYHGSGSGSamber	22	0.00013
ORF 1499	MARTIMVLMHLYHGSGSGSamber	21	0.00013
ORF 1500	MKGYDMCLMHLYHGSGSGSamber	21	0.00013
ORF 1501	MATHTMLLMHLYHGSGSGSamber	21	0.00013
ORF 1502	MGTYNMVLMHLYHGSGSGSamber	21	0.00013
ORF 1503	MGHCAMLLMHLYHGSGSGSamber	21	0.00013
ORF 1504	MLNTTMLLMHLYHGSGSGSamber	21	0.00013
ORF 1505	MQATTMLLMHLYHGSGSGSamber	21	0.00013
ORF 1506	MLKYCMVLMHLYHGSGSGSamber	21	0.00013
ORF 1507	MKNFNMVLMHLYHGSGSGSamber	21	0.00013
ORF 1508	MATYLMVLMHLIHGSGSGSamber	21	0.00013
ORF 1509	MCCIDMVLMHLYHGSGSGSamber	21	0.00013
ORF 1510	MKRYEMVLMHLYHGSGSGSamber	21	0.00013
ORF 1511	MHSNTMVLMHLYHGSGSGSamber	21	0.00013
ORF 1512	MKTLDMVLMHLYHGSGSGSamber	21	0.00013
ORF 1513	MDSYTMVLMHLYHGSGSGSamber	21	0.00013
ORF 1514	MQSFVMVLMHLYHGSGSGSamber	21	0.00013
ORF 1515	MQLFTMLLMHLYHGSGSGSamber	21	0.00013
ORF 1516	MDYPYMLLMHLYHGSGSGSamber	21	0.00013
ORF 1517	MRHVSMVLMHLYHGSGSGSamber	21	0.00013
ORF 1518	MNRLNMVLMHLYHGSGSGSamber	21	0.00013
ORF 1519	MKVSHMLLMHLYHGSGSGSamber	21	0.00013
ORF 1520	MSGIYMLLMHLYHGSGSGSamber	21	0.00013
ORF 1521	MCPYNMLLMTLYHGSGSGSamber	21	0.00013
ORF 1522	MTKFDMLLMHLLHGSGSGSamber	21	0.00013
ORF 1523	MSRYLMLLMHLHHGSGSGSamber	21	0.00013
ORF 1524	MSHCDMILMHLYHGSGSGSamber	21	0.00013
ORF 1525	MRKTVMLLMHLYHGSGSGSamber	21	0.00013
ORF 1526	MELNLMVLMHLYHGSGSGSamber	21	0.00013
ORF 1527	MKSYLMLLMHLYAGSGSGSamber	21	0.00013
ORF 1528	MNENLMVLMHLYHGSGSGSamber	21	0.00013
ORF 1529	MTTYNMLLMILYHGSGSGSamber	21	0.00013
ORF 1530	MCTTLMILMHLYHGSGSGSamber	21	0.00013
ORF 1531	MHRSVMLLMHLYHGSGSGSamber	21	0.00013
ORF 1532	MSATLMILMHLYHGSGSGSamber	21	0.00013
ORF 1533	MYVTSMLLMHLYHGSGSGSamber	21	0.00013
ORF 1534	MTYYSMVLMHLYHGSGSGSamber	21	0.00013
ORF 1535	MAGYTMVLMHLYHGSGSGSamber	21	0.00013
ORF 1536	MRRYDMLLMILYHGSGSGSamber	21	0.00013
ORF 1537	MRRATMVLMHLYHGSGSGSamber	21	0.00013
ORF 1538	MEAYLMLLMQLYHGSGSGSamber	21	0.00013
ORF 1539	MDRYLMVLMHLLHGSGSGSamber	21	0.00013
ORF 1540	MCTFSMCLMHLYHGSGSGSamber	21	0.00013
ORF 1541	MSNIDMVLMHLYHGSGSGSamber	21	0.00013
ORF 1542	MGADTMVLMHLYHGSGSGSamber	21	0.00013
ORF 1543	MNKGLMLLMHLYHGSGSGSamber	21	0.00013
ORF 1544	MRSVNMLLMHLYHGSGSGSamber	21	0.00013
ORF 1545	MCRYIMLLMQLYHGSGSGSamber	21	0.00013
ORF 1546	MNNGLMHLMHLYHGSGSGSamber	21	0.00013
ORF 1547	MCAFIMLLMHLYHGSGSGSamber	21	0.00013
ORF 1548	MSETIMLLMHLYHGSGSGSamber	21	0.00013
ORF 1549	MQRVQMLLMHLYHGSGSGSamber	21	0.00013
ORF 1550	MQVYIMLLMHLYHGSGSGSamber	21	0.00013
ORF 1551	MTINLMLLMHLYHGSGSGSamber	21	0.00013
ORF 1552	MSRHLMILMHLYHGSGSGSamber	21	0.00013
ORF 1553	MGKLTMLLMHLYHGSGSGSamber	21	0.00013
ORF 1554	MSSNTMLLMHLYHGSGSGSamber	21	0.00013
ORF 1555	MTNTHMLLMHLYHGSGSGSamber	21	0.00013
ORF 1556	MRKYNMLLMHLYHGSGSGSamber	21	0.00013
ORF 1557	MNVYCMLLMHLYHGSGSGSamber	21	0.00013
ORF 1558	MQRIAMVLMHLYHGSGSGSamber	21	0.00013
ORF 1559	MRRVIMLLMHLYHGSGSGSamber	21	0.00013
ORF 1560	MYTHCMLLMHLYHGSGSGSamber	21	0.00013
ORF 1561	MQSILMVLMHLYHGSGSGSamber	21	0.00013
ORF 1562	MRRDLMILMHLYHGSGSGSamber	21	0.00013
ORF 1563	MTRIDMCLMHLYHGSGSGSamber	21	0.00013
ORF 1564	MTSLDMILMHLYHGSGSGSamber	21	0.00013
ORF 1565	MSKLTMLLMHLYHGSGSGSamber	21	0.00013
ORF 1566	MFRHIMVLMHLYHGSGSGSamber	21	0.00013
ORF 1567	MRRTSMVLMHLYHGSGSGSamber	21	0.00013
ORF 1568	MRPYDMLLMHLYHGSGSGSamber	21	0.00013
ORF 1569	MNPTNMLLMHLYHGSGSGSamber	21	0.00013
ORF 1570	MHRSTMCLMHLYHGSGSGSamber	21	0.00013
ORF 1571	MSAITMLLMHLYHGSGSGSamber	21	0.00013
ORF 1572	MEKSLMILMHLYHGSGSGSamber	21	0.00013
ORF 1573	MCKYSMLLMHLYAGSGSGSamber	21	0.00013
ORF 1574	MVRTLMVLMHLYHGSGSGSamber	21	0.00013
ORF 1575	MLKINMLLMHLYHGSGSGSamber	21	0.00013
ORF 1576	MNTCTMVLMHLYHGSGSGSamber	20	0.00012
ORF 1577	MYTNTMVLMHLYHGSGSGSamber	20	0.00012
ORF 1578	MAASNMVLMHLYHGSGSGSamber	20	0.00012
ORF 1579	MGNDTMLLMHLYHGSGSGSamber	20	0.00012
ORF 1580	MSCSCMCLMHLYHGSGSGSamber	20	0.00012
ORF 1581	MEQTLMLLMHLYHGSGSGSamber	20	0.00012
ORF 1582	MSNYDMLLMHLLHGSGSGSamber	20	0.00012
ORF 1583	MTKTCMLLMHLYHGSGSGSamber	20	0.00012
ORF 1584	MRKVDMILMHLYHGSGSGSamber	20	0.00012
ORF 1585	MKLYDMVLMHLYHGSGSGSamber	20	0.00012
ORF 1586	MRTFLMLLMHLYAGSGSGSamber	20	0.00012
ORF 1587	MHTLNMVLMHLYHGSGSGSamber	20	0.00012
ORF 1588	MKSYDMLLMHLYAGSGSGSamber	20	0.00012
ORF 1589	MRKITMLLMHLYHGSGSGSamber	20	0.00012
ORF 1590	MNVTLMLLMHLYHGSGSGSamber	20	0.00012
ORF 1591	MKNFLMVLMHLYHGSGSGSamber	20	0.00012
ORF 1592	MLVSNMVLMHLYHGSGSGSamber	20	0.00012
ORF 1593	MTNYDMLLMHLHHGSGSGSamber	20	0.00012
ORF 1594	MRTCTMLLMHLYHGSGSGSamber	20	0.00012
ORF 1595	MTSNSMVLMHLYHGSGSGSamber	20	0.00012
ORF 1596	MLRYAMVLMHLYHGSGSGSamber	20	0.00012
ORF 1597	MEASAMLLMHLYHGSGSGSamber	20	0.00012
ORF 1598	MGQICMLLMHLYHGSGSGSamber	20	0.00012
ORF 1599	MSGNEMVLMHLYHGSGSGSamber	20	0.00012
ORF 1600	MERYIMLLMILYHGSGSGSamber	20	0.00012
ORF 1601	MPHTIMLLMHLYHGSGSGSamber	20	0.00012
ORF 1602	MEESQMLLMHLYHGSGSGSamber	20	0.00012
ORF 1603	MSKTFMVLMHLYHGSGSGSamber	20	0.00012
ORF 1604	MLQTLMLLMHLYHGSGSGSamber	20	0.00012
ORF 1605	MRASYMVLMHLYHGSGSGSamber	20	0.00012
ORF 1606	MPNLTMLLMHLYHGSGSGSamber	20	0.00012
ORF 1607	MTKTSMVLMHLYHGSGSGSamber	20	0.00012
ORF 1608	MNRLAMLLMHLYHGSGSGSamber	20	0.00012
ORF 1609	MNSSSMVLMHLYHGSGSGSamber	20	0.00012
ORF 1610	MEHNTMVLMHLYHGSGSGSamber	20	0.00012
ORF 1611	MCRHLMLLMLLYHGSGSGSamber	20	0.00012
ORF 1612	MNTFDMLLMALYHGSGSGSamber	20	0.00012
ORF 1613	MRHINMLLMHLYHGSGSGSamber	20	0.00012
ORF 1614	MGPSTMLLMHLYHGSGSGSamber	20	0.00012
ORF 1615	MSTYDMLLMTLYHGSGSGSamber	20	0.00012
ORF 1616	MNRYDMLLMILYHGSGSGSamber	20	0.00012
ORF 1617	MEKYRMLLMHLYHGSGSGSamber	20	0.00012
ORF 1618	MQHTLMLLMHLYHGSGSGSamber	20	0.00012
ORF 1619	MDKAVMLLMHLYHGSGSGSamber	20	0.00012
ORF 1620	MRRTHMVLMHLYHGSGSGSamber	20	0.00012
ORF 1621	MANYLMLLMHLYAGSGSGSamber	20	0.00012
ORF 1622	MPRINMLLMHLYHGSGSGSamber	20	0.00012
ORF 1623	MQSTLMILMHLYHGSGSGSamber	20	0.00012
ORF 1624	MRVTNMLLMHLYHGSGSGSamber	20	0.00012
ORF 1625	MESYDMLLMTLYHGSGSGSamber	20	0.00012
ORF 1626	MSKTSMVLMHLYHGSGSGSamber	20	0.00012
ORF 1627	MHSNLMLLMHLYHGSGSGSamber	20	0.00012
ORF 1628	MSKLNMLLMHLYHGSGSGSamber	20	0.00012
ORF 1629	MTSLNMVLMHLYHGSGSGSamber	20	0.00012
ORF 1630	MANSLMILMHLYHGSGSGSamber	20	0.00012
ORF 1631	MQTTDMLLMHLYHGSGSGSamber	20	0.00012
ORF 1632	MSVTAMLLMHLYHGSGSGSamber	20	0.00012
ORF 1633	MARNLMILMHLYHGSGSGSamber	20	0.00012
ORF 1634	MDRSAMVLMHLYHGSGSGSamber	20	0.00012
ORF 1635	MNSVSMLLMHLYHGSGSGSamber	20	0.00012
ORF 1636	MAKYIMILMHLYHGSGSGSamber	20	0.00012
ORF 1637	MFLADMVLMHLYHGSGSGSamber	20	0.00012
ORF 1638	MQRYQMILMHLYHGSGSGSamber	20	0.00012
ORF 1639	MTSSSMCLMHLYHGSGSGSamber	20	0.00012
ORF 1640	MPSIHMLLMHLYHGSGSGSamber	20	0.00012
ORF 1641	MRSTYMLLMHLYHGSGSGSamber	20	0.00012
ORF 1642	MGDSLMLLMHLYHGSGSGSamber	20	0.00012
ORF 1643	MHATSMLLMHLYHGSGSGSamber	20	0.00012
ORF 1644	MNRADMLLMHLYHGSGSGSamber	20	0.00012
ORF 1645	MLSNCMVLMHLYHGSGSGSamber	20	0.00012
ORF 1646	MTTYDMLLMHLYSGSGSGSamber	20	0.00012
ORF 1647	MEKYTMLLMILYHGSGSGSamber	20	0.00012
ORF 1648	MRVCTMLLMHLYHGSGSGSamber	20	0.00012
ORF 1649	MHKINMLLMHLYHGSGSGSamber	20	0.00012
ORF 1650	MGRYLMLLMHLYNGSGSGSamber	19	0.00011
ORF 1651	MNDHDMLLMHLYHGSGSGSamber	19	0.00011
ORF 1652	MGTPFMLLMHLYHGSGSGSamber	19	0.00011
ORF 1653	MDSILMLLMHLYHGSGSGSamber	19	0.00011
ORF 1654	MCNYDMLLMHLYGGSGSGSamber	19	0.00011
ORF 1655	MPNSNMVLMHLYHGSGSGSamber	19	0.00011
ORF 1656	MRNIDMCLMHLYHGSGSGSamber	19	0.00011
ORF 1657	MDHLTMLLMHLYHGSGSGSamber	19	0.00011
ORF 1658	MTTSAMLLMHLYHGSGSGSamber	19	0.00011
ORF 1659	MQKYDMLLMLLYHGSGSGSamber	19	0.00011
ORF 1660	MCAYSMVLMHLYHGSGSGSamber	19	0.00011
ORF 1661	MRKYNMVLMHLYHGSGSGSamber	19	0.00011
ORF 1662	MRRNDMLLMHLYHGSGSGSamber	19	0.00011
ORF 1663	MPSSTMLLMHLYHGSGSGSamber	19	0.00011
ORF 1664	MGQIDMILMHLYHGSGSGSamber	19	0.00011
ORF 1665	MQRINMILMHLYHGSGSGSamber	19	0.00011
ORF 1666	MRGFSMVLMHLYHGSGSGSamber	19	0.00011
ORF 1667	MFTSSMILMHLYHGSGSGSamber	19	0.00011
ORF 1668	MRQYTMVLMHLYHGSGSGSamber	19	0.00011
ORF 1669	MRVQTMLLMHLYHGSGSGSamber	19	0.00011
ORF 1670	MGGLDMLLMTLYHGSGSGSamber	19	0.00011
ORF 1671	MTNTTMLLMHLYHGSGSGSamber	19	0.00011
ORF 1672	MCRAQMVLMHLYHGSGSGSamber	19	0.00011
ORF 1673	MPEITMLLMHLYHGSGSGSamber	19	0.00011
ORF 1674	MGNIEMLLMHLYHGSGSGSamber	19	0.00011
ORF 1675	MQPYLMILMHLYHGSGSGSamber	19	0.00011
ORF 1676	MYGQDMLLMHLYHGSGSGSamber	19	0.00011
ORF 1677	MKSSLMILMHLYHGSGSGSamber	19	0.00011
ORF 1678	MRSVHMLLMHLYHGSGSGSamber	19	0.00011
ORF 1679	MQRSRMVLMHLYHGSGSGSamber	19	0.00011
ORF 1680	MTGFFMVLMHLYHGSGSGSamber	19	0.00011
ORF 1681	MRASIMLLMHLYHGSGSGSamber	19	0.00011
ORF 1682	MHYSIMLLMHLYHGSGSGSamber	19	0.00011
ORF 1683	MHKNSMVLMHLYHGSGSGSamber	19	0.00011
ORF 1684	MPSYLMLLMHLHHGSGSGSamber	19	0.00011
ORF 1685	MGDYTMLLMHLLHGSGSGSamber	19	0.00011
ORF 1686	MPRVQMVLMHLYHGSGSGSamber	19	0.00011
ORF 1687	MNTSHMLLMHLYHGSGSGSamber	19	0.00011
ORF 1688	MTSSSMLLMHLYHGSGSGSamber	19	0.00011
ORF 1689	MHQQLMLLMHLYHGSGSGSamber	19	0.00011
ORF 1690	MATDTMLLMHLYHGSGSGSamber	19	0.00011
ORF 1691	MAKVIMLLMHLYHGSGSGSamber	19	0.00011
ORF 1692	MSSTAMLLMHLYHGSGSGSamber	19	0.00011
ORF 1693	MNTYDMLLMHLYKGSGSGSamber	19	0.00011
ORF 1694	MDRTNMILMHLYHGSGSGSamber	19	0.00011
ORF 1695	MSTFTMLLMHLYKGSGSGSamber	19	0.00011
ORF 1696	MNRGLMCLMHLYHGSGSGSamber	19	0.00011
ORF 1697	MSQTTMVLMHLYHGSGSGSamber	19	0.00011
ORF 1698	MYRIDMILMHLYHGSGSGSamber	19	0.00011
ORF 1699	MSNYIMILMHLYHGSGSGSamber	19	0.00011
ORF 1700	MLRFYMVLMHLYHGSGSGSamber	19	0.00011
ORF 1701	MAKALMLLMHLYHGSGSGSamber	19	0.00011
ORF 1702	MRSIHMLLMHLYHGSGSGSamber	19	0.00011
ORF 1703	MSTIIMLLMHLYHGSGSGSamber	19	0.00011
ORF 1704	MNRQLMILMHLYHGSGSGSamber	19	0.00011
ORF 1705	MCNCLMLLMHLYHGSGSGSamber	19	0.00011
ORF 1706	MNNINMLLMHLYHGSGSGSGSamber	19	0.00011
ORF 1707	MKPSIMLLMHLYHGSGSGSamber	19	0.00011
ORF 1708	MARSLMILMHLYHGSGSGSamber	19	0.00011
ORF 1709	MNPYFMVLMHLYHGSGSGSamber	19	0.00011
ORF 1710	MSRYLMLLMHLYGGSGSGSamber	19	0.00011
ORF 1711	MHGLYMILMHLYHGSGSGSamber	19	0.00011
ORF 1712	MHRYTMLLMHLIHGSGSGSamber	19	0.00011
ORF 1713	MNRITMVLMHLYHGSGSGSamber	19	0.00011
ORF 1714	MQQLDMLLMHLYHGSGSGSamber	19	0.00011
ORF 1715	MVNSDMLLMHLYHGSGSGSamber	19	0.00011
ORF 1716	MDCAIMLLMHLYHGSGSGSamber	19	0.00011
ORF 1717	MSASQMLLMHLYHGSGSGSamber	19	0.00011
ORF 1718	MEESLMLLMHLYHGSGSGSamber	19	0.00011
ORF 1719	MTRADMLLMHLYHGSGSGSamber	19	0.00011
ORF 1720	MNRYGMLLMILYHGSGSGSamber	19	0.00011
ORF 1721	MRGIIMLLMHLYHGSGSGSamber	19	0.00011
ORF 1722	MDRATMLLMHLYHGSGSGSamber	19	0.00011
ORF 1723	MKNLDMLLMHLYHGSGSGSamber	19	0.00011
ORF 1724	MQSYLMLLMHLYNGSGSGSamber	19	0.00011
ORF 1725	MKTTSMLLMHLYHGSGSGSamber	19	0.00011
ORF 1726	MSAYHMLLMHLYHGSGSGSGSamber	19	0.00011
ORF 1727	MRTSNMILMHLYHGSGSGSamber	19	0.00011
ORF 1728	MQRTCMLLMHLYHGSGSGSamber	19	0.00011
ORF 1729	MSKHYMVLMHLYHGSGSGSamber	19	0.00011
ORF 1730	MCHSSMLLMHLYHGSGSGSamber	19	0.00011
ORF 1731	MVNITMLLMHLYHGSGSGSamber	18	0.00011
ORF 1732	MSVCFMLLMHLYHGSGSGSamber	18	0.00011
ORF 1733	MHKSSMVLMHLYHGSGSGSamber	18	0.00011
ORF 1734	MASSNMVLMHLYHGSGSGSamber	18	0.00011
ORF 1735	MRRYRMLLMHLYHGSGSGSamber	18	0.00011
ORF 1736	MRQSNMLLMHLYHGSGSGSamber	18	0.00011
ORF 1737	MPQSSMVLMHLYHGSGSGSamber	18	0.00011
ORF 1738	MKTFNMLLMHLYHGSGSGSamber	18	0.00011
ORF 1739	MRAYDMLLMHLFHGSGSGSamber	18	0.00011
ORF 1740	MHAYLMLLMHLYKGSGSGSamber	18	0.00011
ORF 1741	MPPYSMVLMHLYHGSGSGSamber	18	0.00011
ORF 1742	MDTCNMLLMHLYHGSGSGSamber	18	0.00011
ORF 1743	MTVSDMILMHLYHGSGSGSamber	18	0.00011
ORF 1744	MHRYDMLLMHLYFGSGSGSamber	18	0.00011
ORF 1745	MQKIHMLLMHLYHGSGSGSamber	18	0.00011
ORF 1746	MPHFNMLLMHLYHGSGSGSamber	18	0.00011
ORF 1747	MSQTLMLLMHLYHGSGSGSamber	18	0.00011
ORF 1748	MTSTSMLLMHLYHGSGSGSamber	18	0.00011
ORF 1749	MHRLAMVLMHLYHGSGSGSamber	18	0.00011
ORF 1750	MDNYIMILMHLYHGSGSGSamber	18	0.00011
ORF 1751	MSTINMLLMHLYHGSGSGSamber	18	0.00011
ORF 1752	MDHLNMVLMHLYHGSGSGSamber	18	0.00011
ORF 1753	MNTATMLLMHLYHGSGSGSamber	18	0.00011
ORF 1754	MHSYTMLLMHLIHGSGSGSamber	18	0.00011
ORF 1755	MSPSIMLLMHLYHGSGSGSamber	18	0.00011
ORF 1756	MSSFIMILMHLYHGSGSGSamber	18	0.00011
ORF 1757	MENopalTMLLMHLYHGSGSGSamber	18	0.00011
ORF 1758	MSVSDMVLMHLYHGSGSGSamber	18	0.00011
ORF 1759	MPGCLMLLMHLYHGSGSGSamber	18	0.00011
ORF 1760	MRSLTMVLMHLYHGSGSGSamber	18	0.00011
ORF 1761	MGSQIMLLMHLYHGSGSGSamber	18	0.00011
ORF 1762	MLKSIMVLMHLYHGSGSGSamber	18	0.00011
ORF 1763	MFRNTMVLMHLYHGSGSGSamber	18	0.00011
ORF 1764	MRSATMLLMHLYHGSGSGSamber	18	0.00011
ORF 1765	MNKNDMLLMHLYHGSGSGSamber	18	0.00011
ORF 1766	MDRAAMVLMHLYHGSGSGSamber	18	0.00011
ORF 1767	MAGCLMVLMHLYAGSGSGSamber	18	0.00011
ORF 1768	MARSVMVLMHLYHGSGSGSamber	18	0.00011
ORF 1769	MQGQNMLLMHLYHGSGSGSamber	18	0.00011
ORF 1770	MSALCMLLMHLYHGSGSGSamber	18	0.00011
ORF 1771	MTNTIMLLMHLYHGSGSGSamber	18	0.00011
ORF 1772	MHAFQMLLMHLYHGSGSGSamber	18	0.00011
ORF 1773	MKACLMLLMHLYHGSGSGSamber	18	0.00011
ORF 1774	MRRYDMLLMTLYHGSGSGSamber	18	0.00011
ORF 1775	MKCDILLMMLYHQIRCGSGSGSamber	18	0.00011
ORF 1776	MGRYSMGPMLAGRVWVWVLGRamber	18	0.00011
ORF 1777	MGSTTMLLMHLYHGSGSGSamber	18	0.00011
ORF 1778	MKNYHMVLMHLYHGSGSGSamber	18	0.00011
ORF 1779	MNKFLMLLMILYHGSGSGSamber	18	0.00011
ORF 1780	MGRTSMVLMHLYHGSGSGSamber	18	0.00011
ORF 1781	MSKRDMLLMHLYHGSGSGSamber	18	0.00011
ORF 1782	MDTSSMVLMHLYHGSGSGSamber	18	0.00011
ORF 1783	MNTYLMLLMHLFHGSGSGSamber	18	0.00011
ORF 1784	MLQTIMLLMHLYHGSGSGSamber	18	0.00011
ORF 1785	MNSANMLLMHLYHGSGSGSamber	18	0.00011
ORF 1786	MTTTAMLLMHLYHGSGSGSamber	18	0.00011
ORF 1787	MQRIQMVLMHLYHGSGSGSamber	18	0.00011
ORF 1788	MSQILMLLMHLYHGSGSGSamber	18	0.00011
ORF 1789	MAAVSMLLMHLYHGSGSGSamber	18	0.00011
ORF 1790	MYTTYMVLMHLYHGSGSGSamber	18	0.00011
ORF 1791	MKHTLMLLMHLYHGSGSGSamber	18	0.00011
ORF 1792	MLRSAMLLMHLYHGSGSGSamber	18	0.00011
ORF 1793	MRAAIMVLMHLYHGSGSGSamber	18	0.00011
ORF 1794	MSVSAMILMHLYHGSGSGSamber	18	0.00011
ORF 1795	MNRANMLLMHLYHGSGSGSamber	18	0.00011
ORF 1796	MYKIDMILMHLYHGSGSGSamber	18	0.00011
ORF 1797	MTAINMLLMHLYHGSGSGSamber	18	0.00011
ORF 1798	MTRQTMLLMHLYHGSGSGSamber	18	0.00011
ORF 1799	MDTYSMILMHLYHGSGSGSamber	18	0.00011
ORF 1800	MQKIAMLLMHLYHGSGSGSamber	18	0.00011
ORF 1801	MRSYLMLLMHLYAGSGSGSamber	18	0.00011
ORF 1802	MQGFLMLLMTLYHGSGSGSamber	18	0.00011
ORF 1803	MCSYLMLLMHLVHGSGSGSamber	18	0.00011
ORF 1804	MLRHDMVLMHLYHGSGSGSamber	18	0.00011
ORF 1805	MQSYRMVLMHLYHGSGSGSamber	18	0.00011
ORF 1806	MTRHLMCLMHLYHGSGSGSamber	18	0.00011
ORF 1807	MPRTTMLLMHLYHGSGSGSamber	18	0.00011
ORF 1808	MDCTTMLLMHLYHGSGSGSamber	18	0.00011
ORF 1809	MSSLSMLLMHLYHGSGSGSamber	18	0.00011
ORF 1810	MRSIVMLLMHLYHGSGSGSamber	18	0.00011
ORF 1811	MRVADMVLMHLYHGSGSGSamber	18	0.00011
ORF 1812	MARTSMLLMHLYHGSGSGSamber	18	0.00011
ORF 1813	MSSALMLLMHLYHGSGSGSamber	18	0.00011
ORF 1814	MEIYIMLLMHLYHGSGSGSamber	18	0.00011
ORF 1815	MLATAMLLMHLYHGSGSGSamber	17	0.0001
ORF 1816	MSQINMLLMHLYHGSGSGSamber	17	0.0001
ORF 1817	MFSRNMSYMQQISGSGSGSamber	17	0.0001
ORF 1818	MTRSAMLLMHLYHGSGSGSamber	17	0.0001
ORF 1819	MGRRLMLLMHLYHGSGSGSamber	17	0.0001
ORF 1820	MKSIIMLLMHLYHGSGSGSamber	17	0.0001
ORF 1821	MYAVTMLLMHLYHGSGSGSamber	17	0.0001
ORF 1822	MNSHEMLLMHLYHGSGSGSamber	17	0.0001
ORF 1823	MAKASMVLMHLYHGSGSGSamber	17	0.0001
ORF 1824	MHQTVMLLMHLYHGSGSGSamber	17	0.0001
ORF 1825	MSGYDMLLMLLYHGSGSGSamber	17	0.0001
ORF 1826	MHAFDMLLMTLYHGSGSGSamber	17	0.0001
ORF 1827	MRSSNMILMHLYHGSGSGSamber	17	0.0001
ORF 1828	MKGVTMLLMHLYHGSGSGSamber	17	0.0001
ORF 1829	MTRSCMLLMHLYHGSGSGSamber	17	0.0001
ORF 1830	MHGHLMILMHLYHGSGSGSamber	17	0.0001
ORF 1831	MLTSYMLLMHLYHGSGSGSamber	17	0.0001
ORF 1832	MTRFLMVLMHLYAGSGSGSamber	17	0.0001
ORF 1833	MSKSSMCLMHLYHGSGSGSamber	17	0.0001
ORF 1834	MSRLDMILMHLYHGSGSGSamber	17	0.0001
ORF 1835	MSVTSMLLMHLYHGSGSGSamber	17	0.0001
ORF 1836	MECFLMLLMQLYHGSGSGSamber	17	0.0001
ORF 1837	MSSYLMVLMTLYHGSGSGSamber	17	0.0001
ORF 1838	MNATIMVLMHLYHGSGSGSamber	17	0.0001
ORF 1839	MGNYNMVLMHLYHGSGSGSamber	17	0.0001
ORF 1840	MLSVNMVLMHLYHGSGSGSamber	17	0.0001
ORF 1841	MHRSTMILMHLYHGSGSGSamber	17	0.0001
ORF 1842	MHRYRMLLMHLYHGSGSGSamber	17	0.0001
ORF 1843	MNAYAMLLMHLYHGSGSGSamber	17	0.0001
ORF 1844	MPSQDMLLMHLYHGSGSGSamber	17	0.0001
ORF 1845	MYVSCMVLMHLYHGSGSGSamber	17	0.0001
ORF 1846	MRNVCMVLMHLYHGSGSGSamber	17	0.0001
ORF 1847	MEQQLMLLMHLYHGSGSGSamber	17	0.0001
ORF 1848	MGKSAMVLMHLYHGSGSGSamber	17	0.0001
ORF 1849	MYATDMLLMHLYHGSGSGSamber	17	0.0001
ORF 1850	MDGQLMLLMHLYHGSGSGSamber	17	0.0001
ORF 1851	MRCQNMVLMHLYHGSGSGSamber	17	0.0001
ORF 1852	MQGSNMVLMHLYHGSGSGSamber	17	0.0001
ORF 1853	MNQYNMVLMHLYHGSGSGSamber	17	0.0001
ORF 1854	MSARLMLLMHLYHGSGSGSamber	17	0.0001
ORF 1855	MNQFLMVLMHLYHGSGSGSamber	17	0.0001
ORF 1856	MSNHQMLLMHLYHGSGSGSamber	17	0.0001
ORF 1857	MFSSTMVLMHLYHGSGSGSamber	17	0.0001
ORF 1858	MTQYDMLLMTLYHGSGSGSamber	17	0.0001
ORF 1859	MQGTNMLLMHLYHGSGSGSamber	17	0.0001
ORF 1860	MTASTMLLMHLYHGSGSGSamber	17	0.0001
ORF 1861	MSAHIMVLMHLYHGSGSGSamber	17	0.0001
ORF 1862	MDVTLMLLMHLYHGSGSGSamber	17	0.0001
ORF 1863	MHASLMVLMHLYAGSGSGSamber	17	0.0001
ORF 1864	MDTYSMLLMHLYHGSGSGSamber	17	0.0001
ORF 1865	MAHVDMVLMHLYHGSGSGSamber	17	0.0001
ORF 1866	MSRDSMVLMHLYHGSGSGSamber	17	0.0001
ORF 1867	MPISCMLLMHLYHGSGSGSamber	17	0.0001
ORF 1868	MSRYLMLLMHLYSGSGSGSamber	17	0.0001
ORF 1869	MNATLMILMHLYHGSGSGSamber	17	0.0001
ORF 1870	MRNHIMLLMHLYHGSGSGSamber	17	0.0001
ORF 1871	MSQSYMLLMHLYHGSGSGSamber	17	0.0001
ORF 1872	MNSILMVLMHLYHGSGSGSamber	17	0.0001
ORF 1873	METLSMLLMHLYHGSGSGSamber	17	0.0001
ORF 1874	MHRNDMLLMHLYHGSGSGSamber	17	0.0001
ORF 1875	MHNYSMLLMILYHGSGSGSamber	17	0.0001
ORF 1876	MRSRLMLLMHLYHGSGSGSamber	17	0.0001
ORF 1877	MSRQIMLLMHLYHGSGSGSamber	17	0.0001
ORF 1878	MSVSSMILMHLYHGSGSGSamber	17	0.0001
ORF 1879	MRSTTMLLMHLYHGSGSGSamber	17	0.0001
ORF 1880	MENVQMLLMHLYHGSGSGSamber	17	0.0001
ORF 1881	MPSSQMLLMHLYHGSGSGSamber	17	0.0001
ORF 1882	MERTNMLLMHLYHGSGSGSamber	17	0.0001
ORF 1883	MARVTMVLMHLYHGSGSGSamber	17	0.0001
ORF 1884	MPTSVMLLMHLYHGSGSGSamber	17	0.0001
ORF 1885	MGTTSMLLMHLYHGSGSGSamber	17	0.0001
ORF 1886	MDKNTMLLMHLYHGSGSGSamber	17	0.0001
ORF 1887	MYTQTMLLMHLYHGSGSGSamber	17	0.0001
ORF 1888	MKGLLMVLMHLYHGSGSGSamber	17	0.0001
ORF 1889	MQGFTMILMHLYHGSGSGSamber	17	0.0001
ORF 1890	MRRTLMVLMHLYAGSGSGSamber	17	0.0001
ORF 1891	MSPTNMVLMHLYHGSGSGSamber	17	0.0001
ORF 1892	MAHYLMVLMHLYAGSGSGSamber	17	0.0001
ORF 1893	MRAQFMLLMHLYHGSGSGSamber	17	0.0001
ORF 1894	MGSFIMLLMHLLHGSGSGSamber	17	0.0001
ORF 1895	MRCHSMLLMHLYHGSGSGSamber	17	0.0001
ORF 1896	MLRSLMVLMHLYAGSGSGSamber	17	0.0001
ORF 1897	MTKFGMLLMILYHGSGSGSamber	17	0.0001
ORF 1898	MDRSIMVLMHLYHGSGSGSamber	17	0.0001
ORF 1899	MSRYLMLLMHLLHGSGSGSamber	17	0.0001
ORF 1900	MKSVLMVLMHLYHGSGSGSamber	17	0.0001
ORF 1901	MDHTIMLLMHLYHGSGSGSamber	17	0.0001
ORF 1902	MHDYDMVLMHLYHGSGSGSamber	17	0.0001
ORF 1903	MFSRNMKYMQQISGSGSGSamber	17	0.0001
ORF 1904	MICYochreCIYIMGLGLGLRamber	17	0.0001
ORF 1905	MQTFTMLLMQLYHGSGSGSamber	17	0.0001
ORF 1906	MTTFIMLLMQLYHGSGSGSamber	17	0.0001
ORF 1907	MSSFDMLLMHLYNGSGSGSamber	16	0.0001
ORF 1908	MSRSIMCLMHLYHGSGSGSamber	16	0.0001
ORF 1909	MTKYLMLLMHLIHGSGSGSamber	16	0.0001
ORF 1910	MTTLNMVLMHLYHGSGSGSamber	16	0.0001
ORF 1911	MQRTQMLLMHLYHGSGSGSamber	16	0.0001
ORF 1912	MQATFMLLMHLYHGSGSGSamber	16	0.0001
ORF 1913	MSTSCMLLMHLYHGSGSGSamber	16	0.0001
ORF 1914	MHRFLMLLMHLYSGSGSGSamber	16	0.0001
ORF 1915	MRTINMLLMHLYHGSGSGSamber	16	0.0001
ORF 1916	MVAYNMLLMHLYHGSGSGSamber	16	0.0001
ORF 1917	MKSNDMLLMHLYHGSGSGSamber	16	0.0001
ORF 1918	MESVSMLLMHLYHGSGSGSamber	16	0.0001
ORF 1919	MHKISMVLMHLYHGSGSGSamber	16	0.0001
ORF 1920	MCRFDMLLMHLYFGSGSGSamber	16	0.0001
ORF 1921	MARSDMLLMHLYHGSGSGSamber	16	0.0001
ORF 1922	MNGLYMILMHLYHGSGSGSamber	16	0.0001
ORF 1923	MRTITMLLMHLYHGSGSGSamber	16	0.0001
ORF 1924	MKGIAMLLMHLYHGSGSGSamber	16	0.0001
ORF 1925	MNQTLMVLMHLYHGSGSGSamber	16	0.0001
ORF 1926	MCVSYMCLMHLYHGSGSGSamber	16	0.0001
ORF 1927	MGDTLMLLMHLYHGSGSGSamber	16	0.0001
ORF 1928	MSTYIMCLMHLYHGSGSGSamber	16	0.0001
ORF 1929	MLQHLMLLMHLYHGSGSGSamber	16	0.0001
ORF 1930	MRHYDMILMHLYHGSGSGSamber	16	0.0001
ORF 1931	MQKNLMILMHLYHGSGSGSamber	16	0.0001
ORF 1932	MTKLLMLLMHLYHGSGSGSamber	16	0.0001
ORF 1933	MLRTTMLLMHLYHGSGSGSamber	16	0.0001
ORF 1934	MNISSMVLMHLYHGSGSGSamber	16	0.0001
ORF 1935	MTNLTMLLMHLYHGSGSGSamber	16	0.0001
ORF 1936	MRGYLMVLMHLIHGSGSGSamber	16	0.0001
ORF 1937	MGTSSMLLMHLYHGSGSGSamber	16	0.0001
ORF 1938	MNSIDMLLMILYHGSGSGSamber	16	0.0001
ORF 1939	MKRTSMVLMHLYHGSGSGSamber	16	0.0001
ORF 1940	MGKYSMGAMLPKKRVWVWVLGRamber	16	0.0001
ORF 1941	MEKNDMVLMHLYHGSGSGSamber	16	0.0001
ORF 1942	MNQSNMLLMHLYHGSGSGSamber	16	0.0001
ORF 1943	MARYAMLLMQLYHGSGSGSamber	16	0.0001
ORF 1944	MNRVDMCLMHLYHGSGSGSamber	16	0.0001
ORF 1945	MGAYSMGPMLKKNWVWVWVLGRamber	16	0.0001
ORF 1946	MEKYVMLLMILYHGSGSGSamber	16	0.0001
ORF 1947	MASFTMLIMHLYHGSGSGSamber	16	0.0001
ORF 1948	MSGADMLLMHLYHGSGSGSamber	16	0.0001
ORF 1949	MNNIIMLLMHLYHGSGSGSamber	16	0.0001
ORF 1950	MGNNDMLLMHLYHGSGSGSamber	16	0.0001
ORF 1951	MKSSTMVLMHLYHGSGSGSamber	16	0.0001
ORF 1952	MNKLAMLLMHLYHGSGSGSamber	16	0.0001
ORF 1953	MYHSDMLLMHLYHGSGSGSamber	16	0.0001
ORF 1954	MRNNTMLLMHLYHGSGSGSamber	16	0.0001
ORF 1955	MGPSIMLLMHLYHGSGSGSamber	16	0.0001
ORF 1956	MRDSFMLLMHLYHGSGSGSamber	16	0.0001
ORF 1957	MNPFSMLLMHLYHGSGSGSamber	16	0.0001
ORF 1958	MCNYIMLLMVLYHGSGSGSamber	16	0.0001
ORF 1959	MNRVTMVLMHLYHGSGSGSamber	16	0.0001
ORF 1960	MRGSTMLLMHLYHGSGSGSamber	16	0.0001
ORF 1961	MPTCIMVLMHLYHGSGSGSamber	16	0.0001
ORF 1962	MKTTTMLLMHLYHGSGSGSamber	16	0.0001
ORF 1963	MQKIQMVLMHLYHGSGSGSamber	16	0.0001
ORF 1964	MHQFDMLLMVLYHGSGSGSamber	16	0.0001
ORF 1965	MRPILMLLMHLYHGSGSGSamber	16	0.0001
ORF 1966	MNRIYMLLMHLYHGSGSGSamber	16	0.0001
ORF 1967	MHLYGMLLMHLYHGSGSGSamber	16	0.0001
ORF 1968	MGTNTMVLMHLYHGSGSGSamber	16	0.0001
ORF 1969	MEKIIMLLMHLYHGSGSGSamber	16	0.0001
ORF 1970	MRNFDMLLMHLYNGSGSGSamber	16	0.0001
ORF 1971	MDKSLMILMHLYHGSGSGSamber	16	0.0001
ORF 1972	MQNRLMVLMHLYHGSGSGSamber	16	0.0001
ORF 1973	MPNYIMILMHLYHGSGSGSamber	16	0.0001
ORF 1974	MVKALMLLMHLYHGSGSGSamber	16	0.0001
ORF 1975	MSASDMLLMHLYHGSGSGSamber	16	0.0001
ORF 1976	MSNIQMLLMHLYHGSGSGSamber	16	0.0001
ORF 1977	MTGNNMVLMHLYHGSGSGSamber	16	0.0001
ORF 1978	MHKFQMVLMHLYHGSGSGSamber	16	0.0001
ORF 1979	MKTSLMLLMHLYFGSGSGSamber	16	0.0001
ORF 1980	MGAYKMYLMLLIHGSGSGSamber	16	0.0001
ORF 1981	MHRILMLLMHLYHGSGSGSamber	16	0.0001
ORF 1982	MRSVYMLLMHLYHGSGSGSamber	16	0.0001
ORF 1983	MDTTLMILMHLYHGSGSGSamber	16	0.0001
ORF 1984	MYNSDMVLMHLYHGSGSGSamber	16	0.0001
ORF 1985	MEDFTMLLMILYHGSGSGSamber	16	0.0001
ORF 1986	MTKVIMLLMHLYHGSGSGSamber	16	0.0001
ORF 1987	MTKTDMILMHLYHGSGSGSamber	16	0.0001
ORF 1988	MNNILMVLMHLYHGSGSGSamber	16	0.0001
ORF 1989	MTALSMLLMHLYHGSGSGSamber	16	0.0001
ORF 1990	MERTLMILMHLYHGSGSGSamber	16	0.0001
ORF 1991	MDAYLMILMHLYHGSGSGSamber	16	0.0001
ORF 1992	MNNFDMLLMHLYKGSGSGSamber	16	0.0001
ORF 1993	MAKYNMILMHLYHGSGSGSamber	16	0.0001
ORF 1994	MRGFDMILMHLYHGSGSGSamber	16	0.0001
ORF 1995	MSASIMVLMHLYHGSGSGSamber	16	0.0001
ORF 1996	MVNFLMLLMHLYAGSGSGSamber	16	0.0001
ORF 1997	MLPSDMILMHLYHGSGSGSamber	16	0.0001
ORF 1998	MCTISMVLMHLYHGSGSGSamber	16	0.0001
[truncated: 37,647 more rows]

## Sheet: NNWKAcNNWKAcNNW_R2
Selection Round #2	Total Reads #201880
	Peptide Sequence	Number of Reads	Proportion of library reads
ORF 1	MHSYDMLLMHLYHGSGSGSamber	24	0.00012
ORF 2	MSSFIMLLMHLYHGSGSGSamber	21	0.0001
ORF 3	MQRSLMLLMHLYHGSGSGSamber	21	0.0001
ORF 4	MRNSSMLLMHLYHGSGSGSamber	15	7e-05
ORF 5	MGRTLMLLMHLYHGSGSGSamber	14	7e-05
ORF 6	MQRTLMLLMHLYHGSGSGSamber	14	7e-05
ORF 7	MSTFIMLLMHLYHGSGSGSamber	12	6e-05
ORF 8	MTNFNMLLMHLYHGSGSGSamber	12	6e-05
ORF 9	MSRFIMLLMHLYHGSGSGSamber	12	6e-05
ORF 10	MHRYYMLLMHLYHGSGSGSamber	12	6e-05
ORF 11	MTNFTMLLMHLYHGSGSGSamber	11	5e-05
ORF 12	MCTYTMLLMHLYHGSGSGSamber	11	5e-05
ORF 13	MHTYFMLLMHLYHGSGSGSamber	10	5e-05
ORF 14	MANSTMLLMHLYHGSGSGSamber	10	5e-05
ORF 15	MNRYTMLLMHLYHGSGSGSamber	10	5e-05
ORF 16	MGRTLMVLMHLYHGSGSGSamber	10	5e-05
ORF 17	MRVSNMLLMHLYHGSGSGSamber	10	5e-05
ORF 18	MSSVDMLLMHLYHGSGSGSamber	10	5e-05
ORF 19	MRNFNMVLMHLYHGSGSGSamber	10	5e-05
ORF 20	MKTSNMLLMHLYHGSGSGSamber	10	5e-05
ORF 21	MQSTLMLLMHLYHGSGSGSamber	9	4e-05
ORF 22	MHTSLMLLMHLYHGSGSGSamber	9	4e-05
ORF 23	MKSYDMLLMHLYHGSGSGSamber	9	4e-05
ORF 24	MYRSLMLLMHLYHGSGSGSamber	9	4e-05
ORF 25	MNKYTMLLMHLYHGSGSGSamber	9	4e-05
ORF 26	MKNSIMVLMHLYHGSGSGSamber	9	4e-05
ORF 27	MSNSLMLLMHLYHGSGSGSamber	9	4e-05
ORF 28	MSSNLMVLMHLYHGSGSGSamber	9	4e-05
ORF 29	MRRTDMLLMHLYHGSGSGSamber	9	4e-05
ORF 30	MRRSDMVLMHLYHGSGSGSamber	8	4e-05
ORF 31	MTKFIMLLMHLYHGSGSGSamber	8	4e-05
ORF 32	MHRYNMLLMHLYHGSGSGSamber	8	4e-05
ORF 33	METYIMLLMHLYHGSGSGSamber	8	4e-05
ORF 34	MRQFSMLLMHLYHGSGSGSamber	8	4e-05
ORF 35	MQHFDMLLMHLYHGSGSGSamber	8	4e-05
ORF 36	MTRNIMVLMHLYHGSGSGSamber	8	4e-05
ORF 37	MKAYDMLLMHLYHGSGSGSamber	8	4e-05
ORF 38	MLRHLMLLMHLYHGSGSGSamber	8	4e-05
ORF 39	MSGTIMVLMHLYHGSGSGSamber	8	4e-05
ORF 40	MTTSLMLLMHLYHGSGSGSamber	8	4e-05
ORF 41	MQKTLMVLMHLYHGSGSGSamber	8	4e-05
ORF 42	MAKFTMLLMHLYHGSGSGSamber	8	4e-05
ORF 43	MGNTLMLLMHLYHGSGSGSamber	8	4e-05
ORF 44	MSKYAMLLMHLYHGSGSGSamber	8	4e-05
ORF 45	MCRYIMLLMHLYAGSGSGSamber	8	4e-05
ORF 46	MCRYSMLLMHLYHGSGSGSamber	8	4e-05
ORF 47	MRRTLMILMHLYHGSGSGSamber	7	3e-05
ORF 48	MSRYAMLLMHLYHGSGSGSamber	7	3e-05
ORF 49	METSLMVLMHLYHGSGSGSamber	7	3e-05
ORF 50	MRRNLMVLMHLYHGSGSGSamber	7	3e-05
ORF 51	MTKILMLLMHLYHGSGSGSamber	7	3e-05
ORF 52	MRRTLMLLMHLYHGSGSGSamber	7	3e-05
ORF 53	MGTCDMLLMHLYHGSGSGSamber	7	3e-05
ORF 54	MLLMHLYHGSGSGSamber	7	3e-05
ORF 55	MGSIDMLLMHLYHGSGSGSamber	7	3e-05
ORF 56	MSRYQMLLMHLYHGSGSGSamber	7	3e-05
ORF 57	MTNSLMLLMHLYHGSGSGSamber	7	3e-05
ORF 58	MNRSNMLLMHLYHGSGSGSamber	7	3e-05
ORF 59	MRTVDMVLMHLYHGSGSGSamber	7	3e-05
ORF 60	MGRYIMLLMHLYAGSGSGSamber	7	3e-05
ORF 61	MSRFNMLLMHLYHGSGSGSamber	7	3e-05
ORF 62	MENYIMLLMHLYHGSGSGSamber	7	3e-05
ORF 63	MQSNTMLWNQWLMIKGLGLGLRamber	7	3e-05
ORF 64	MQESLMLLMHLYHGSGSGSamber	7	3e-05
ORF 65	MRTYTMLLMHLYHGSGSGSamber	7	3e-05
ORF 66	MHTTLMLLMHLYHGSGSGSamber	7	3e-05
ORF 67	MGRSDMVLMHLYHGSGSGSamber	7	3e-05
ORF 68	MHRTLMVLMHLYHGSGSGSamber	7	3e-05
ORF 69	MEKSTMLLMHLYHGSGSGSamber	7	3e-05
ORF 70	MKGLNMLLMHLYHGSGSGSamber	7	3e-05
ORF 71	MRNSSMILMHLYHGSGSGSamber	7	3e-05
ORF 72	MRRYSMLLMHLYHGSGSGSamber	7	3e-05
ORF 73	MPAYLMLLMHLYHGSGSGSamber	7	3e-05
ORF 74	MCRYTMLLMTLYHGSGSGSamber	7	3e-05
ORF 75	MLRYVMLLMHLYHGSGSGSamber	6	3e-05
ORF 76	MNCYDMLLMHLYHGSGSGSamber	6	3e-05
ORF 77	MKNSLMLLMHLYHGSGSGSamber	6	3e-05
ORF 78	MSAYHMLLMHLYHGSGSGSamber	6	3e-05
ORF 79	MRSSIMVLMHLYHGSGSGSamber	6	3e-05
ORF 80	MQRIDMLLMHLYHGSGSGSamber	6	3e-05
ORF 81	MDSYNMLLMHLYHGSGSGSamber	6	3e-05
ORF 82	MTRFLMLLMHLYHGSGSGSamber	6	3e-05
ORF 83	MHAYHMLLMHLYHGSGSGSamber	6	3e-05
ORF 84	MTTFQMLLMHLYHGSGSGSamber	6	3e-05
ORF 85	MSTYLMLLMHLYHGSGSGSamber	6	3e-05
ORF 86	MSSFDMILMHLYHGSGSGSamber	6	3e-05
ORF 87	MQKTIMLLMHLYHGSGSGSamber	6	3e-05
ORF 88	MSAHLMVLMHLYHGSGSGSamber	6	3e-05
ORF 89	MHTSSMLLMHLYHGSGSGSamber	6	3e-05
ORF 90	MHTYIMLLMHLYHGSGSGSamber	6	3e-05
ORF 91	MSSYEMLLMHLYHGSGSGSamber	6	3e-05
ORF 92	MKRYTMLLMHLYHGSGSGSamber	6	3e-05
ORF 93	MQTYLMLLMHLYHGSGSGSamber	6	3e-05
ORF 94	MSNSQMVLMHLYHGSGSGSamber	6	3e-05
ORF 95	MDKTSMVLMHLYHGSGSGSamber	6	3e-05
ORF 96	MLTSLMLLMHLYHGSGSGSamber	6	3e-05
ORF 97	MCSADMVLMHLYHGSGSGSamber	6	3e-05
ORF 98	MTRFDMLLMHLYHGSGSGSamber	6	3e-05
ORF 99	MERFVMLLMHLYHGSGSGSamber	6	3e-05
ORF 100	MSSCIMLLMHLYHGSGSGSamber	6	3e-05
ORF 101	MKQTIMLLMHLYHGSGSGSamber	6	3e-05
ORF 102	MSSNLMLLMHLYHGSGSGSamber	6	3e-05
ORF 103	MGSYDMILMHLYHGSGSGSamber	6	3e-05
ORF 104	MNVSLMLLMHLYHGSGSGSamber	6	3e-05
ORF 105	MLRFDMLLMILYHGSGSGSamber	6	3e-05
ORF 106	MARFIMCLMHLYHGSGSGSamber	6	3e-05
ORF 107	MTSSSMCLMHLYHGSGSGSamber	6	3e-05
ORF 108	MCRFIMLLMHLYHGSGSGSamber	6	3e-05
ORF 109	MQAKNMKNMALRVWVWVLGRamber	6	3e-05
ORF 110	MCAFIMLLMHLYHGSGSGSGSamber	6	3e-05
ORF 111	MLAYNMLLMHLYHGSGSGSamber	6	3e-05
ORF 112	MNENLMVLMHLYHGSGSGSamber	6	3e-05
ORF 113	MGNYGMLLMHLYHGSGSGSamber	6	3e-05
ORF 114	MRNLDMLLMHLYHGSGSGSamber	6	3e-05
ORF 115	MHRHLMLLMHLYHGSGSGSamber	6	3e-05
ORF 116	MHSADMVLMHLYHGSGSGSamber	6	3e-05
ORF 117	MRKSLMLLMHLYHGSGSGSamber	5	2e-05
ORF 118	MRIPHMLLMHLYHGSGSGSamber	5	2e-05
ORF 119	MENISMLLMHLYHGSGSGSamber	5	2e-05
ORF 120	MTSLLMLLMHLYHGSGSGSamber	5	2e-05
ORF 121	MRGLDMLLMHLYHGSGSGSamber	5	2e-05
ORF 122	MSNSTMLLMHLYHGSGSGSamber	5	2e-05
ORF 123	MQLSLMLLMHLYHGSGSGSamber	5	2e-05
ORF 124	MDRYLMCLMHLYHGSGSGSamber	5	2e-05
ORF 125	MFRTLMLLMHLYHGSGSGSamber	5	2e-05
ORF 126	MASYTMLLMHLYHGSGSGSamber	5	2e-05
ORF 127	MHRYCMCLMHLYHGSGSGSamber	5	2e-05
ORF 128	MNTSNMLLMHLYHGSGSGSamber	5	2e-05
ORF 129	MSRSLMLLMHLYHGSGSGSGSamber	5	2e-05
ORF 130	MFRHAMVLMHLYHGSGSGSamber	5	2e-05
ORF 131	MLTSFMLLMHLYHGSGSGSamber	5	2e-05
ORF 132	MQNRLMVLMHLYHGSGSGSamber	5	2e-05
ORF 133	MHRTTMLLKHLYHGSGSGSamber	5	2e-05
ORF 134	MESSLMVLMHLYHGSGSGSamber	5	2e-05
ORF 135	MERGLMVLMHLYHGSGSGSamber	5	2e-05
ORF 136	MHRTIMLLMHLYHGSGSGSamber	5	2e-05
ORF 137	MPNFDMLLMTLYHGSGSGSamber	5	2e-05
ORF 138	MQKIGMSNMALRVWVWVLGRamber	5	2e-05
ORF 139	MRAFDMLLMHLYHGSGSGSamber	5	2e-05
ORF 140	MNTTTMLLMHLYHGSGSGSamber	5	2e-05
ORF 141	MSTFTMLLMHLYHGSGSGSamber	5	2e-05
ORF 142	MGNSLMLLMHLYHGSGSGSamber	5	2e-05
ORF 143	MSGSIMVLMHLYHGSGSGSamber	5	2e-05
ORF 144	MRNSLMLLMHLYHGSGSGSamber	5	2e-05
ORF 145	MRTSVMLLMHLYHGSGSGSamber	5	2e-05
ORF 146	MNNFHMLLMHLYHGSGSGSamber	5	2e-05
ORF 147	MTRSLMLLMHLYHGSGSGSamber	5	2e-05
ORF 148	MTIPYMLLMHLYHGSGSGSamber	5	2e-05
ORF 149	MRSTIMVLMHLYHGSGSGSamber	5	2e-05
ORF 150	MHHYIMLLMHLYHGSGSGSamber	5	2e-05
ORF 151	MTTYDMLLMTLYHGSGSGSamber	5	2e-05
ORF 152	MQTTLMVLMHLYHGSGSGSamber	5	2e-05
ORF 153	MQQYVMLLMHLYHGSGSGSamber	5	2e-05
ORF 154	MHATLMLLMHLYHGSGSGSamber	5	2e-05
ORF 155	MRRFEMVLMHLYHGSGSGSamber	5	2e-05
ORF 156	MKTSYMLLMHLYHGSGSGSamber	5	2e-05
ORF 157	MRVSSMLLMHLYHGSGSGSamber	5	2e-05
ORF 158	MLRGLMALMHLYHGSGSGSamber	5	2e-05
ORF 159	MRNSHMLLMHLYHGSGSGSamber	5	2e-05
ORF 160	MKTTNMLLMHLYHGSGSGSamber	5	2e-05
ORF 161	MSKYVMLLMHLYHGSGSGSamber	5	2e-05
ORF 162	MQRYLMILMHLYHGSGSGSamber	5	2e-05
ORF 163	MSNISMLLMHLYHGSGSGSamber	5	2e-05
ORF 164	MPRCNMVLMHLYHGSGSGSamber	5	2e-05
ORF 165	MHTYDMLLMHLFHGSGSGSamber	5	2e-05
ORF 166	MHRRLMLLMHLYHGSGSGSamber	5	2e-05
ORF 167	MGKYSMGKMLPVWVWVWVLGRamber	5	2e-05
ORF 168	MCSFTMLLMHLYHGSGSGSamber	5	2e-05
ORF 169	MNRSLMLLMHLYHGSGSGSamber	5	2e-05
ORF 170	MQNSLMLLMHLYHGSGSGSamber	5	2e-05
ORF 171	MFRSSMLLMHLYHGSGSGSamber	5	2e-05
ORF 172	MSHCLMLLMHLYHGSGSGSamber	5	2e-05
ORF 173	MNRTTMLLMHLYHGSGSGSamber	5	2e-05
ORF 174	MQSYSMLLMHLYHGSGSGSamber	5	2e-05
ORF 175	MCRSLMLLMHLYHGSGSGSamber	5	2e-05
ORF 176	MQISSMLLMHLYHGSGSGSamber	5	2e-05
ORF 177	MDHYNMLLMHLYHGSGSGSamber	5	2e-05
ORF 178	MSEYSMLLMHLYHGSGSGSamber	5	2e-05
ORF 179	MSNYIMLLMHLYHGSGSGSamber	5	2e-05
ORF 180	MSAQVMTQMALRVWVWVLGRamber	5	2e-05
ORF 181	MRDHTMLLMHLYHGSGSGSamber	5	2e-05
ORF 182	MSHSLMVLMHLYHGSGSGSamber	5	2e-05
ORF 183	MTKIQMLLMHLYHGSGSGSamber	5	2e-05
ORF 184	MENTSMLLMHLYHGSGSGSamber	5	2e-05
ORF 185	MLNSSMLLMHLYHGSGSGSamber	5	2e-05
ORF 186	MRPIDMLLMHLYHGSGSGSamber	5	2e-05
ORF 187	MSVCYMLLMHLYHGSGSGSamber	5	2e-05
ORF 188	MTKSNMVLMHLYHGSGSGSamber	5	2e-05
ORF 189	MFLADMVLMHLYHGSGSGSamber	5	2e-05
ORF 190	MCAYIMLLMHLYAGSGSGSamber	5	2e-05
ORF 191	MHTFSMLLMHLYHGSGSGSamber	5	2e-05
ORF 192	MNKYDMVLMHLYHGSGSGSamber	5	2e-05
ORF 193	MASTSMLLMHLYHGSGSGSamber	5	2e-05
ORF 194	MNNSIMVLMHLYHGSGSGSamber	5	2e-05
ORF 195	MNRTLMVLMHLYHGSGSGSamber	5	2e-05
ORF 196	MTNFIMLLMHLYHGSGSGSamber	5	2e-05
ORF 197	MSAYEMLLMHLYHGSGSGSamber	5	2e-05
ORF 198	MSKIIMLLMHLYHGSGSGSamber	5	2e-05
ORF 199	MIVSLMVLMHLYHGSGSGSamber	5	2e-05
ORF 200	MNNITMLLMHLYHGSGSGSamber	5	2e-05
ORF 201	MRGLEMVLMHLYHGSGSGSamber	5	2e-05
ORF 202	MEGFAMLLMHLYHGSGSGSamber	5	2e-05
ORF 203	MTTSYMLLMHLYHGSGSGSamber	5	2e-05
ORF 204	MGRSTMLLMHLYHGSGSGSamber	5	2e-05
ORF 205	MRNCLMLLMHLYHGSGSGSamber	5	2e-05
ORF 206	MRQTLMVLMHLYHGSGSGSamber	5	2e-05
ORF 207	MLINGMANMALRVWVWVLGRamber	5	2e-05
ORF 208	MRNSTMLLMHLYHGSGSGSamber	5	2e-05
ORF 209	MGEYIMLLMHLYHGSGSGSamber	5	2e-05
ORF 210	MDRINMILMHLYHGSGSGSamber	4	2e-05
ORF 211	MRTAIMVLMHLYHGSGSGSamber	4	2e-05
ORF 212	MSKTDMILMHLYHGSGSGSamber	4	2e-05
ORF 213	MYEYSMLLMHLYHGSGSGSamber	4	2e-05
ORF 214	MQQFSMVLMHLYHGSGSGSamber	4	2e-05
ORF 215	MSRLLMLLMHLYHGSGSGSamber	4	2e-05
ORF 216	MRGSLMLLMHLYHGSGSGSamber	4	2e-05
ORF 217	MAGNLMLLMHLYHGSGSGSamber	4	2e-05
ORF 218	MFTCDMVLMHLYHGSGSGSamber	4	2e-05
ORF 219	MDRISMLLMHLYHGSGSGSamber	4	2e-05
ORF 220	MGLFDMLLMHLYHGSGSGSamber	4	2e-05
ORF 221	MQECTMLLMHLYHGSGSGSamber	4	2e-05
ORF 222	MRCSIMLLMHLYHGSGSGSamber	4	2e-05
ORF 223	MTRFDMLLMHLYAGSGSGSamber	4	2e-05
ORF 224	MPNYDMLLMHLYHGSGSGSamber	4	2e-05
ORF 225	MECTLMVLMHLYHGSGSGSamber	4	2e-05
ORF 226	MPKTIMLLMHLYHGSGSGSamber	4	2e-05
ORF 227	MERFNMILMHLYHGSGSGSamber	4	2e-05
ORF 228	MTKSLMVLMHLYHGSGSGSamber	4	2e-05
ORF 229	MSTGAMVLMHLYHGSGSGSamber	4	2e-05
ORF 230	MEKYRMLLMHLYHGSGSGSamber	4	2e-05
ORF 231	MHGYLMVLMHLYSGSGSGSamber	4	2e-05
ORF 232	MLQITMVLMHLYHGSGSGSamber	4	2e-05
ORF 233	MRNYSMLLMHLYHGSGSGSamber	4	2e-05
ORF 234	MQVYDMCLMHLYHGSGSGSamber	4	2e-05
ORF 235	MNHLDMLLMHLYHGSGSGSamber	4	2e-05
ORF 236	MRLLQMopalSMALDVGSGSGSamber	4	2e-05
ORF 237	MHKFTMCLMHLYHGSGSGSamber	4	2e-05
ORF 238	MYKTYMVLMHLYHGSGSGSamber	4	2e-05
ORF 239	MTGTTMLLMHLYHGSGSGSamber	4	2e-05
ORF 240	MTKVIMLLMHLYHGSGSGSamber	4	2e-05
ORF 241	MRRTLMVLMHLYAGSGSGSamber	4	2e-05
ORF 242	MRNYLMLLMHLYHGSGSGSamber	4	2e-05
ORF 243	MSRILMLLMHLYHGSGSGSamber	4	2e-05
ORF 244	MVNSDMLLMHLYHGSGSGSamber	4	2e-05
ORF 245	MRRINMLLMHLYHGSGSGSamber	4	2e-05
ORF 246	MDRHAMVLMHLYHGSGSGSamber	4	2e-05
ORF 247	MRRIDMLLMHLYHGSGSGSamber	4	2e-05
ORF 248	MGSYEMLLMHLYHGSGSGSamber	4	2e-05
ORF 249	MKSSDMVLMHLYHGSGSGSamber	4	2e-05
ORF 250	MNRYTMVLMHLYHGSGSGSamber	4	2e-05
ORF 251	MDRTIMLLMHLYHGSGSGSamber	4	2e-05
ORF 252	MANCAMVLMHLYHGSGSGSamber	4	2e-05
ORF 253	MQKIHMLLMHLYHGSGSGSamber	4	2e-05
ORF 254	MCTYTMLLMILYHGSGSGSamber	4	2e-05
ORF 255	MGRFRMPRMIPKTWVWVWVLGRamber	4	2e-05
ORF 256	MCRSHMLLMHLYHGSGSGSamber	4	2e-05
ORF 257	MGNSNMLLMHLYHGSGSGSamber	4	2e-05
ORF 258	METYTMLLMHLYHGSGSGSamber	4	2e-05
ORF 259	MDVFSMVLMHLYHGSGSGSamber	4	2e-05
ORF 260	MNRSLMVLMHLYAGSGSGSamber	4	2e-05
ORF 261	METYYMLLMHLYHGSGSGSamber	4	2e-05
ORF 262	MNRVEMLLMHLYHGSGSGSamber	4	2e-05
ORF 263	MGKHDMLLMHLYHGSGSGSamber	4	2e-05
ORF 264	MTSFYMVLMHLYHGSGSGSamber	4	2e-05
ORF 265	MRRVDMLLMHLYHGSGSGSamber	4	2e-05
ORF 266	MIRYTMLLMHLYHGSGSGSamber	4	2e-05
ORF 267	MSNFTMLLMHLYHGSGSGSamber	4	2e-05
ORF 268	MRRILMLLMHLYHGSGSGSamber	4	2e-05
ORF 269	MQLYSMVLMHLYHGSGSGSamber	4	2e-05
ORF 270	MSTSSMCLMHLYHGSGSGSamber	4	2e-05
ORF 271	MTKYLMILMHLYHGSGSGSamber	4	2e-05
ORF 272	MARFNMLLMHLYHGSGSGSamber	4	2e-05
ORF 273	MHGFLMVLMHLYHGSGSGSamber	4	2e-05
ORF 274	MTSFGMLLMHLYHGSGSGSamber	4	2e-05
ORF 275	MVRSLMLLMHLYHGSGSGSamber	4	2e-05
ORF 276	MLNTSMLLMHLYHGSGSGSamber	4	2e-05
ORF 277	MVLSYMVLMHLYHGSGSGSamber	4	2e-05
ORF 278	MSRFGMVLMHLYHGSGSGSamber	4	2e-05
ORF 279	MKAECMopalKMKSISGSGSGSamber	4	2e-05
ORF 280	MTRIDMLLMHLYHGSGSGSamber	4	2e-05
ORF 281	MNTYIMLLMHLYHGSGSGSamber	4	2e-05
ORF 282	MKCSLMILMHLYHGSGSGSamber	4	2e-05
ORF 283	MDKQLMLLMHLYHGSGSGSamber	4	2e-05
ORF 284	MRSTSMLLMHLYHGSGSGSamber	4	2e-05
ORF 285	MYNSDMILMHLYHGSGSGSamber	4	2e-05
ORF 286	MPHPGMochreLMKRopalNGSGSGSamber	4	2e-05
ORF 287	MYNYTMLLMHLYHGSGSGSamber	4	2e-05
ORF 288	MTTSSMILMHLYHGSGSGSamber	4	2e-05
ORF 289	MSCSCMCLMHLYHGSGSGSamber	4	2e-05
ORF 290	MGRLDMLLMHLYHGSGSGSamber	4	2e-05
ORF 291	MRRYRMLLMHLYHGSGSGSamber	4	2e-05
ORF 292	MSDVRMFNMALRVWVWVLGRamber	4	2e-05
ORF 293	MFSNLMVLMHLYHGSGSGSamber	4	2e-05
ORF 294	MHRTQMVLMHLYHGSGSGSamber	4	2e-05
ORF 295	MPATIMLLMHLYHGSGSGSamber	4	2e-05
ORF 296	MENFDMVLMHLYHGSGSGSamber	4	2e-05
ORF 297	MKSTLMLLMHLYHGSGSGSamber	4	2e-05
ORF 298	MHGHLMLLMHLYHGSGSGSamber	4	2e-05
ORF 299	MRKSDMVLMHLYHGSGSGSamber	4	2e-05
ORF 300	MLSKQMNNMALRVWVWVLGRamber	4	2e-05
ORF 301	MQTochreTMKRMRHVLGSGSGSamber	4	2e-05
ORF 302	MRSRDMLLMHLYHGSGSGSamber	4	2e-05
ORF 303	MQTTSMLLMHLYHGSGSGSamber	4	2e-05
ORF 304	MRPSLMVLMHLYHGSGSGSamber	4	2e-05
ORF 305	MHKYEMLLMHLYHGSGSGSamber	4	2e-05
ORF 306	MCVSLMVLMHLYHGSGSGSamber	4	2e-05
ORF 307	MRSSLMILMHLYHGSGSGSamber	4	2e-05
ORF 308	MDRTNMILMHLYHGSGSGSamber	4	2e-05
ORF 309	MRNSLMVLMHLYAGSGSGSamber	4	2e-05
ORF 310	MGRSNMILMHLYHGSGSGSamber	4	2e-05
ORF 311	MRGFIMVLMHLYHGSGSGSamber	4	2e-05
ORF 312	MDAFDMLLMHLYHGSGSGSamber	4	2e-05
ORF 313	MARVTMVLMHLYHGSGSGSamber	4	2e-05
ORF 314	MERFLMVLMHLYHGSGSGSamber	4	2e-05
ORF 315	MLPLDMLLMHLYHGSGSGSamber	4	2e-05
ORF 316	MRGVDMLLMHLYHGSGSGSamber	4	2e-05
ORF 317	MRSYLMLLMHLYAGSGSGSamber	4	2e-05
ORF 318	MRGINMVLMHLYHGSGSGSamber	4	2e-05
ORF 319	MRNIDMVLMHLYHGSGSGSamber	4	2e-05
ORF 320	MCTYRMLLMHLYHGSGSGSamber	4	2e-05
ORF 321	MLNGLMVLMHLYAGSGSGSamber	4	2e-05
ORF 322	MGTTLMLLMHLYHGSGSGSamber	4	2e-05
ORF 323	MRKYNMVLMHLYHGSGSGSamber	4	2e-05
ORF 324	MKRSHMVLMHLYHGSGSGSamber	4	2e-05
ORF 325	MSKINMLLMHLYHGSGSGSamber	4	2e-05
ORF 326	MESLLMLLMHLYHGSGSGSamber	4	2e-05
ORF 327	MGNCLMLLMHLYHGSGSGSamber	4	2e-05
ORF 328	MGTSSMVLMHLYHGSGSGSamber	4	2e-05
ORF 329	MSTYSMVLMHLYHGSGSGSamber	4	2e-05
ORF 330	MERYLMLLMLLYHGSGSGSamber	4	2e-05
ORF 331	MSCFTMLLMHLYHGSGSGSamber	4	2e-05
ORF 332	MRRITMLLMHLYHGSGSGSamber	4	2e-05
ORF 333	MRHSQMVLMHLYHGSGSGSamber	4	2e-05
ORF 334	MRTSTMVLMHLYHGSGSGSamber	4	2e-05
ORF 335	MSAYLMVLMHLYHGSGSGSamber	4	2e-05
ORF 336	MHSLTMLLMHLYHGSGSGSamber	4	2e-05
ORF 337	MKSVLMLLMHLYHGSGSGSamber	4	2e-05
ORF 338	MERCDMVLMHLYHGSGSGSamber	4	2e-05
ORF 339	MNKITMLLMHLYHGSGSGSamber	4	2e-05
ORF 340	MRNVCMVLMHLYHGSGSGSamber	4	2e-05
ORF 341	MNCYDMVLMHLYHGSGSGSamber	4	2e-05
ORF 342	MDAQLMVLMHLYHGSGSGSamber	4	2e-05
ORF 343	MRCQNMVLMHLYHGSGSGSamber	4	2e-05
ORF 344	MLRNLMVLMHLYHGSGSGSamber	4	2e-05
ORF 345	MEEYSMLLMHLYHGSGSGSamber	4	2e-05
ORF 346	MTNFLMVLMHLIHGSGSGSamber	4	2e-05
ORF 347	MHSYFMVLMHLYHGSGSGSamber	4	2e-05
ORF 348	MHKALMVLMHLYAGSGSGSamber	4	2e-05
ORF 349	MPochreYRMLRMAochreKRGSGSGSamber	4	2e-05
ORF 350	MNTFEMLLMHLYHGSGSGSamber	4	2e-05
ORF 351	MRALDMLLMHLYHGSGSGSamber	4	2e-05
ORF 352	MEKQLMLLMHLYHGSGSGSamber	4	2e-05
ORF 353	MTKYDMLLMVLYHGSGSGSamber	4	2e-05
ORF 354	MSAFTMLLMHLYHGSGSGSamber	4	2e-05
ORF 355	MERYSMVLMHLYHGSGSGSamber	4	2e-05
ORF 356	MSRLDMVLMHLYHGSGSGSamber	4	2e-05
ORF 357	MGNLNMLLMHLYHGSGSGSamber	4	2e-05
ORF 358	MCKLSMVLMHLYHGSGSGSamber	4	2e-05
ORF 359	MYRTIMLLMHLYHGSGSGSamber	4	2e-05
ORF 360	MHRYHMLLMHLYHGSGSGSamber	4	2e-05
ORF 361	MCRSSMLLMHLYHGSGSGSamber	4	2e-05
ORF 362	MGQSLMVLMHLYHGSGSGSamber	4	2e-05
ORF 363	MRRVIMLLMHLYHGSGSGSamber	4	2e-05
ORF 364	MERVIMTCMHHLochreGSGSGSamber	4	2e-05
ORF 365	MRGFTMLLMHLYHGSGSGSamber	4	2e-05
ORF 366	MKTSLMLLMHLYHGSGSGSamber	4	2e-05
ORF 367	MTRTTMLLMHLYHGSGSGSamber	4	2e-05
ORF 368	MEKTLMILMHLYHGSGSGSamber	4	2e-05
ORF 369	MRCYQMLLMHLYHGSGSGSamber	4	2e-05
ORF 370	MAKochreVMSRMGSITGSGSGSamber	3	1e-05
ORF 371	MEopalSopalMYGMDLIKGSGSGSamber	3	1e-05
ORF 372	MNVQLMSNMAWRVWVWVLGRamber	3	1e-05
ORF 373	MRopalRIMQCMEKEDGSGSGSamber	3	1e-05
ORF 374	MVNITMLLMHLYHGSGSGSamber	3	1e-05
ORF 375	MKSSIMVLMHLYHGSGSGSamber	3	1e-05
ORF 376	MRKopalTMARMNQKFGSGSGSamber	3	1e-05
ORF 377	MTRSIMVLMHLYHGSGSGSamber	3	1e-05
ORF 378	MGNDTMLLMHLYHGSGSGSamber	3	1e-05
ORF 379	MRTINMLLMHLYHGSGSGSamber	3	1e-05
ORF 380	MPTYIMLLMHLYHGSGSGSamber	3	1e-05
ORF 381	MKPYLMLLMHLYHGSGSGSamber	3	1e-05
ORF 382	MPKFQMLLMHLYHGSGSGSamber	3	1e-05
ORF 383	MLPochreKMCDMYochreKNVGLGLGLRamber	3	1e-05
ORF 384	MKRGSMGRMLKKYWVWVWVLGRamber	3	1e-05
ORF 385	MTRFDMLLMHLYKGSGSGSamber	3	1e-05
ORF 386	MKRHGMopalIMKATochreGSGSGSamber	3	1e-05
ORF 387	MQQFSMLLMHLYHGSGSGSamber	3	1e-05
ORF 388	MGEYSMGRMLKKIWVWVWVLGRamber	3	1e-05
ORF 389	MSGFIMILMHLYHGSGSGSamber	3	1e-05
ORF 390	MPPYSMVLMHLYHGSGSGSamber	3	1e-05
ORF 391	MGSYSMGPMLKNTWVWVWVLGRamber	3	1e-05
ORF 392	MFKSLMVLMHLYAGSGSGSamber	3	1e-05
ORF 393	MTFochreLMLGMochreSAHGSGSGSamber	3	1e-05
ORF 394	MLopalTLMKRMQSTGGSGSGSamber	3	1e-05
ORF 395	MLATLMVLMHLYHGSGSGSamber	3	1e-05
ORF 396	MCLREMQDMVTIochreGSGSGSamber	3	1e-05
ORF 397	MNKFTMLLMHLYHGSGSGSamber	3	1e-05
ORF 398	MHRSIMLLMHLYHGSGSGSamber	3	1e-05
ORF 399	MQAochreNMKochreMIEHIGSGSGSamber	3	1e-05
ORF 400	MIKFLMLLMHLYKGSGSGSamber	3	1e-05
ORF 401	MRNIDMILMHLYHGSGSGSamber	3	1e-05
ORF 402	MIKTTMNopalMRRQPGSGSGSamber	3	1e-05
ORF 403	MTSSDMPochreMAIPAGSGSGSamber	3	1e-05
ORF 404	MRTYochreMNQMHamberLKGLGLGLRamber	3	1e-05
ORF 405	MGAYTMYLMLLLRGSGSGSamber	3	1e-05
ORF 406	MDRSDMLLMHLYHGSGSGSGSamber	3	1e-05
ORF 407	MGSAQMKVMopalKTSGSGSGSamber	3	1e-05
ORF 408	MQRINMILMHLYHGSGSGSamber	3	1e-05
ORF 409	MSKSSMCLMHLYHGSGSGSamber	3	1e-05
ORF 410	MHSNTMVLMHLYHGSGSGSamber	3	1e-05
ORF 411	MHRFRMLLMHLYHGSGSGSamber	3	1e-05
ORF 412	MCAYGMLLMHLYHGSGSGSamber	3	1e-05
ORF 413	MDSYTMVLMHLYHGSGSGSamber	3	1e-05
ORF 414	MRTYDMLLMHLYHGSGSGSamber	3	1e-05
ORF 415	MNFVNMVLMHLYHGSGSGSamber	3	1e-05
ORF 416	MNHHLMVLMHLYHGSGSGSamber	3	1e-05
ORF 417	MGNYSMGRMIKKKWVWVWVLGRamber	3	1e-05
ORF 418	MRRFEMLLMHLYHGSGSGSamber	3	1e-05
ORF 419	MNHGGMYLMKTPRWVWVWVLGRamber	3	1e-05
ORF 420	MSRYSMLLMHLYHGSGSGSamber	3	1e-05
ORF 421	MVTSHMLLMHLYHGSGSGSamber	3	1e-05
ORF 422	MLSNLMILMHLYHGSGSGSamber	3	1e-05
ORF 423	MopalLopalTMDSMPKEAGSGSGSamber	3	1e-05
ORF 424	MANHLMVLMHLYHGSGSGSamber	3	1e-05
ORF 425	MYTTNMILMHLYHGSGSGSamber	3	1e-05
ORF 426	MRRopalAMLLMHLYHGSGSGSamber	3	1e-05
ORF 427	MARGopalMGVMFochreNTGSGSGSamber	3	1e-05
ORF 428	MEKYVMLLMILYHGSGSGSamber	3	1e-05
ORF 429	MQKYVMLLMHLYHGSGSGSamber	3	1e-05
ORF 430	MSPQSYAYYASTSWVWVWVLGRamber	3	1e-05
ORF 431	MQSIVMLLMHLYHGSGSGSamber	3	1e-05
ORF 432	MERTAMVLMHLYHGSGSGSamber	3	1e-05
ORF 433	MQGILMILMHLYHGSGSGSamber	3	1e-05
ORF 434	MCKKNNGNNATSIWVWVWVLGRamber	3	1e-05
ORF 435	MQITopalMCVMLTRNGSGSGSamber	3	1e-05
ORF 436	MCKSLMLLMHLYHGSGSGSamber	3	1e-05
ORF 437	MTKYNMVLMHLYHGSGSGSamber	3	1e-05
ORF 438	MTTCRMopalLMochreKLKGSGSGSamber	3	1e-05
ORF 439	MTQTLMLLMHLYHGSGSGSamber	3	1e-05
ORF 440	MHKNSMVLMHLYHGSGSGSamber	3	1e-05
ORF 441	MSRSDMLLMHLYHGSGSGSamber	3	1e-05
ORF 442	MQKVLMLLMHLYHGSGSGSamber	3	1e-05
ORF 443	MGRYKMFLMLLLHGSGSGSamber	3	1e-05
ORF 444	MTVFIMLLMHLYHGSGSGSamber	3	1e-05
ORF 445	MRSLNMVLMHLYHGSGSGSamber	3	1e-05
ORF 446	MGITTMVLMHLYHGSGSGSamber	3	1e-05
ORF 447	MSKIDMILMHLYHGSGSGSamber	3	1e-05
ORF 448	MDKLSMLLMHLYHGSGSGSamber	3	1e-05
ORF 449	MSNVTMVLMHLYHGSGSGSamber	3	1e-05
ORF 450	MNKQHMQQMSIVopalGSGSGSamber	3	1e-05
ORF 451	MAISLMLLMHLYHGSGSGSamber	3	1e-05
ORF 452	MQopalochreKMANMNVQAGSGSGSamber	3	1e-05
ORF 453	MAQSYMLLMHLYHGSGSGSamber	3	1e-05
ORF 454	MHKFLMLLMQLYHGSGSGSamber	3	1e-05
ORF 455	MGRKYMRAMochreTITGSGSGSamber	3	1e-05
ORF 456	MRSSSMLLMHLYHGSGSGSamber	3	1e-05
ORF 457	MRKochreAMNTMNILLGSGSGSamber	3	1e-05
ORF 458	MASTLMLLMHLYHGSGSGSamber	3	1e-05
ORF 459	MERHopalMTTMQRKVGSGSGSamber	3	1e-05
ORF 460	MQACLMGRMFTSIGWVWVWVLGRamber	3	1e-05
ORF 461	MRIQKopalIochreCKVQLGLGLGLRamber	3	1e-05
ORF 462	MGKochreTMochreGMTYQYGSGSGSamber	3	1e-05
ORF 463	MTKochreYMRIMKPRQGSGSGSamber	3	1e-05
ORF 464	MCKYVMLLMHIYAGSGSGSamber	3	1e-05
ORF 465	MQSKHMRNMALRVWVWVLGRamber	3	1e-05
ORF 466	MTTLTMVLMHLYHGSGSGSamber	3	1e-05
ORF 467	MSNIDMVLMHLYHGSGSGSamber	3	1e-05
ORF 468	MRKSLMVLMHLFHGSGSGSamber	3	1e-05
ORF 469	MTAYLMVYMHLIHGSGSGSamber	3	1e-05
ORF 470	MHHSLMVLMHLYHGSGSGSamber	3	1e-05
ORF 471	MLochreKNMEKMRYLLGSGSGSamber	3	1e-05
ORF 472	MKADRMSochreMNPELGSGSGSamber	3	1e-05
ORF 473	MQTSIMVLMHLYAGSGSGSamber	3	1e-05
ORF 474	MQTSYMVLMHLYHGSGSGSamber	3	1e-05
ORF 475	MRSIHMLLMHLYHGSGSGSamber	3	1e-05
ORF 476	MTQSGMAEMALRVWVWVLGRamber	3	1e-05
ORF 477	MTPYLMILMHLYHGSGSGSamber	3	1e-05
ORF 478	MHRYIMLLMHLYAGSGSGSamber	3	1e-05
ORF 479	MGochreSKMochreSMTRTRGSGSGSamber	3	1e-05
ORF 480	MDTLLMLLMHLYHGSGSGSamber	3	1e-05
ORF 481	MQopalopalDMochreHMVYPopalGSGSGSamber	3	1e-05
ORF 482	MNNYDMVLMHLYAGSGSGSamber	3	1e-05
ORF 483	MLCochreQMochreKMRDTRGSGSGSamber	3	1e-05
ORF 484	MQPYDMVLMHLYKGSGSGSamber	3	1e-05
ORF 485	MTCTIMVLMHLYHGSGSGSamber	3	1e-05
ORF 486	MHKITMLLMHLYHGSGSGSamber	3	1e-05
ORF 487	METSSMLLMHLYHGSGSGSamber	3	1e-05
ORF 488	MCRVIWKKCKYVKGLGLGLRamber	3	1e-05
ORF 489	MGRYSMGAMLKKSWVWVWVLGRamber	3	1e-05
ORF 490	MRTochreochreMANMKSopalVGSGSGSamber	3	1e-05
ORF 491	MRITLMIIWLVKEGLGLGLRamber	3	1e-05
ORF 492	MLRKopalMHTMVDPRGSGSGSamber	3	1e-05
ORF 493	MARSochreMQGMLIQNGSGSGSamber	3	1e-05
ORF 494	MERYIMLLMILYHGSGSGSamber	3	1e-05
ORF 495	MGKopalSMochreHMHIRochreGSGSGSamber	3	1e-05
ORF 496	MGSHSMGPMLQKTWVWVWVLGRamber	3	1e-05
ORF 497	MSNCDMILMHLYHGSGSGSamber	3	1e-05
ORF 498	MGSHSMGIMIYCFGSGSGSamber	3	1e-05
ORF 499	MVNEKMIHMKochreIDGSGSGSamber	3	1e-05
ORF 500	MTRALMLLMHLYHGSGSGSamber	3	1e-05
ORF 501	MKNTLMLLMHLYHGSGSGSamber	3	1e-05
ORF 502	MSSIYMLLMHLYHGSGSGSamber	3	1e-05
ORF 503	MYopalRNMKGMQKSKGSGSGSamber	3	1e-05
ORF 504	MGYHRMCLMLLIYGSGSGSamber	3	1e-05
ORF 505	MENSLMILMHLYHGSGSGSamber	3	1e-05
ORF 506	MSSINMILMHLYHGSGSGSamber	3	1e-05
ORF 507	MGLHSMGPMLKITRVWVWVLGRamber	3	1e-05
ORF 508	MDTYSMILMHLYHGSGSGSamber	3	1e-05
ORF 509	MARKochreMLDMNGNTGSGSGSamber	3	1e-05
ORF 510	MQLQQMopalKMRKKHGSGSGSamber	3	1e-05
ORF 511	MSGINMLLMTLYHGSGSGSamber	3	1e-05
ORF 512	MSRILMVLMHLYHGSGSGSamber	3	1e-05
ORF 513	MTAFopalMTRMDTGTGSGSGSamber	3	1e-05
ORF 514	MKDFTMLLMHLYHGSGSGSamber	3	1e-05
ORF 515	MTATLMVLMHLYHGSGSGSamber	3	1e-05
ORF 516	MTQYEMKLWVWVWVLGRamber	3	1e-05
ORF 517	MQGSTMLLMHLYHGSGSGSamber	3	1e-05
ORF 518	MTSSSMLLMHLYHGSGSGSamber	3	1e-05
ORF 519	MKRATMVLMHLYHGSGSGSamber	3	1e-05
ORF 520	MQAIVMKNMALRVWVWVLGRamber	3	1e-05
ORF 521	MNPochreSMHRMDCATGSGSGSamber	3	1e-05
ORF 522	MRLDSMSKMKAHKRVWVWVLGRamber	3	1e-05
ORF 523	MKTTSMLLMHLYHGSGSGSamber	3	1e-05
ORF 524	MRNAQMVLMHLYHGSGSGSamber	3	1e-05
ORF 525	MRTIDMLLMHLYHGSGSGSamber	3	1e-05
ORF 526	MTDGKMDSMCHSGGSGSGSamber	3	1e-05
ORF 527	MQYQLMLLMHLYHGSGSGSamber	3	1e-05
ORF 528	MLTTSMILMHLYHGSGSGSamber	3	1e-05
ORF 529	MPKSAMVLMHLYHGSGSGSamber	3	1e-05
ORF 530	MGKVNMILMHLYHGSGSGSamber	3	1e-05
ORF 531	MQRALMLLMHLYHGSGSGSamber	3	1e-05
ORF 532	MVHAKMPNMALRVWVWVLGRamber	3	1e-05
ORF 533	MNTTLMLLMHLYHGSGSGSamber	3	1e-05
ORF 534	MLPSFMLLMHLYHGSGSGSamber	3	1e-05
ORF 535	MERSLMVLMHLYAGSGSGSamber	3	1e-05
ORF 536	MKNTLMILMHLYHGSGSGSamber	3	1e-05
ORF 537	MHASDMVLMHLYHGSGSGSamber	3	1e-05
ORF 538	MGKYTMGPMLCKSRVWVWVLGRamber	3	1e-05
ORF 539	MQRFIMLLMHLYRGSGSGSamber	3	1e-05
ORF 540	MKEFSMTTMNKHLWVWVWVLGRamber	3	1e-05
ORF 541	MQRKochreMochreSMGEADGSGSGSamber	3	1e-05
ORF 542	MKKochreVMQRMRochreITGSGSGSamber	3	1e-05
ORF 543	MPISLMVLMHLYHGSGSGSamber	3	1e-05
ORF 544	MNCSLMILMHLYHGSGSGSamber	3	1e-05
ORF 545	MPSSNMVLMHLYHGSGSGSamber	3	1e-05
ORF 546	MRSTDMLLMHLYHGSGSGSamber	3	1e-05
ORF 547	MSLQTMSSMNVopalochreGSGLGLRamber	3	1e-05
ORF 548	MRDTSMLLMHLYHGSGSGSamber	3	1e-05
ORF 549	MKQKPMopalKMHTRPGSGSGSamber	3	1e-05
ORF 550	MRRTQMVLMHLYHGSGSGSamber	3	1e-05
ORF 551	MTKNTMSKMochreochreERGSGSGSamber	3	1e-05
ORF 552	MERANMVLMHLYHGSGSGSamber	3	1e-05
ORF 553	MRSKIMopalRMYAochreVGSGSGSamber	3	1e-05
ORF 554	MATKopalMSIMESochreKGSGSGSamber	3	1e-05
ORF 555	MENSNMLLMHLYHGSGSGSamber	3	1e-05
ORF 556	MDQYLMILMHLYHGSGSGSamber	3	1e-05
ORF 557	MDSVAMLLMHLYHGSGSGSamber	3	1e-05
ORF 558	MTRFLMLLMHLHHGSGSGSamber	3	1e-05
ORF 559	MNSRDMLLMHLYHGSGSGSamber	3	1e-05
ORF 560	MNopalLKMKRMREIYGSGSGSamber	3	1e-05
ORF 561	MSSISMLLMHLYHGSGSGSamber	3	1e-05
ORF 562	MTKRIMLLMHLYHGSGSGSamber	3	1e-05
ORF 563	MRKQGMopalFMPIRFGSGSGSamber	3	1e-05
ORF 564	MNATLMVLMHLYHGSGSGSamber	3	1e-05
ORF 565	MLRTTMLLMHLYHGSGSGSamber	3	1e-05
ORF 566	MGSDAMVLMHLYHGSGSGSamber	3	1e-05
ORF 567	MSRSIMILMHLYHGSGSGSamber	3	1e-05
ORF 568	MEESQMLLMHLYHGSGSGSamber	3	1e-05
ORF 569	MVRYLMILMHLYHGSGSGSamber	3	1e-05
ORF 570	MPYGLMopalNMAPTNGSGSGSamber	3	1e-05
ORF 571	MRTTLMLLMHLYHGSGSGSamber	3	1e-05
ORF 572	MEGKRMochreVMEKQYGSGSGSamber	3	1e-05
ORF 573	MHNLTMLLMHLYHGSGSGSamber	3	1e-05
ORF 574	MGAYSMVLMHLYHGSGSGSamber	3	1e-05
ORF 575	MAKYDMCLMHLYHGSGSGSamber	3	1e-05
ORF 576	MQSCNMVLMHLYHGSGSGSamber	3	1e-05
ORF 577	MSARLMVLMHLYHGSGSGSamber	3	1e-05
ORF 578	MENYLMLIMHLYAGSGSGSamber	3	1e-05
ORF 579	MRNTSMCLMHLYHGSGSGSamber	3	1e-05
ORF 580	MHRYRMLLMHLYHGSGSGSamber	3	1e-05
ORF 581	MTLKKopalDLCIKKGGSGSGSamber	3	1e-05
ORF 582	MDKISMVLMHLYHGSGSGSamber	3	1e-05
ORF 583	MSHopalTMochreDMochreGHTGSGSGSamber	3	1e-05
ORF 584	MCNSDMLLMHLYHGSGSGSamber	3	1e-05
ORF 585	MKKIIYAFNATRKRVWVWVLGRamber	3	1e-05
ORF 586	MSEYTMLLMHLYGGSGSGSamber	3	1e-05
ORF 587	MSRFSMLLMHLYHGSGSGSamber	3	1e-05
ORF 588	MITYDMLLMHLYHGSGSGSamber	3	1e-05
ORF 589	MGRYSMGAMLKKKRVWVWVLGRamber	3	1e-05
ORF 590	MNKAIMGKNVMSLRVWVWVLGRamber	3	1e-05
ORF 591	MVLMHLYHGSGSGSamber	3	1e-05
ORF 592	MEFKopalMRRMopalochreopalTGSGSGSamber	3	1e-05
ORF 593	MLQSLMLLMHLYHGSGSGSamber	3	1e-05
ORF 594	MGSFTMLLMHLYAGSGSGSamber	3	1e-05
ORF 595	MTSCLMLLMHLYHGSGSGSamber	3	1e-05
ORF 596	MASYIMILMHLYHGSGSGSamber	3	1e-05
ORF 597	MSSFTMLLMHLYAGSGSGSamber	3	1e-05
ORF 598	MSRLNMLLMHLYHGSGSGSamber	3	1e-05
ORF 599	MSTLDMVLMHLYHGSGSGSamber	3	1e-05
ORF 600	MDNYSMILMHLYHGSGSGSamber	3	1e-05
ORF 601	MFKFTMILMHLYHGSGSGSamber	3	1e-05
ORF 602	MYSYNMVLMHLYHGSGSGSGSamber	3	1e-05
ORF 603	MAKISMVLMHLYHGSGSGSamber	3	1e-05
ORF 604	MNRYTMLLMILYHGSGSGSamber	3	1e-05
ORF 605	MKRYAMLLMHLYHGSGSGSamber	3	1e-05
ORF 606	MASFLMLLMQLYHGSGSGSamber	3	1e-05
ORF 607	MRNopalSMQochreMPKRRGSGSGSamber	3	1e-05
ORF 608	MSSSNMLLMHLYHGSGSGSamber	3	1e-05
ORF 609	MYANochreMEAMTGKYGSGSGSamber	3	1e-05
ORF 610	MFGRPMNNMALRVWVWVLGRamber	3	1e-05
ORF 611	MGAYSMGPMLRKKRVWVWVLGRamber	3	1e-05
ORF 612	MKSYTMLLMHLYHGSGSGSamber	3	1e-05
ORF 613	MLYCNVCYGYNTRVWVWVLGRamber	3	1e-05
ORF 614	MLTALMKIMKKTTWVWVWVLGRamber	3	1e-05
ORF 615	MopalESEMEopalMSQIRGSGSGSamber	3	1e-05
ORF 616	MTTTIMLLMHLYHGSGSGSamber	3	1e-05
ORF 617	MNVSTMLLMHLYHGSGSGSamber	3	1e-05
ORF 618	MTRGAMGIMWVWSGSamber	3	1e-05
ORF 619	MNICLMLTMVTKKGSGSGSamber	3	1e-05
ORF 620	MLQRLMLLMHLYHGSGSGSamber	3	1e-05
ORF 621	MSSRTMACMDGTTGSGSGSamber	3	1e-05
ORF 622	MLRYTMLLMCLYHGSGSGSamber	3	1e-05
ORF 623	MSSIDMILMHLYHGSGSGSamber	3	1e-05
ORF 624	MQQYLMILMHLYHGSGSGSamber	3	1e-05
ORF 625	MRTPQMopalochreMYochreochreDGSGSGSamber	3	1e-05
ORF 626	MKSSIMLLMHLYHGSGSGSamber	3	1e-05
ORF 627	MEYDopalMKNMTochreKVGSGSGSamber	3	1e-05
ORF 628	MSKKochreMNTMREPKGSGSGSamber	3	1e-05
ORF 629	MAASIMLLMHLYHGSGSGSamber	3	1e-05
ORF 630	MSNSLMVLMHLYAGSGSGSamber	3	1e-05
ORF 631	MRSIIMLLMHLYHGSGSGSamber	3	1e-05
ORF 632	MNochreSKMTLMochreochreKIGSGSGSamber	3	1e-05
ORF 633	MRQIDMVLMHLYHGSGSGSamber	3	1e-05
ORF 634	MSNSNMLLMHLYHGSGSGSamber	3	1e-05
ORF 635	MSNYLMILMHLYHGSGSGSamber	3	1e-05
ORF 636	MITFDMLLMHLYHGSGSGSamber	3	1e-05
ORF 637	MERIDMILMHLYHGSGSGSamber	3	1e-05
ORF 638	MQGLTMLLMHLYHGSGSGSamber	3	1e-05
ORF 639	MGopalIFMVopalMLRSochreGSGSGSamber	3	1e-05
ORF 640	MopalTTGMYAMNQQochreGSGSGSamber	3	1e-05
ORF 641	MSQFAMLLMHLYHGSGSGSamber	3	1e-05
ORF 642	MTGNLMVLMHLYHGSGSGSamber	3	1e-05
ORF 643	MGRYTMYLMILLHGSGSGSamber	3	1e-05
ORF 644	MLopalFochreMLTMLTHGGSGSGSamber	3	1e-05
ORF 645	MTRYLMLLMHLYAGSGSGSamber	3	1e-05
ORF 646	MYACTMVLMHLYHGSGSGSamber	3	1e-05
ORF 647	MTLIIMGKNAYYKWVWVWVLGRamber	3	1e-05
ORF 648	MTILLMILMHRLAGSGSGSamber	3	1e-05
ORF 649	MDSLNMLLMHLYHGSGSGSamber	3	1e-05
ORF 650	MQRGRMIAMGGKWVWVWVLGRamber	3	1e-05
ORF 651	MELSLMLLMHLYHGSGSGSamber	3	1e-05
ORF 652	MKKopalochreMochreNMASHIGSGSGSamber	3	1e-05
ORF 653	MKGLNMILMHLYHGSGSGSGSamber	3	1e-05
ORF 654	MENYRNGLNVKTTRVWVWVLGRamber	3	1e-05
ORF 655	MTNIIMLLMHLYHGSGSGSamber	3	1e-05
ORF 656	MRNGGMQNMALRVWVWVLGRamber	3	1e-05
ORF 657	MNRILMLLMHLYHGSGSGSamber	3	1e-05
ORF 658	MPRTTMLLMHLYHGSGSGSamber	3	1e-05
ORF 659	MEKPPMGKMopalLopalSGSGSGSamber	3	1e-05
ORF 660	MQNKTMQNMSLRVWVWVLGRamber	3	1e-05
ORF 661	MKopalDRMTSMLLIochreGSGSGSamber	3	1e-05
ORF 662	MKGLSMLLMHLYHGSGSGSamber	3	1e-05
ORF 663	MRVSQMLLMHLYHGSGSGSGSamber	3	1e-05
ORF 664	MSKSDMILMHLYHGSGSGSamber	3	1e-05
ORF 665	MSLSCMLLMHLYHGSGSGSamber	3	1e-05
ORF 666	MRKTAMEochreMSQSGGSGSGSamber	3	1e-05
ORF 667	MTFSSMVLMHLYHGSGSGSamber	3	1e-05
ORF 668	MQNLDMVLMHLYHGSGSGSamber	3	1e-05
ORF 669	MNRTSMVLMHLYHGSGSGSamber	3	1e-05
ORF 670	MRTSNMILMHLYHGSGSGSamber	3	1e-05
ORF 671	MRRFLMVLMHLYAGSGSGSamber	3	1e-05
ORF 672	MSNYIMLLMHLYAGSGSGSamber	3	1e-05
ORF 673	MTVSLMLLMHLYHGSGSGSamber	3	1e-05
ORF 674	MFSTSMLLMHLYHGSGSGSamber	3	1e-05
ORF 675	MESYIMHGMLGAPGSGSGSamber	3	1e-05
ORF 676	MHASGMNNMGochreQCGSGSGSamber	3	1e-05
ORF 677	MTDochreDMAVMSGRRGSGSGSamber	3	1e-05
ORF 678	MKATLMVLMHLYHGSGSGSamber	3	1e-05
ORF 679	MRFSIMLLMHLYHGSGSGSamber	3	1e-05
ORF 680	MPRKopalMochreIMDPochreIGSGSGSamber	3	1e-05
ORF 681	MSRTVMLLMHLYHGSGSGSamber	3	1e-05
ORF 682	MHKSSMLLMHLYHGSGSGSamber	3	1e-05
ORF 683	MNLYLMLLMHLYHGSGSGSamber	3	1e-05
ORF 684	MQRGLMVLMHLYHGSGSGSamber	3	1e-05
ORF 685	MPHYDMLLMHLYHGSGSGSamber	3	1e-05
ORF 686	MHAHLMLLMHLYHGSGSGSamber	3	1e-05
ORF 687	MPKSIMLLMHLYHGSGSGSamber	3	1e-05
ORF 688	MKKTTMKKMKINochreGSGSGSamber	3	1e-05
ORF 689	MTSYDMLLMILYHGSGSGSamber	3	1e-05
ORF 690	MDTLIMKEMKRKKRVWVWVLGRamber	3	1e-05
ORF 691	MRNTTMILMHLYHGSGSGSamber	3	1e-05
ORF 692	MHACTMLLMHLYHGSGSGSamber	3	1e-05
ORF 693	MGTYNMVLMHLYHGSGSGSamber	3	1e-05
ORF 694	MKochreIEMHNMLQYSGSGLGLRamber	3	1e-05
ORF 695	MNGLYMILMHLYHGSGSGSamber	3	1e-05
ORF 696	MSTGKNGTYVKKTWVWVWVLGRamber	3	1e-05
ORF 697	MYTHTMLLMHLYHGSGSGSamber	3	1e-05
ORF 698	MSPQDMVLMHLYHGSGSGSamber	3	1e-05
ORF 699	MTSLIMVLMHLYHGSGSGSamber	3	1e-05
ORF 700	MTGCQMLLMHLYHGSGSGSamber	3	1e-05
ORF 701	MNGITMLLMHLYGGSGSGSamber	3	1e-05
ORF 702	MASYDMVLMHLYHGSGSGSamber	3	1e-05
ORF 703	MopalHRGMopalSMGGLQGSGSGSamber	3	1e-05
ORF 704	MDRRSMVLMHLYHGSGSGSamber	3	1e-05
ORF 705	MEopalNGMLSMADochreKGSGSGSamber	3	1e-05
ORF 706	MSSFTMLLMHLYGGSGSGSamber	3	1e-05
ORF 707	MCPYSMLLMHLYHGSGSGSamber	3	1e-05
ORF 708	MSNNLMLLMHLYHGSGSGSamber	3	1e-05
ORF 709	MEDHTMLLMHLYHGSGSGSamber	3	1e-05
ORF 710	MIAVopalMYLMSKopalSGSGSGSamber	3	1e-05
ORF 711	MQLFTMLLMHLYHGSGSGSamber	3	1e-05
ORF 712	MIIHIMYVMKASFGSGSGSamber	3	1e-05
ORF 713	MHRISMLLMHLYHGSGSGSamber	3	1e-05
ORF 714	MRKTQMVLMHLYHGSGSGSamber	3	1e-05
ORF 715	MANFSMCLMHLYHGSGSGSamber	3	1e-05
ORF 716	MEPYIMLLMHLYHGSGSGSamber	3	1e-05
ORF 717	MTASDMLLMHLYHGSGSGSamber	3	1e-05
ORF 718	MSRTLMLLMHLLHGSGSGSamber	3	1e-05
ORF 719	MSVYDMLLMHLYHGSGSGSamber	3	1e-05
ORF 720	MRSTIMLLMHLYHGSGSGSamber	3	1e-05
ORF 721	MDKTRMIIMNTTGGSGSGSamber	3	1e-05
ORF 722	MHKSLMVLMHLLHGSGSGSamber	3	1e-05
ORF 723	MKopalGKMTochreMGVPKGSGSGSamber	3	1e-05
ORF 724	MKIVLMochreNMDSVLGSGSGSamber	3	1e-05
ORF 725	MKNYIMLLMHLYHGSGSGSamber	3	1e-05
ORF 726	MQANLMILMHLYHGSGSGSamber	3	1e-05
ORF 727	MRSIAMLLMHLYHGSGSGSamber	3	1e-05
ORF 728	MRRISMLLMHLYHGSGSGSamber	3	1e-05
ORF 729	MHYPAMLLMHLYHGSGSGSamber	3	1e-05
ORF 730	MCYKKNEFYESSSRVWVWVLGRamber	3	1e-05
ORF 731	MKPSNMLLMHLYHGSGSGSamber	3	1e-05
ORF 732	MIKHLMLLMHLYAGSGSGSamber	3	1e-05
ORF 733	MDRILMLLMHLYHGSGSGSamber	3	1e-05
ORF 734	MTIochreLMochreIMSQLEGSGSGSamber	3	1e-05
ORF 735	MVHCDMLLMHLYHGSGSGSamber	3	1e-05
ORF 736	MSNFIMLLMHLYAGSGSGSamber	3	1e-05
ORF 737	MKNSFMLLMHLYHGSGSGSamber	3	1e-05
ORF 738	MRQVLMLLMHLYHGSGSGSamber	3	1e-05
ORF 739	MEKTIMLLMHLYHGSGSGSamber	3	1e-05
ORF 740	MTTNSMREMPKopalHGSGSGSamber	3	1e-05
ORF 741	MKSYLMVLMHLYGGSGSGSamber	3	1e-05
ORF 742	MRAochreKMQNMLIYFGSGSGSamber	3	1e-05
ORF 743	MNKLAMLLMHLYHGSGSGSamber	3	1e-05
ORF 744	MTTSIMRNMochreEDTGSGSGSamber	3	1e-05
ORF 745	MLochreKEMPEMCVRHGSGSGSamber	3	1e-05
ORF 746	MTKTIMLLMHLYHGSGSGSamber	3	1e-05
ORF 747	MTRTHMVLMHLYHGSGSGSamber	3	1e-05
ORF 748	MKNYHMVLMHLYHGSGSGSamber	3	1e-05
ORF 749	MVHochreAMTDMDSPQGSGSGSamber	3	1e-05
ORF 750	MRRPEMKochreMQochreELGSGSGSamber	3	1e-05
ORF 751	MRNVIMLLMHLYHGSGSGSamber	3	1e-05
ORF 752	METFTMLLMILYHGSGSGSamber	3	1e-05
ORF 753	MSKSHMopalLMRRLochreGSGSGSamber	3	1e-05
ORF 754	MSNVDMLLMHLYHGSGSGSamber	3	1e-05
ORF 755	MLPMNTTYGSGSGSamber	3	1e-05
ORF 756	MQochreEochreMQYMKCIRGSGSGSamber	3	1e-05
ORF 757	MRPFNMLLMHLYHGSGSGSamber	3	1e-05
ORF 758	MEopalVochreMNCMVPIochreGSGSGSamber	3	1e-05
ORF 759	MQKYYMLLMTLYHGSGSGSamber	3	1e-05
ORF 760	MRopalSAMKTMAGTPGSGSGSamber	3	1e-05
ORF 761	MNNGLMHLMHLYHGSGSGSamber	3	1e-05
ORF 762	MGSILMLLMHLYHGSGSGSamber	3	1e-05
ORF 763	MNGLSMopalGMEDIochreGSGSGSamber	3	1e-05
ORF 764	MNPNTMVLMHLYHGSGSGSamber	3	1e-05
ORF 765	MTLSLMLLMHLYHGSGSGSamber	3	1e-05
ORF 766	MKKFIMVLMHLYHGSGSGSamber	3	1e-05
ORF 767	MQSINMLLMHLYHGSGSGSamber	3	1e-05
ORF 768	MPRINMLLMHLYHGSGSGSamber	3	1e-05
ORF 769	MSSATMLLMHLYHGSGSGSamber	3	1e-05
ORF 770	MSSYochreMIAMPVLTGSGSGSamber	3	1e-05
ORF 771	MDRSTMLLMHLYHGSGSGSamber	3	1e-05
ORF 772	MGRLDMVLMHLYAGSGSGSamber	3	1e-05
ORF 773	MDEopalKMKRMDGLGGSGSGSamber	3	1e-05
ORF 774	MGSTDMLLMHLYHGSGSGSamber	3	1e-05
ORF 775	MSKopalGMIEMTSGLGSGSGSamber	3	1e-05
ORF 776	MGHFTMLLMHLYHGSGSGSamber	3	1e-05
ORF 777	MASYCMLLMHLYHGSGSGSamber	3	1e-05
ORF 778	MPNYIMILMHLYHGSGSGSamber	3	1e-05
ORF 779	MopalIARMTLMAYFGGSGSGLRamber	3	1e-05
ORF 780	MLSESMopalKMLVIHGSGSGSamber	3	1e-05
ORF 781	MGTTSMLLMHLYHGSGSGSamber	3	1e-05
ORF 782	MGFochreKMNYMTPHSGSGSGSamber	3	1e-05
ORF 783	MopalPopalFMSSMEQDRGSGSGSamber	3	1e-05
ORF 784	MGNSYMLLMHLYHGSGSGSamber	3	1e-05
ORF 785	MNFAPMEEMopalKSGGSGSGSamber	3	1e-05
ORF 786	MRTSNMLLMHLYHGSGSGSamber	3	1e-05
ORF 787	MEKSYMVLMHLYHGSGSGSamber	3	1e-05
ORF 788	MNRSAMKRMCLATGSGSGSamber	3	1e-05
ORF 789	MCSYIMLLMQLYHGSGSGSamber	3	1e-05
ORF 790	MSRHTMLLMHLYHGSGSGSamber	3	1e-05
ORF 791	MGSINMLLMHLYHGSGSGSamber	3	1e-05
ORF 792	MHLYSMLLMHLYHGSGSGSamber	3	1e-05
ORF 793	MKSYDMILMHLYHGSGSGSamber	3	1e-05
ORF 794	MRTTYMILMHLYHGSGSGSamber	3	1e-05
ORF 795	MNGIYMLLMHLYHGSGSGSamber	3	1e-05
ORF 796	MENINMLLMHLYHGSGSGSamber	3	1e-05
ORF 797	MARSLMALMHLYHGSGSGSamber	3	1e-05
ORF 798	MTHVKMTQMYFFKRVWVWVLGRamber	3	1e-05
ORF 799	MDTYEMLLMHLYHGSGSGSamber	3	1e-05
ORF 800	MLCAGMLNMEKDRGSGSGSamber	3	1e-05
ORF 801	MAEFTMLIMHLYHGSGSGSamber	3	1e-05
ORF 802	MQRYQMILMHLYHGSGSGSamber	3	1e-05
ORF 803	MSRSSMLLMHLYHGSGSGSamber	3	1e-05
ORF 804	MSSYTMILMHLYHGSGSGSamber	3	1e-05
ORF 805	MARTTMVLMHLYHGSGSGSamber	3	1e-05
ORF 806	MDAYLMILMHLYHGSGSGSamber	3	1e-05
ORF 807	MVLQIMLLMITNTGSGSGSamber	3	1e-05
ORF 808	MKochreKTMopalGMHLRAGSGSGSamber	3	1e-05
ORF 809	MERLQMVLMHLYHGSGSGSamber	3	1e-05
ORF 810	MGAFSMGKMIPQIGSGSGSamber	3	1e-05
ORF 811	MVLEGMochreKMTHITGSGSGSamber	3	1e-05
ORF 812	MNSYVMLLMHLYKGSGSGSamber	3	1e-05
ORF 813	MLLopalQMIKMLPRSGSGSGSamber	3	1e-05
ORF 814	MSKPLMVLMHLYHGSGSGSamber	3	1e-05
ORF 815	MRQopalNMDYMSGLTGSGSGSamber	3	1e-05
ORF 816	MSLLKMEVMIGLGGSGSGSamber	3	1e-05
ORF 817	MRIochreRMRSMPQESGSGSGSamber	3	1e-05
ORF 818	MNKSTMVLMHLYHGSGSGSamber	3	1e-05
ORF 819	MQSVAMLLMHLYHGSGSGSamber	3	1e-05
ORF 820	MKEYTMLLMHLYHGSGSGSamber	3	1e-05
ORF 821	MREIDMVLMHLYHGSGSGSamber	3	1e-05
ORF 822	MSSIQMLLMHLYHGSGSGSamber	3	1e-05
ORF 823	MTKPNMDQMPSGHGSGSGSamber	3	1e-05
ORF 824	MRPANMRRMLSopalYGSGSGSamber	3	1e-05
ORF 825	MPKNochreMLHMKSLochreGSGSGSamber	3	1e-05
ORF 826	MSVGFMNopalMTRAYGSGSGSamber	3	1e-05
ORF 827	MLNTNMYochreMDYGHGSGSGSamber	3	1e-05
ORF 828	MLVSHMIRMYochreTDGSGSGSamber	3	1e-05
ORF 829	MopalNAEMRNMNPSIGSGSGSamber	3	1e-05
ORF 830	MRRILMVLMHLYHGSGSGSamber	3	1e-05
ORF 831	MSVSLMVLMHLIHGSGSGSamber	3	1e-05
ORF 832	MRATIMopalPMSGochreDGSGSGSamber	3	1e-05
ORF 833	MRQopalCMISMQQGLGSGSGSamber	3	1e-05
ORF 834	MHRSDMVLMHLYHGSGSGSamber	3	1e-05
ORF 835	MGLFSMGRMLSKKRVWVWVLGRamber	3	1e-05
ORF 836	MQSVNMLLMHLYHGSGSGSamber	3	1e-05
ORF 837	MASVNMLLMHLYHGSGSGSamber	3	1e-05
ORF 838	MFKSTMHopalMGKopalYGSGSGSamber	3	1e-05
ORF 839	MYFHLMYKMVVTKGSGSGSamber	3	1e-05
ORF 840	MTKNLMEPMNopalVochreGSGSGSamber	3	1e-05
ORF 841	MQRNTMLLMHLYHGSGSGSamber	3	1e-05
ORF 842	MENYTMLLMHLLHGSGSGSamber	3	1e-05
ORF 843	MLYCLMVLMHLYHGSGSGSamber	3	1e-05
ORF 844	MKKopalEMTSMopalPQRGSGSGSamber	3	1e-05
ORF 845	MVNAAMRNMALRVWVWVLGRamber	3	1e-05
ORF 846	MEINLMLLMHLLHGSGSGSamber	3	1e-05
ORF 847	MEKSQMLLMHLYHGSGSGSamber	3	1e-05
ORF 848	MQILKMERMKKNSRVWVWVLGRamber	3	1e-05
ORF 849	MHLKFMLVMSCIAGSGSGSamber	3	1e-05
ORF 850	MNVYLMVLMHLYHGSGSGSamber	3	1e-05
ORF 851	MTARRMREMKINochreGSGSGSamber	3	1e-05
ORF 852	MRSYLMLLMQLYHGSGSGSamber	3	1e-05
ORF 853	MKRYEMVLMHLYHGSGSGSamber	3	1e-05
ORF 854	MCRSTMLLMHLYHGSGSGSamber	3	1e-05
ORF 855	MKHopalVMNGMLochreRochreGSGSGSamber	3	1e-05
ORF 856	MRSFLMLLMHLYHGSGSGSamber	3	1e-05
ORF 857	MGLFTMLLMHLYHGSGSGSamber	3	1e-05
ORF 858	MTRIHMQYMochreKTNGSGSGSamber	3	1e-05
ORF 859	MGochreEKMSLMPVSHGSGSGSamber	3	1e-05
ORF 860	MCGVTMVLMHLYHGSGSGSamber	3	1e-05
ORF 861	MCKLSMLLMHLYHGSGSGSamber	3	1e-05
ORF 862	MGKKopalMVTMPGIRGSGSGSamber	3	1e-05
ORF 863	MGQHSMGPMLKKRWVWVWVLGRamber	3	1e-05
ORF 864	MAKASMVLMHLYHGSGSGSamber	3	1e-05
ORF 865	MSESLMLLMHLYHGSGSGSamber	3	1e-05
ORF 866	MDTLLMILMHLYHGSGSGSamber	3	1e-05
ORF 867	MRYYVMLLMHLYHGSGSGSamber	3	1e-05
ORF 868	MTIESMSINVTTYWVWVWVLGRamber	3	1e-05
ORF 869	MSGVTMLLMHLYHGSGSGSamber	3	1e-05
ORF 870	MGSSLMPLMHLYHGSGSGSamber	3	1e-05
ORF 871	MRKochreEMNRMSEPLGSGSGSamber	3	1e-05
ORF 872	MPKochreAMQKMSISRGSGSGSamber	3	1e-05
ORF 873	MQALIMVLMHLYHGSGSGSamber	3	1e-05
ORF 874	MKAKYMSNMALRVWVWVLGRamber	3	1e-05
ORF 875	MQTSNMPKMHIFQGSGSGSamber	3	1e-05
ORF 876	MQNPRMFNMSLRVWVWVLGRamber	3	1e-05
ORF 877	MASKopalMRRMGochreochreTGSGSGSamber	3	1e-05
ORF 878	MPTSIMLLMHLYHGSGSGSamber	3	1e-05
ORF 879	MNDFYMLLMHLYHGSGSGSamber	3	1e-05
ORF 880	MKopalNopalMSQMSGIochreGSGSGSamber	3	1e-05
ORF 881	MLSYSMLLMHLYHGSGSGSamber	3	1e-05
ORF 882	MRTSSMLLMHLYHGSGSGSamber	3	1e-05
ORF 883	MNKSEMVLMHLYHGSGSGSamber	3	1e-05
ORF 884	MEPFopalMochreQMTGQHGSGSGSamber	3	1e-05
ORF 885	MRHochreSMHTMRPNYGSGSGSamber	3	1e-05
ORF 886	MYGFDMLLMQLYHGSGSGSamber	3	1e-05
ORF 887	MDPYochreMHKMSADLGSGSGSamber	3	1e-05
ORF 888	MPTSAMLLMHLYHGSGSGSamber	3	1e-05
ORF 889	MCASLMVLMHLYHGSGSGSamber	3	1e-05
ORF 890	MKPYLMVLMHLYGGSGSGSamber	3	1e-05
ORF 891	MGKYTMGPMLQKNWVWVWVLGRamber	3	1e-05
ORF 892	MRNSLMTLMHLYHGSGSGSamber	3	1e-05
ORF 893	MLCIDMLLMHLYHGSGSGSamber	3	1e-05
ORF 894	MTKochreGMDIMQGRQGSGSGSamber	3	1e-05
ORF 895	MTKIIMLLMHLYHGSGSGSamber	3	1e-05
ORF 896	MTSINMLLMHLYHGSGSGSamber	3	1e-05
ORF 897	MRTTSMLLMHLYHGSGSGSamber	3	1e-05
ORF 898	MRAVTMDVMSopalLochreGSGSGSamber	3	1e-05
ORF 899	MGSINMILMHLYHGSGSGSamber	3	1e-05
ORF 900	MNRLNMLLMHLYHGSGSGSamber	3	1e-05
ORF 901	MQNCLMLLMHLYHGSGSGSamber	3	1e-05
ORF 902	MSETIMLLMHLYHGSGSGSamber	3	1e-05
ORF 903	MTIRLMopalNMRTYGGSGSGSamber	3	1e-05
ORF 904	MTNTTMLLMHLYHGSGSGSamber	3	1e-05
ORF 905	MKNFDMLLMTLYHGSGSGSamber	3	1e-05
ORF 906	MFGYTMCLMHLYHGSGSGSamber	3	1e-05
ORF 907	MKQochreRMVEMEochreSCGSGSGSamber	3	1e-05
ORF 908	MPSYLMLLMHLYHGSGSGSamber	3	1e-05
ORF 909	MPRNLMVLMHLYHGSGSGSamber	3	1e-05
ORF 910	MNEEIMEQMKHVEGSGLGLRamber	3	1e-05
ORF 911	MHTFNMILMHLYHGSGSGSamber	3	1e-05
ORF 912	MTTGIMVLMHLYHGSGSGSamber	3	1e-05
ORF 913	MSHPopalMIVMRSICGSGSGSamber	3	1e-05
ORF 914	MGRFDMILMHLYHGSGSGSamber	3	1e-05
ORF 915	MKSKRMopalRMCLQNGSGSGSamber	3	1e-05
ORF 916	MTCSTMLLMHLYHGSGSGSamber	3	1e-05
ORF 917	MEEKLMochreQMIIPSGSGSGSamber	3	1e-05
ORF 918	MCPFTMLLMHLYHGSGSGSamber	3	1e-05
ORF 919	MRYFochreMPIMANRPGSGSGSamber	3	1e-05
ORF 920	MTSLNMVLMHLYHGSGSGSamber	3	1e-05
ORF 921	MHKYSMVLMHLYHGSGSGSamber	3	1e-05
ORF 922	MLNNLMVLMHLYHGSGSGSamber	3	1e-05
ORF 923	MKVSTMLLMHLYHGSGSGSamber	3	1e-05
ORF 924	MGAYTMGPMIQKKWVWVWVLGRamber	3	1e-05
ORF 925	MSHTTMVLMHLYHGSGSGSamber	3	1e-05
ORF 926	MGTLDMLLMHLYHGSGSGSamber	3	1e-05
ORF 927	MRKFLMILMHLYHGSGSGSamber	3	1e-05
ORF 928	MSFPIMKSMGAGGGSGSGSamber	3	1e-05
ORF 929	MHRILMLLMHLYHGSGSGSamber	3	1e-05
ORF 930	MRTEIMDNMNYESGSGSGSamber	3	1e-05
ORF 931	MRGKYMKopalMochreTINGSGSGSamber	3	1e-05
ORF 932	MFKTSMISMKKTSWVWVWVLGRamber	3	1e-05
ORF 933	MPRFEMLLMHLYHGSGSGSamber	3	1e-05
ORF 934	MRTSDMLLMHLYHGSGSGSamber	3	1e-05
ORF 935	MTTTSMLLMHLYHGSGSGSamber	3	1e-05
ORF 936	MLTCAMLLMHLYHGSGSGSamber	3	1e-05
ORF 937	MHGSNMLLMHLYHGSGSGSamber	3	1e-05
ORF 938	MHNYEMENMopalPKQGSGSGSamber	3	1e-05
ORF 939	MTNHDMLLMHLYHGSGSGSamber	3	1e-05
ORF 940	MYPQYMLLMHLYHGSGSGSamber	3	1e-05
ORF 941	MGopalSIMYAMKochreNRGSGSGSamber	3	1e-05
ORF 942	MCSYLMLLMHLVHGSGSGSamber	3	1e-05
ORF 943	MHEKochreMGIMPochreTNGSGSGSamber	3	1e-05
ORF 944	MPQKYMochreYMHopalRKGSGSGSamber	3	1e-05
ORF 945	MTNochreHMopalGMKPGTGSGSGSamber	3	1e-05
ORF 946	MKopalLLMRGMQKNWVWVWVLGRamber	3	1e-05
ORF 947	MGNYTMLLMHLYHGSGSGSamber	3	1e-05
ORF 948	MECSLMVLMHLYHGSGSGSamber	3	1e-05
ORF 949	MTKFGMLLMILYHGSGSGSamber	3	1e-05
ORF 950	MEKSAMVLMHLYHGSGSGSamber	3	1e-05
ORF 951	MochreCSTMochreSMSGREGSGSGSamber	3	1e-05
ORF 952	MQRTLMVLMHLYAGSGSGSamber	3	1e-05
ORF 953	MNRIYMVLMHLYHGSGSGSamber	3	1e-05
ORF 954	MTopalTRMLKMSRAYGSGSGSamber	3	1e-05
ORF 955	MYRTYMVLMHLYHGSGSGSamber	3	1e-05
ORF 956	MNVYCMLLMHLYHGSGSGSamber	3	1e-05
ORF 957	MELFDMLLMHLYHGSGSGSamber	3	1e-05
ORF 958	MRGRDMLLMHLYHGSGSGSamber	3	1e-05
ORF 959	MSTYochreMVVMERKDGSGSGSamber	3	1e-05
ORF 960	MNTISMVLMHLYHGSGSGSamber	3	1e-05
ORF 961	MKNYSMLLMHLYHGSGSGSamber	3	1e-05
ORF 962	MAGVKMHSMFRVWVWVLGRamber	3	1e-05
ORF 963	MTIVopalMIEMNAQRGSGSGSamber	3	1e-05
ORF 964	MSKQTMLLMHLYHGSGSGSamber	3	1e-05
ORF 965	MTKNHMKYMNKIKRVWVWVLGRamber	3	1e-05
ORF 966	MQTNAYNVKYLRVWVWVLGRamber	3	1e-05
ORF 967	MLNYVMLLMHLYAGSGSGSamber	3	1e-05
ORF 968	MNKGRMGochreMochreHTTGSGSGSamber	3	1e-05
ORF 969	MKSopalEMNTMRHIPGSGSGSamber	3	1e-05
ORF 970	MQKITMVLMHLYHGSGSGSamber	3	1e-05
ORF 971	MDCTTMLLMHLYHGSGSGSamber	3	1e-05
ORF 972	MPAopalDMSSMKRPHGSGSGSamber	3	1e-05
ORF 973	MSASDMVLMHLYHGSGSGSamber	3	1e-05
ORF 974	MLYSIMVLMHLYHGSGSGSamber	3	1e-05
ORF 975	MopalLGYMELMSDTEGSGSGSamber	2	1e-05
ORF 976	MEGIEMTGMVNICGSGSGSamber	2	1e-05
ORF 977	MLPochreEMochreKMAYTSGSGSGSamber	2	1e-05
ORF 978	MHYopalLMETMDSVRGSGSGSamber	2	1e-05
ORF 979	MTRCKMVCMPochrePQGSGSGSamber	2	1e-05
ORF 980	MPopalITMQCMRGLHGSGSGSamber	2	1e-05
ORF 981	MVLVVMVYMNRRVGSGSGSamber	2	1e-05
ORF 982	MSRYNMLLMHLYHGSGSGSamber	2	1e-05
ORF 983	MCILAMKRMopalPQRGSGSGSamber	2	1e-05
ORF 984	MRSKRMADMGopalKHGSGSGSamber	2	1e-05
ORF 985	MKKNochreNGKKWNEMamberGLGLGLRamber	2	1e-05
ORF 986	MQochreVPMIHMSLKHGSGSGSamber	2	1e-05
ORF 987	MKARSMKochreMFIARGSGSGSamber	2	1e-05
ORF 988	MKNRKMVIMochreREAGSGSGSamber	2	1e-05
ORF 989	MLTopalQMRKMLRKYGSGSGSamber	2	1e-05
ORF 990	MRCSLMLLMHLYHGSGSGSamber	2	1e-05
ORF 991	MKochreQHMFTMLPQSGSGSGSamber	2	1e-05
ORF 992	MFSSSMLLMHLYHGSGSGSamber	2	1e-05
ORF 993	MRopalLCMSRMKopalAochreGSGSGSGSamber	2	1e-05
ORF 994	MLSSTMVLMHLYHGSGSGSamber	2	1e-05
ORF 995	MQKTRMFPMASSochreGSGSGSamber	2	1e-05
ORF 996	MEochreKTMYTMopalRochreTGSGSGSamber	2	1e-05
ORF 997	MPSLSMGRIochreMRAMRopalDIGSGSGSamber	2	1e-05
ORF 998	MQGochreochreMNochreMRYHGGSGSGSamber	2	1e-05
ORF 999	MSQPPMNNMVRADGSGSGSamber	2	1e-05
ORF 1000	MEEHochreMRGMKochreIGGSGSGSamber	2	1e-05
ORF 1001	MAKopalHMVTMLVRGGSGSGSamber	2	1e-05
ORF 1002	MDopalDRMCCMQSTKGSGSGSamber	2	1e-05
ORF 1003	MKERSMSopalMochreESEGSGSGSamber	2	1e-05
ORF 1004	MNTPGMKIMYochrePYGSGSGSamber	2	1e-05
ORF 1005	MCNQRMIYMASKKWVWVWVLGRamber	2	1e-05
ORF 1006	MGRYSMGPMLHQGGSGSGSamber	2	1e-05
ORF 1007	MQQEopalMTQMRNochrePGSGSGSamber	2	1e-05
ORF 1008	MGQICMLLMHLYHGSGSGSamber	2	1e-05
ORF 1009	MVNHDMYEITFWVWVWVLGRamber	2	1e-05
ORF 1010	MKRCochreMKSMHTIRGSGSGSamber	2	1e-05
ORF 1011	MKGSLMARMopalLopalNGSGSGSamber	2	1e-05
ORF 1012	MATGNMYGMNRRRGSGSGSamber	2	1e-05
ORF 1013	MLPKNMQKMSRLAGSGSGSamber	2	1e-05
ORF 1014	MKSTKMYochreMLKQHGSGSGSamber	2	1e-05
ORF 1015	MFochreochreNMSHMGPYCGSGSGSamber	2	1e-05
ORF 1016	MSHopalSMochreDMKSISGSGSGSamber	2	1e-05
ORF 1017	MPSDTMKKNGCKSRVWVWVLGRamber	2	1e-05
ORF 1018	MDSSTMRKMochreSAQGSGSGSamber	2	1e-05
ORF 1019	MRSKIMNochreMVKochreochreGSGSGSamber	2	1e-05
ORF 1020	MLNopalYMopalSMTVGTGSGSGSamber	2	1e-05
ORF 1021	MCYochreSMQLMNTochreSGSGSGSamber	2	1e-05
ORF 1022	MFKTLMILMTKopalSGSGSGSamber	2	1e-05
ORF 1023	MRPEEMTIMTochreNGGSGSGSamber	2	1e-05
ORF 1024	MKochreIKMYGMRIKIGSGSGSamber	2	1e-05
ORF 1025	MVSIopalMSHMSIGQGSGSGSamber	2	1e-05
ORF 1026	MQGLRMNopalMHIDGGSGSGSamber	2	1e-05
ORF 1027	MSGDVMSGMSTochreQGSGSGSamber	2	1e-05
ORF 1028	MKQLDMLLMHLYHGSGSGSamber	2	1e-05
ORF 1029	MRETTMKRMPAochreHGSGSGSamber	2	1e-05
ORF 1030	MTYochreochreMNVMTEDAGSGSGSamber	2	1e-05
ORF 1031	MGochreLHMTPMCGKNGAGSGSamber	2	1e-05
ORF 1032	MQHopalHMHRMSRYSGSGSGSamber	2	1e-05
ORF 1033	MRKTDMLLMHLYHGSGSGSamber	2	1e-05
ORF 1034	MLopalopalAMKFMQRIAGSGSGSamber	2	1e-05
ORF 1035	MHIVTMKTMGochreALGSGSGSamber	2	1e-05
ORF 1036	MNochreochreKMTTMDQSTGSGSGSamber	2	1e-05
ORF 1037	MRCIochreMAHMENGQGSGSGSamber	2	1e-05
ORF 1038	MVLCIMIIMHNYVGSGSGSamber	2	1e-05
ORF 1039	MGochreLYMPLMSQEIGSGSGSamber	2	1e-05
ORF 1040	MRINochreMYSMSRochreIGSGSGSamber	2	1e-05
ORF 1041	MRochreKKMTQMIIHSGSGSGSamber	2	1e-05
ORF 1042	MSKSNNEYNALRSWVWVWVLGRamber	2	1e-05
ORF 1043	MKopalTFMIYMSIopalLGSGSGSamber	2	1e-05
ORF 1044	MRSFLMILMHLYHGSGSGSamber	2	1e-05
ORF 1045	MNGYQMQIMochreKPGGSGSGSamber	2	1e-05
ORF 1046	MRIopalDMQochreMLTPPGSGSGSamber	2	1e-05
ORF 1047	MHISTMVLMHLYHGSGSGSamber	2	1e-05
ORF 1048	MKopalRLMNAMSNLRGSGSGSamber	2	1e-05
ORF 1049	MAochrePVMKTMHPGCGSGSGSamber	2	1e-05
ORF 1050	MQopalKPMQQMESNYGSGSGSamber	2	1e-05
ORF 1051	MGSRRMSIMTNopalSGSGSGSamber	2	1e-05
ORF 1052	MQKKopalMRPMopalQHGSGSGSamber	2	1e-05
ORF 1053	MPQochreIMACMochreSQTGSGSGSamber	2	1e-05
ORF 1054	MHIYIMTIMFRVRGSGSGSamber	2	1e-05
ORF 1055	MITopalVMRRMLPSopalGSGSGSamber	2	1e-05
ORF 1056	MLFopalHMVNMPDDopalGSGSGSamber	2	1e-05
ORF 1057	MGopalSTMAIMHCRAGSGSGSamber	2	1e-05
ORF 1058	MKKochreQMRAMQVTIGSGSGSamber	2	1e-05
ORF 1059	MRTFIMLLMHLYHGSGSGSamber	2	1e-05
ORF 1060	MTKochreKMILMEERQGSGSGSamber	2	1e-05
ORF 1061	MSopalAIMRCMLDTIGSGSGSamber	2	1e-05
ORF 1062	METFNMCLMHLYHGSGSGSamber	2	1e-05
ORF 1063	MKYopalAMPQMRNPCGSGSGSamber	2	1e-05
ORF 1064	MTKTKMKKYEWTKWVWVWVLGRamber	2	1e-05
ORF 1065	MRHochreTMPQMRGTCGSGSGSamber	2	1e-05
ORF 1066	MYVochreAMRSMNGTSGSGSGSamber	2	1e-05
ORF 1067	MLopalIQMEAMIKKPGSGSGSamber	2	1e-05
ORF 1068	MQPIQMIochreMLELYGSGSGSamber	2	1e-05
ORF 1069	MLVKATYVTKSWVWVWVLGRamber	2	1e-05
ORF 1070	MKRERMKochreMEAPVGSGSGSamber	2	1e-05
ORF 1071	MKYGTMGKMIWRVWVWVLGRamber	2	1e-05
ORF 1072	MAGopalVMNochreMKHPCGSGSGSamber	2	1e-05
ORF 1073	MTKSIMILMHLYHGSGSGSamber	2	1e-05
ORF 1074	MKKNochreMTRMGINRGSGSGSamber	2	1e-05
ORF 1075	MEochreTRMSHMCIPKGSGSGSamber	2	1e-05
ORF 1076	MVCRKMCCMHRLRGSGSGSamber	2	1e-05
ORF 1077	MTALIMopalNMopalPALGSGSGSamber	2	1e-05
ORF 1078	MDLIochreMSHMTPEHGSGSGSamber	2	1e-05
ORF 1079	MRIVRMTTMKochreIIGSGSGSamber	2	1e-05
ORF 1080	MTLopalNMSVMSopalQKGSGSGSamber	2	1e-05
ORF 1081	MLochreRRMKHMKRKEGSGSGSamber	2	1e-05
ORF 1082	MAGVRMIAMSRSSGSGSGSamber	2	1e-05
ORF 1083	MDTPRMVKMELEKGSGSGSamber	2	1e-05
ORF 1084	MNSTVMKopalMTSIIGSGSGSamber	2	1e-05
ORF 1085	MRRIochreMopalFMKAAYGSGSGSamber	2	1e-05
ORF 1086	MLopalEopalMVRMNIRopalGSGSGSamber	2	1e-05
ORF 1087	MGKQPMFochreMPopalHCGSGSGSamber	2	1e-05
ORF 1088	MRTVIMILMHLYHGSGSGSamber	2	1e-05
ORF 1089	MSNochreQMNRMIEHGGSGSGSamber	2	1e-05
ORF 1090	MLIochreLMCIMochreGVPGSGSGSamber	2	1e-05
ORF 1091	MRCKKLLKMIochreSHGSGSGSamber	2	1e-05
ORF 1092	MRopalQGMERMTTGTGSGSGSamber	2	1e-05
ORF 1093	MNCISMIKNEYKMWVWVWVLGRamber	2	1e-05
ORF 1094	MNKRopalMopalSMEITDGSGSGSamber	2	1e-05
ORF 1095	MRKYIMNochreMIKEPGSGSGSamber	2	1e-05
ORF 1096	MopalNADMKKMopalGTGGSGSGSamber	2	1e-05
ORF 1097	MKochreSCMSRMPGPAGSGSGSamber	2	1e-05
ORF 1098	MGRYSMGSMLGKKWVWVWVLGRamber	2	1e-05
ORF 1099	MRASDMLLMHLYHGSGSGSamber	2	1e-05
ORF 1100	MNRFSMVLMHLYAGSGSGSamber	2	1e-05
ORF 1101	MNAYYMLLMQLYHGSGSGSamber	2	1e-05
ORF 1102	MRochreLTMNSMSATSGSGSGSamber	2	1e-05
ORF 1103	MTLVSMPLMPKochrePGSGSGSamber	2	1e-05
ORF 1104	MRIYochreMNKMHSVDGSGSGSamber	2	1e-05
ORF 1105	MVKAYMDCMRRNTGSGSGSamber	2	1e-05
ORF 1106	MKRREMGCMSTYochreGSGSGSamber	2	1e-05
ORF 1107	MKTFNMLLMHLYHGSGSGSamber	2	1e-05
ORF 1108	MQSNQMVLMHLYHGSGSGSamber	2	1e-05
ORF 1109	MEAKochreMKHMCISLGSGSGSamber	2	1e-05
ORF 1110	MKochreNopalMTHMVTKKGSGSGSamber	2	1e-05
ORF 1111	MLHTKMDIMopalPochreAGSGSGSamber	2	1e-05
ORF 1112	MIIIAMLIMRYYRGSGSGSamber	2	1e-05
ORF 1113	MEYIRMPLMNochreGDGSGSGSamber	2	1e-05
ORF 1114	MENGSMRKMRFochreGGSGSGSamber	2	1e-05
ORF 1115	MGARopalMopalAMSNGTGSGSGSamber	2	1e-05
ORF 1116	MVGGSMGAMPochreochreDGSGSGSamber	2	1e-05
ORF 1117	MQTINMGochreMISFTGSGSGSamber	2	1e-05
ORF 1118	MRPEIMVLMHLLHGSGSGSamber	2	1e-05
ORF 1119	MKKSRNVSNVRamberIWVWVWVLGRamber	2	1e-05
ORF 1120	MLYVCMNochreMLEHRGSGSGSamber	2	1e-05
ORF 1121	MGRYRMPNMFLKKWVWVWVLGRamber	2	1e-05
ORF 1122	MSRochreKMFKMHYNPGSGSGSamber	2	1e-05
ORF 1123	MVGITMVLMHLYHGSGSGSamber	2	1e-05
ORF 1124	MTKopalKMEHMQRRSGSGSGSamber	2	1e-05
ORF 1125	MNVECVLCLIIQGLGLGLRamber	2	1e-05
ORF 1126	MTKVKMYochreMSSochreTGSGSGSamber	2	1e-05
ORF 1127	MTNIRMKKNAKKWRVWVWVLGRamber	2	1e-05
ORF 1128	MKKochreopalMGRMopalochreSVGSGSGSamber	2	1e-05
ORF 1129	MLKochreTMPIMEIDHGSGSGSamber	2	1e-05
ORF 1130	MHRRNMRKMochreFPGGSGSGSamber	2	1e-05
ORF 1131	MVKHTMochreRMYTQNGSGSGSamber	2	1e-05
ORF 1132	MKKSINASYAochreKIWVWVWVLGRamber	2	1e-05
ORF 1133	MKCAopalMopalNMCITRGSGSGSamber	2	1e-05
ORF 1134	MSLTCMSNMVochreILGSGSGSamber	2	1e-05
ORF 1135	MSFopalAMSGMELSochreGSGSGSamber	2	1e-05
ORF 1136	MECAIMKVMopalGYLGSGSGSamber	2	1e-05
ORF 1137	MRQNHMVLMopalVSFGSGSGSamber	2	1e-05
ORF 1138	MQRHIMLLMHLYHGSGSGSamber	2	1e-05
ORF 1139	MLHGQMopalPMFSKRGSGSGSamber	2	1e-05
ORF 1140	MRCEAMochreKMRARPGSGSGSamber	2	1e-05
ORF 1141	MSRTIMLNMNopalAHGSGSGSamber	2	1e-05
ORF 1142	MTopalLAMochreSMSQDPGSGSGSamber	2	1e-05
ORF 1143	MKEKRMKochreMSIIochreGSGSGSamber	2	1e-05
ORF 1144	MNIHochreMRTMQTSochreGSGSGSamber	2	1e-05
ORF 1145	MQVKochreMADMPKKGGSGSGSamber	2	1e-05
ORF 1146	MEHGopalMRAMRHIFGSGSGSamber	2	1e-05
ORF 1147	MKKNMNAKYASCNWVWVWVLGRamber	2	1e-05
ORF 1148	MESYIMVLMHLYHGSGSGSamber	2	1e-05
ORF 1149	MVRAKMITMNochreILGSGSGSamber	2	1e-05
ORF 1150	MKopalVIMTIMQKSVGSGSGSamber	2	1e-05
ORF 1151	MKSNDMLLMHLYHGSGSGSamber	2	1e-05
ORF 1152	MopalQTVMSFMKGRIGSGSGSamber	2	1e-05
ORF 1153	MSHISMLLMHLYHGSGSGSamber	2	1e-05
ORF 1154	MNKAICVIWLNIKGLGLGLRamber	2	1e-05
ORF 1155	MYIFYELYGKSNRVWVWVLGRamber	2	1e-05
ORF 1156	MCRTopalMCGMDRRRGSGSGSamber	2	1e-05
ORF 1157	MGNSQMAGMopalRGVGSGSGSamber	2	1e-05
ORF 1158	METKQMRIMGEGDGSGSGSamber	2	1e-05
ORF 1159	MEERochreMKEMYTHHGSGSGSamber	2	1e-05
ORF 1160	MIYLIMRAMTHSIGSGSGSamber	2	1e-05
ORF 1161	MIDCRMKSMopalPKNGSGSGSamber	2	1e-05
ORF 1162	MNGHochreMQIMSAQRGSGSGSamber	2	1e-05
ORF 1163	MYYNYMHHMARKLGSGSGSamber	2	1e-05
ORF 1164	MYYPopalMGSMYPISGSGSGSamber	2	1e-05
ORF 1165	MEIRKMAEMKKKYWVWVWVLGRamber	2	1e-05
ORF 1166	MRGNNMLLMGochreNPGSGSGSamber	2	1e-05
ORF 1167	MQochreLKMELMQKHTGSGSGSamber	2	1e-05
ORF 1168	MRLNRMSNMPochreQRGSGSGSamber	2	1e-05
ORF 1169	MREGVMFSMRQNRGSGSGSamber	2	1e-05
ORF 1170	MHSNDMDKMKKRRRVWVWVLGRamber	2	1e-05
ORF 1171	MRGRHMQKMTSCochreGSGSGSamber	2	1e-05
ORF 1172	MKTCNAIYEKKMWVWVWVLGRamber	2	1e-05
ORF 1173	MDFVSMLLMHLYHGSGSGSamber	2	1e-05
ORF 1174	MAKSochreMSHMochreLTAGSGSGSamber	2	1e-05
ORF 1175	MRTLKKCELCFFLKGLGLGLRamber	2	1e-05
ORF 1176	MFochreochreYMNopalMVTIIGSGSGSamber	2	1e-05
ORF 1177	MSNPQMPDMIKopalRGSGSGSamber	2	1e-05
ORF 1178	MTRopalNMRSMopalQRPGSGSGSamber	2	1e-05
ORF 1179	MYLochreNMHTMITQDGSGSGSamber	2	1e-05
ORF 1180	MRRochreAMRSMNIQHGSGSGSamber	2	1e-05
ORF 1181	METASMochreFMLopalQSGSGSGSamber	2	1e-05
ORF 1182	MRANochreMPochreMRQTYGSGSGSamber	2	1e-05
ORF 1183	MNSHEMLLMHLYHGSGSGSamber	2	1e-05
ORF 1184	MRochreSNMENMKRHIGSGSGSamber	2	1e-05
ORF 1185	MRQopalLMPTMCPVRGSGSGSamber	2	1e-05
ORF 1186	MDRYSMLLMHLFHGSGSGSamber	2	1e-05
ORF 1187	MGopalRTMPGMNPYSGSGSGSamber	2	1e-05
ORF 1188	MSopalKRMTEMHQochreRGSGSGSamber	2	1e-05
ORF 1189	MRQRNMSTMochreLTFGSGSGSamber	2	1e-05
ORF 1190	MNVEAMEYMHochreAGGSGSGSamber	2	1e-05
ORF 1191	MSGEQMopalPMSopalKRGSGSGSamber	2	1e-05
ORF 1192	MGILSMGAMSVopalLGSGSGSamber	2	1e-05
ORF 1193	MRFASMRRMRKKWVGSGSamber	2	1e-05
ORF 1194	MKochrePKMQDMEGopalRGSGSGSamber	2	1e-05
ORF 1195	MVQLKMGTMSNHopalGSGSGSamber	2	1e-05
ORF 1196	MKCGTMEPMVVopalochreGSGSGSamber	2	1e-05
ORF 1197	MKDSIMRKMCQSPGSGSGSamber	2	1e-05
ORF 1198	MGPochreQMDSMLQTSGSGSGSamber	2	1e-05
ORF 1199	MTEopalNMLDMGLTVGSGSGSamber	2	1e-05
ORF 1200	MGochreLSMINMYGIHGSGSGSamber	2	1e-05
ORF 1201	MPVTIMTRMLFCKRVWVWVLGRamber	2	1e-05
ORF 1202	MTSRSMopalEMKEEDGSGSGSamber	2	1e-05
ORF 1203	MGEPGMKLMPKopalopalGSGSGSamber	2	1e-05
ORF 1204	MLVIochreMRPMVRTTGSGSGSamber	2	1e-05
ORF 1205	MQDVKMRKMKSATGSGSGSamber	2	1e-05
ORF 1206	MKGHopalMPVMDQRRGSGSGSamber	2	1e-05
ORF 1207	MYRADMLSMTKochreGGSGSGSamber	2	1e-05
ORF 1208	MLNochreRMQTMEochreLPGSGSGSamber	2	1e-05
ORF 1209	MTLVIMYGMGIKIGSGSGSamber	2	1e-05
ORF 1210	MRochreDTMARMQKDLGSGSGSamber	2	1e-05
ORF 1211	METQSMopalDMSQKIGSGSGSamber	2	1e-05
ORF 1212	MKCHochreMRIMVVRGGSGSGSamber	2	1e-05
ORF 1213	MCTFRMLLMHLYHGSGSGSamber	2	1e-05
ORF 1214	MGHANMVLMHLYHGSGSGSamber	2	1e-05
ORF 1215	MRSTAMILMHLYHGSGSGSamber	2	1e-05
ORF 1216	MSIEPMochreRMSQQRGSGLGLRamber	2	1e-05
ORF 1217	MPLDochreMQLMLVPIGSGSGSamber	2	1e-05
ORF 1218	MQopalKLMLPMHTVGGSGSGSamber	2	1e-05
ORF 1219	MochreFIopalMopalKMKGEochreGSGSGSamber	2	1e-05
ORF 1220	MTAopalKMRTMYochreTAGSGSGSamber	2	1e-05
ORF 1221	MQLQIMAVMVopalHQGSGSGSamber	2	1e-05
ORF 1222	MLQochreAMAochreMCATRGSGSGSamber	2	1e-05
ORF 1223	MTELDMIYMKLIochreGSGSGSamber	2	1e-05
ORF 1224	MLYFKMQSMochreYPYGSGSGSamber	2	1e-05
ORF 1225	MCNYNMILMHLYHGSGSGSamber	2	1e-05
ORF 1226	MNQSNMLLMHLYHGSGSGSamber	2	1e-05
ORF 1227	MQPFochreMIVMRIochreHGSGSGSamber	2	1e-05
ORF 1228	MKGMKochrePNGSGSGSamber	2	1e-05
ORF 1229	MEFRTMGRMKHFopalGSGSGSamber	2	1e-05
ORF 1230	MENEGMPSMEopalGYGSGSGSamber	2	1e-05
ORF 1231	MKRSTMKKNEILTWVWVWVLGRamber	2	1e-05
ORF 1232	MDochreAHMQKMKEHopalGSGSGSamber	2	1e-05
ORF 1233	MLEopalNMTFMRQLopalGSGSGSamber	2	1e-05
ORF 1234	MYNTQMLQMLKochreSGSGSGSamber	2	1e-05
ORF 1235	MPKIHMLAMIYFCGSGSGSamber	2	1e-05
ORF 1236	MKGVNMSKWHochreNKGLGLGLRamber	2	1e-05
ORF 1237	MSSTYMYochreMRSQHGSGSGSamber	2	1e-05
ORF 1238	MPGGSMopalPMKLCTGSGSGSamber	2	1e-05
ORF 1239	MEochreIAMCAMochreSINGSGSGSamber	2	1e-05
ORF 1240	MVLIWIKWKRKMGLGLGLRamber	2	1e-05
ORF 1241	MVKDKMISMQLNGGSGSGSamber	2	1e-05
ORF 1242	MTATSMSLMLYochreTGSGSGSamber	2	1e-05
ORF 1243	MQAQIMENMSLRVWVGSamber	2	1e-05
ORF 1244	MRKochreKMKTMYQEDGSGSGSamber	2	1e-05
ORF 1245	MRITKNGFYVYYKRVWVWVLGRamber	2	1e-05
ORF 1246	MCCTochreMochreLMSQKAGSGSGSamber	2	1e-05
ORF 1247	MHKKPMGPMopalPochreIGSGSGSamber	2	1e-05
ORF 1248	MEQKochreMTGMPQLHGSGSGSamber	2	1e-05
ORF 1249	MCVopalSMNTMSQIKGSGSGSamber	2	1e-05
ORF 1250	MPVopalKMPEMVRochreHGSGSGSamber	2	1e-05
ORF 1251	MDSTLMLLMHLYHGSGSGSamber	2	1e-05
ORF 1252	MKHIVMRVMKYopalFGSGSGSamber	2	1e-05
ORF 1253	MRTTLMVLMHLYHGSGSGSamber	2	1e-05
ORF 1254	MRopalASMochreRMLPRNGSGSGSamber	2	1e-05
ORF 1255	MVNIKMYTMKRTochreGSGSGSamber	2	1e-05
ORF 1256	MARCLMVLMHLYHGSGSGSamber	2	1e-05
ORF 1257	MLGRKMAKMQRochrePGSGSGSamber	2	1e-05
ORF 1258	MGNQEMKAMGopalLYGSGSGSamber	2	1e-05
ORF 1259	MSAPTMLKMAKochreSGSGSGSamber	2	1e-05
ORF 1260	MKochrePPMHRMAAIPGSGSGSamber	2	1e-05
ORF 1261	MGochreNLMPQMSGYSGSGSGSamber	2	1e-05
ORF 1262	MSRVRMHochreMLSAIGSGSGSamber	2	1e-05
ORF 1263	MRGDochreMPIMRKSTGSGSGSamber	2	1e-05
ORF 1264	MKTAIMREMPRochrePGSGSGSamber	2	1e-05
ORF 1265	MRKochreDMYAMDochreAGGSGSGSamber	2	1e-05
ORF 1266	MNGKIMIKMEKNKWVWVWVLGRamber	2	1e-05
ORF 1267	MIKGochreMRCMRTNAGSGSGSamber	2	1e-05
ORF 1268	MEVNRMopalTMTQSVGSGSGSamber	2	1e-05
ORF 1269	MHTSDMLLMHLFHGSGSGSamber	2	1e-05
ORF 1270	MSNQLMILMHLYHGSGSGSamber	2	1e-05
ORF 1271	MERPLMSHMPAAPGSGSGSamber	2	1e-05
ORF 1272	MSVSFMYochreMSQNSGSGSGSamber	2	1e-05
ORF 1273	MopalTQQMVTMRochreTHGSGSGSamber	2	1e-05
ORF 1274	MNIYochreMRGMQRIQGSGSGSamber	2	1e-05
ORF 1275	MQTINMochreCMPHTRGSGSGSamber	2	1e-05
ORF 1276	MTRYCMLLMTLYHGSGSGSamber	2	1e-05
ORF 1277	MNTVGMGASIQochreQGLGLGLRamber	2	1e-05
ORF 1278	MLSFLMopalIMKATVGSGSGSamber	2	1e-05
ORF 1279	MopalRINMKNMNSKVGSGSGSamber	2	1e-05
ORF 1280	MKLTVMVLMHRRRGSGSGSamber	2	1e-05
ORF 1281	MSTNochreMTPMKCLNGSGSGSamber	2	1e-05
ORF 1282	MNopalDSMPLMVGGQGSGSGSamber	2	1e-05
ORF 1283	MHRYGSYAFWSWVWVWVLGRamber	2	1e-05
ORF 1284	MTEFTMRGMGNGVGSGSGSamber	2	1e-05
ORF 1285	MIKAFMRKMochreESGGSGSGSamber	2	1e-05
ORF 1286	MSNNIMVLMHLYHGSGSGSamber	2	1e-05
ORF 1287	MGSIEMLLMHLYHGSGSGSamber	2	1e-05
ORF 1288	MGTNochreMFAMHQNTGSGSGSamber	2	1e-05
ORF 1289	MQSYLMVLMHLYGGSGSGSamber	2	1e-05
ORF 1290	MAKYopalMRSMochreSRSGSGSGSamber	2	1e-05
ORF 1291	MIopalTSMIDMQLKPGSGSGSamber	2	1e-05
ORF 1292	MKCSHMopalNMKRGNGSGSGSamber	2	1e-05
ORF 1293	MGochreEAMSIMKVPPGSGSGSamber	2	1e-05
ORF 1294	MPFSTMKHMDochreGRGSGSGSamber	2	1e-05
ORF 1295	MIKochreRMAPMDVRAGSGSGSamber	2	1e-05
ORF 1296	MRARKWIIWVEVEGLGLGLRamber	2	1e-05
ORF 1297	MHKochreSMQQMESEGGSGLGLRamber	2	1e-05
ORF 1298	MLRamberQCNICDNEVGLGLGLRamber	2	1e-05
ORF 1299	MPSTPMDSMVRSRGSGSGSamber	2	1e-05
ORF 1300	MCPQLMLLMHLYHGSGSGSamber	2	1e-05
ORF 1301	MSRAIMVLMHLYHGSGSGSamber	2	1e-05
ORF 1302	MASEAMERMKIDochreGSGSGSamber	2	1e-05
ORF 1303	MRASNMIGMVVIFGSGSGSamber	2	1e-05
ORF 1304	MIVHSMKLMYochreLRGSGSGSamber	2	1e-05
ORF 1305	MQKYochreMPYMPRRQGSGSGSamber	2	1e-05
ORF 1306	MGGYSMGPMLTPPGSGSGSamber	2	1e-05
ORF 1307	MSIGRMPSMLKKTRVWVWVLGRamber	2	1e-05
ORF 1308	MHNEopalMopalKMLNochreVGSGSGSamber	2	1e-05
ORF 1309	MKLKRMopalGMFVRGGSGSGSamber	2	1e-05
ORF 1310	MFKDEMPKMopalSYYGSGSGSamber	2	1e-05
ORF 1311	MNTYochreMRHMESTHGSGSGSamber	2	1e-05
ORF 1312	MKGITMICMAFRNGSGLGLRamber	2	1e-05
ORF 1313	MHESYVTKIRVWVWVLGRamber	2	1e-05
ORF 1314	MELDSMopalNMochreSFHGSGSGSamber	2	1e-05
ORF 1315	MKSYDMLLMQLYHGSGSGSamber	2	1e-05
ORF 1316	MVPYochreMRTMPQochreRGSGSGSamber	2	1e-05
ORF 1317	MHIFSMochreTMQGEopalGSGSGSamber	2	1e-05
ORF 1318	MKCIIMochreAMREDSGSGSGSamber	2	1e-05
ORF 1319	MNFTVMILMGVQEGSGSGSamber	2	1e-05
ORF 1320	MNEHIMDRMopalRopalPGSGSGSamber	2	1e-05
ORF 1321	MNGKochreMGIMCHSNGSGSGSamber	2	1e-05
ORF 1322	MHTNIMIHMIPIHGSGSGSamber	2	1e-05
ORF 1323	MKKochreLMKIMQNPochreGSGSGSamber	2	1e-05
ORF 1324	MQTNopalMREMNATRGSGSGSamber	2	1e-05
ORF 1325	MVVTNMRNMEREKGSGSGSamber	2	1e-05
ORF 1326	MDDHRMGRMLKKTRVWVWVLGRamber	2	1e-05
ORF 1327	MFRFTMLLMHLYNGSGLGLRamber	2	1e-05
ORF 1328	MSFNNVTYVKLTRVWVWVLGRamber	2	1e-05
ORF 1329	MFAQTMSLMochreSVNGSGSGSamber	2	1e-05
ORF 1330	MKTLDMVLMHLYHGSGSGSamber	2	1e-05
ORF 1331	MEFRNMHFMCSHFGSGSGSamber	2	1e-05
ORF 1332	MSTFochreMSIMNAHTGSGSGSamber	2	1e-05
ORF 1333	MopalSVHMAVMQSQHGSGSGSamber	2	1e-05
ORF 1334	MLHYSMIochreMKLIFGSGSGSamber	2	1e-05
ORF 1335	MTTNHMSochreMSRSGGSGSGSamber	2	1e-05
ORF 1336	MopalYGTMITMEIASGSGSGSamber	2	1e-05
ORF 1337	MVAYFMopalKMRQDIGSGSGSamber	2	1e-05
ORF 1338	MPTNopalMKNMERDPGSGSGSamber	2	1e-05
ORF 1339	MGRNopalMopalTMTochreRAGSGSGSamber	2	1e-05
ORF 1340	MSVRRMNQMNRKochreGSGSGSamber	2	1e-05
ORF 1341	MHTPopalMAVMPQRIGSGSGSamber	2	1e-05
ORF 1342	MSRTQMPYMRSRNGSGSGSamber	2	1e-05
ORF 1343	MQIVLMPTMIQTSGSGSGSamber	2	1e-05
ORF 1344	MPKTSMopalDMIQNSGSGSGSamber	2	1e-05
ORF 1345	MHopalKRMCYMVIochreKGSGSGSamber	2	1e-05
ORF 1346	MopalQVIMCTMSochrePSGSGSGSamber	2	1e-05
ORF 1347	MHKCYMLLMHLYHGSGSGSamber	2	1e-05
ORF 1348	MHEKKopalMVCKochreIMGLGLGLRamber	2	1e-05
ORF 1349	MSLKopalMPSMAEHochreGSGSGSamber	2	1e-05
ORF 1350	MTREIMopalSMGHHAGSGSGSamber	2	1e-05
ORF 1351	MGochreTTMKHMRRAochreGSGSGSamber	2	1e-05
ORF 1352	MQochreSKMGHMLopalETGSGSGSamber	2	1e-05
ORF 1353	MVLKFMYAMCLopalNGSGSGSamber	2	1e-05
ORF 1354	MVLAGMHEMRIKMGLGLGLRamber	2	1e-05
ORF 1355	MSSRochreMHochreMQSQNGSGSGSamber	2	1e-05
ORF 1356	MQNQAMEKNEISSWVWVWVLGRamber	2	1e-05
ORF 1357	MQKHRMKSMSopalHLGSGSGSamber	2	1e-05
ORF 1358	MHRVRMopalRMGopalKTGSGSGSamber	2	1e-05
ORF 1359	MVIGSMRLMGNAHGSGSGSamber	2	1e-05
ORF 1360	MNERNMPSMopalSIochreGSGSGSamber	2	1e-05
ORF 1361	MRRNopalMTKMNochreRHGSGSGSamber	2	1e-05
ORF 1362	MYRopalHMPYMNRSQGSGSGSamber	2	1e-05
ORF 1363	MFNHSMKNMALRVWVWVLGRamber	2	1e-05
ORF 1364	MRTFopalMRSMEGIRGSGSGSamber	2	1e-05
ORF 1365	MFTHTMNHMVLNLGSGSGSamber	2	1e-05
ORF 1366	MQRTopalMSIMHLTNGSGSGSamber	2	1e-05
ORF 1367	MPochreRKMAGMPGSFGSGSGSamber	2	1e-05
ORF 1368	MSLYAMGEMochreALGGSGSGSamber	2	1e-05
ORF 1369	MNGLDMLLMHLYAGSGSGSamber	2	1e-05
ORF 1370	MQKochreVMNLMRKKSGSGSGSamber	2	1e-05
ORF 1371	MGRFSMGTMIRRWVWVWVLGRamber	2	1e-05
ORF 1372	MPTKKNGLNGTLTRVWVWVLGRamber	2	1e-05
ORF 1373	MPLopalCMQYMKTQPGSGSGSamber	2	1e-05
ORF 1374	MTVARMETMNIYochreGSGSGSamber	2	1e-05
ORF 1375	MVochreNAMFTMQGYLGSGSGSamber	2	1e-05
ORF 1376	MARochreRMLNMQochreEKGSGSGSamber	2	1e-05
ORF 1377	MKANYMNQMAYAIGSGSGSamber	2	1e-05
ORF 1378	MIKLKMTYMASNYGSGSGSamber	2	1e-05
ORF 1379	MGRRCMGochreMEYPTGSGSGSamber	2	1e-05
ORF 1380	MIPILMVLMHLYHGSGSGSamber	2	1e-05
ORF 1381	MKopalVKMYSMLRGVGSGSGSamber	2	1e-05
ORF 1382	MHQTKNGCYAKRWWVWVWVLGRamber	2	1e-05
ORF 1383	METIochreMRGMLNTQGSGSGSamber	2	1e-05
ORF 1384	MREIRMGLMopalCETGSGSGSamber	2	1e-05
ORF 1385	MopalRGTMLTMTopalochreLGSGSGSamber	2	1e-05
ORF 1386	MTSFochreMSSMKQVDGSGSGSamber	2	1e-05
ORF 1387	MVKVPMYNMIKopalQGSGSGSamber	2	1e-05
ORF 1388	MNopalVSMCGMFRRKGSGSGSamber	2	1e-05
ORF 1389	MNRLKMQYMRochreLTGSGSGSamber	2	1e-05
ORF 1390	MSVFAMGKMPRPopalGSGSGSamber	2	1e-05
ORF 1391	MERRTMLLMHLYHGSGSGSamber	2	1e-05
ORF 1392	MNAKTMKNMALRVWVWVLGRamber	2	1e-05
ORF 1393	MGKDLMLLMHLYHGSGSGSamber	2	1e-05
ORF 1394	MYAAVMopalSMASQRGSGSGSamber	2	1e-05
ORF 1395	MLTopalKMTHMSRGPGSGSGSamber	2	1e-05
ORF 1396	MKopalQEMNFMKKDLGSGSGSamber	2	1e-05
ORF 1397	MEKopalEMATMAVHPGSGSGSamber	2	1e-05
ORF 1398	MRopalTLMLKMSLGLGSGSGSamber	2	1e-05
ORF 1399	MCQVVMKSMHKKKWVWVWVLGRamber	2	1e-05
ORF 1400	MVRSKMSNMopalATSGSGSGSamber	2	1e-05
ORF 1401	METSYMGTMKERHGSGSGSamber	2	1e-05
ORF 1402	MSDQQMochreIMESLopalGSGSGSamber	2	1e-05
ORF 1403	MVELQWLICFKHVGLGLGLRamber	2	1e-05
ORF 1404	MKochreEEMPVMDTHLGSGSGSamber	2	1e-05
ORF 1405	MPKKVMNTMopalNGDGSGSGSamber	2	1e-05
ORF 1406	MEopalILMRSMDGTVGSGSGSamber	2	1e-05
ORF 1407	MTSTGMopalGMVATIGSGSGSGSamber	2	1e-05
ORF 1408	MDPNopalMYopalMSTKKGSGSGSamber	2	1e-05
ORF 1409	MKochreRTMLRMGVDGGSGSGSamber	2	1e-05
ORF 1410	MSYSNAFYVNNCRVWVWVLGRamber	2	1e-05
ORF 1411	MVGKGMSKMRopalTochreGSGSGSamber	2	1e-05
ORF 1412	MRTRKMNVMopalIAYGSGSGSamber	2	1e-05
ORF 1413	MRKCLMLLMLIFHGSGSGSamber	2	1e-05
ORF 1414	MYopalopalochreMochreRMERLTGSGSGSamber	2	1e-05
ORF 1415	MTRopalNMSHMKQAochreGSGSGSamber	2	1e-05
ORF 1416	MRGTochreMopalVMLSQGGSGSGSamber	2	1e-05
ORF 1417	MAIHochreMSYMHQESGSGSGSamber	2	1e-05
ORF 1418	MopalRSochreMQHMGLTQGSGSGSamber	2	1e-05
ORF 1419	MCCELMRLMHochreTSGSGSGSamber	2	1e-05
ORF 1420	MGAHGMGSMLRAGGSGSGSamber	2	1e-05
ORF 1421	MPESTMKLMochreGYAGSGSGSamber	2	1e-05
ORF 1422	MPochreTAMAFMopalYNGGSGSGSamber	2	1e-05
ORF 1423	MAKKTYGCYVSSNWVWVWVLGRamber	2	1e-05
ORF 1424	MGochreHPMopalNMNRCRGSGSGSamber	2	1e-05
ORF 1425	MTIochreSMGHMHRTNGSGSGSamber	2	1e-05
ORF 1426	MSLKPMochreKMRTKHGSGSGSamber	2	1e-05
ORF 1427	MEIHSMTPMKochreENGSGSGSamber	2	1e-05
ORF 1428	MKTSSMLLMHLYHGSGSGSamber	2	1e-05
ORF 1429	MAGCLMVLMHLYAGSGSGSamber	2	1e-05
ORF 1430	MRGYLMVLMHLIHGSGSGSamber	2	1e-05
ORF 1431	MIYAVMGopalMFLGSGSGSGSamber	2	1e-05
ORF 1432	MPNFopalMHHMKIochreRGSGSGSamber	2	1e-05
ORF 1433	MGRHEMPRMLLNPGSGSGSamber	2	1e-05
ORF 1434	MIRKNMILMYKTTWVWVWVLGRamber	2	1e-05
ORF 1435	MTNopalKMTCMRKLHGSGSGSamber	2	1e-05
ORF 1436	MQochreAFMDTMRRYRGSGSGSamber	2	1e-05
ORF 1437	MVKRYMEIMALESGSGSGSamber	2	1e-05
ORF 1438	MRLTTMFIMVKopalSGSGSGSamber	2	1e-05
ORF 1439	MLopalESMochreEMYHochreVGSGSGSamber	2	1e-05
ORF 1440	MIYRLMCKMHochreSIGSGSGSamber	2	1e-05
ORF 1441	MRNYochreMGRMRYHochreGSGSGSamber	2	1e-05
ORF 1442	MTKTCMSHMTKochrePGSGSGSamber	2	1e-05
ORF 1443	MGDIochreMochreAMITTTGSGSGSamber	2	1e-05
ORF 1444	MKQIIMTEMIGSCGSGSGSamber	2	1e-05
ORF 1445	MGTSSMLLMHLYHGSGSGSamber	2	1e-05
ORF 1446	MSTKGMSEMALCopalGSGSGSamber	2	1e-05
ORF 1447	MPSQQMochreKMALFIGSGSGSamber	2	1e-05
ORF 1448	MCKNKMSEIYYRVWVWVLGRamber	2	1e-05
ORF 1449	MTHLLMIVMLFKRGSGSGSamber	2	1e-05
ORF 1450	MGQopalKMPRMDVTEGSGSGSamber	2	1e-05
ORF 1451	MLVERMTRMGKochreSGSGSGSamber	2	1e-05
ORF 1452	MGRYSMGRMLIRSGSGSGSamber	2	1e-05
ORF 1453	METTLMYTMochreSGGGSGSGSamber	2	1e-05
ORF 1454	MNRVLMLLMHLYHGSGSGSamber	2	1e-05
ORF 1455	MLASYMRKNEYTTWVWVWVLGRamber	2	1e-05
ORF 1456	MLHopalYMGAMYTGHGSGSGSamber	2	1e-05
ORF 1457	MEREopalMDopalMLAVRGSGSGSamber	2	1e-05
ORF 1458	MVRVKMKHMPKochreTGSGSGSamber	2	1e-05
ORF 1459	MNREQMTopalMNIRDGSGSGSamber	2	1e-05
ORF 1460	MRVRKMVLMFYHYGSGSGSamber	2	1e-05
ORF 1461	MopalopalPVMAKMNTKDGSGSGSamber	2	1e-05
ORF 1462	MAEFTMLLMHLHHGSGSGSamber	2	1e-05
ORF 1463	MRTRYMHLMIopalKopalGSGSGSamber	2	1e-05
ORF 1464	MSKFNMLLMILYHGSGSGSamber	2	1e-05
ORF 1465	MRopalAQMYTMYRopalGGSGSGSGSamber	2	1e-05
ORF 1466	MINFRMVVMVYICGSGSGSamber	2	1e-05
ORF 1467	MLKSLMVLMHLYSGSGSGSamber	2	1e-05
ORF 1468	MVTILMopalKMochreTTTGSGSGSamber	2	1e-05
ORF 1469	MVSSLMVLMHLYHGSGSGSamber	2	1e-05
ORF 1470	MopalTEDMFQMTRQGGSGSGSamber	2	1e-05
ORF 1471	MKPILMopalNMDRTIGSGSGSamber	2	1e-05
ORF 1472	MLRAochreMLQMEEVTGSGSGSamber	2	1e-05
ORF 1473	MRopalEEMSFMVQGGGSGSGSamber	2	1e-05
ORF 1474	MTNIopalMPIMAKDGGSGSGSamber	2	1e-05
ORF 1475	MPPTopalMHQMNochreHTGSGSGSamber	2	1e-05
ORF 1476	MGIKTMKTMLDochreNGSGSGSamber	2	1e-05
ORF 1477	MDGPAMKochreMQKKPGSGSGSamber	2	1e-05
ORF 1478	MQKochreHMQQMSDIKGSGSGSamber	2	1e-05
ORF 1479	MARKochreMYFMKKRRGSGSGSamber	2	1e-05
ORF 1480	MSNGQMNGMGSFopalGSGSGSamber	2	1e-05
ORF 1481	MVPochreIMQTMLRKSGSGSGSamber	2	1e-05
ORF 1482	MSDKKNVKNEYKCWVWVWVLGRamber	2	1e-05
ORF 1483	MKTGGMQopalMochreSNIGSGSGSamber	2	1e-05
ORF 1484	MLRKochreMTGMRopalKLGSGSGSamber	2	1e-05
ORF 1485	MSDTLMYLMRKochreochreGSGSGSamber	2	1e-05
ORF 1486	MRRSNMIIMYopalYYGSGSGSamber	2	1e-05
ORF 1487	MRQSPMIDMNochreGKGSGSGSamber	2	1e-05
ORF 1488	MQDRPMochreHMopalHochreKGSGSGSamber	2	1e-05
ORF 1489	MASKNMCYMQTRLGLGLGLRamber	2	1e-05
ORF 1490	MVKochreDMITMCTSAGSGSGSamber	2	1e-05
ORF 1491	MTSHPMIYMochrePDQGSGSGSamber	2	1e-05
ORF 1492	MGQYTMGPMLKKRWVWVWVLGRamber	2	1e-05
ORF 1493	MKopalICMRNMIRopalVGSGSGSamber	2	1e-05
ORF 1494	MPPochrePMKHMRochreDPGSGSGSamber	2	1e-05
ORF 1495	MAVNochreMYAMSGTochreGSGSGSamber	2	1e-05
ORF 1496	MHSTKMALMopalRHSGSGSGSamber	2	1e-05
ORF 1497	MPEKochreMSSMDSGIGSGSGSamber	2	1e-05
ORF 1498	MCRYFMVLMHLYAGSGSGSamber	2	1e-05
ORF 1499	MVRIRMKKYAWCSRVWVWVLGRamber	2	1e-05
ORF 1500	MKTQSMSTMKKCIRVWVWVLGRamber	2	1e-05
ORF 1501	MDochreQRMDYMKochreENGSGSGSamber	2	1e-05
ORF 1502	MRGTSMGRMochreKKGGSGSGSamber	2	1e-05
ORF 1503	MKHochreNMYIMAopalIPGSGSGSamber	2	1e-05
ORF 1504	MRKGTMopalQMQLTFGSGSGSamber	2	1e-05
ORF 1505	MNRopalHMDYMPPKSGSGSGSamber	2	1e-05
ORF 1506	MTPKSMRTMGTRKGSGSGSamber	2	1e-05
ORF 1507	MEochreopalVMRGMopalRLTGSGSGSamber	2	1e-05
ORF 1508	MCIHYMGRMTopalILGSGSGSamber	2	1e-05
ORF 1509	MSVopalochreMPAMARTGGSGSGSamber	2	1e-05
ORF 1510	MPKochreGMKTMSDLGGSGSGSamber	2	1e-05
ORF 1511	MKopalCAMYLMILETGSGSGSamber	2	1e-05
ORF 1512	MIFKLMRKMYKKIWVWVWVLGRamber	2	1e-05
ORF 1513	MNAopalEMYopalMPGochreRGSGSGSamber	2	1e-05
ORF 1514	MGHTRMKochreMHochreKRGSGSGSamber	2	1e-05
ORF 1515	MTYopalYMQKMEELDGSGSGSamber	2	1e-05
ORF 1516	MKEYTMLLMHLYPGSGSGSamber	2	1e-05
ORF 1517	MHGQKMLFMTHQKRVWVWSamber	2	1e-05
ORF 1518	MCTTIMRHMYopalGNGSGSGSamber	2	1e-05
ORF 1519	MHHochreRMIQMSNTVGSGSGSamber	2	1e-05
ORF 1520	MLQISMSIMYRTKGSGSGSamber	2	1e-05
ORF 1521	MHEGochreMCIMRERPGSGSGSamber	2	1e-05
ORF 1522	MQTNochreMCGMLVGHGSGSGSamber	2	1e-05
ORF 1523	MRCISMLLMHLYHGSGSGSamber	2	1e-05
ORF 1524	MKSNRMQKMPHSYGSGSGFamber	2	1e-05
ORF 1525	MQopalLTMDGMQDTHGSGSGSamber	2	1e-05
ORF 1526	MISKGMTDMKNochreDGSGSGSamber	2	1e-05
ORF 1527	MRSIKMLIMKGDHGSGSGSamber	2	1e-05
ORF 1528	MCYITMQNMVochreSQGSGSGSamber	2	1e-05
ORF 1529	MKKamberochreYASNAKSSWVWVWVLGRamber	2	1e-05
ORF 1530	MYRWSYGRYGIKYWVWVWVLGRamber	2	1e-05
ORF 1531	MSEINMQHMPFochreNGSGSGSamber	2	1e-05
ORF 1532	MQSRLMFQMALRVWVWVLGRamber	2	1e-05
ORF 1533	MRRopalDMRNMYopalVRGSGSGSamber	2	1e-05
ORF 1534	MAPLKMSHMochreTRGGSGSGSamber	2	1e-05
ORF 1535	MGochreEKMGSMAQETGSGSGSamber	2	1e-05
ORF 1536	MTKochreRMQSMERTPGSGSGSamber	2	1e-05
ORF 1537	MKRSRMPTMSNSEGSGSGSamber	2	1e-05
ORF 1538	MopalRSopalMNRMRGFHGSGSGSamber	2	1e-05
ORF 1539	MSKRRMSRMTISRGSGSGSamber	2	1e-05
ORF 1540	MQKAIMochreSMRKRDGSGSGSamber	2	1e-05
ORF 1541	MDGQLMLLMHLYHGSGSGSamber	2	1e-05
ORF 1542	MENFochreMGPMPPRYGSGSGSamber	2	1e-05
ORF 1543	MRAochreIMQVMSochreKRGSGSGSamber	2	1e-05
ORF 1544	MopalTCRMTIMYQCNGSGSGSamber	2	1e-05
ORF 1545	MHGEHMRFMochreVARGSGSGSamber	2	1e-05
ORF 1546	MTRIDMVLMHLYHGSGSGSamber	2	1e-05
ORF 1547	MKEopalKMLSMHRGVGSGSGSamber	2	1e-05
ORF 1548	MQYFSMLLMHLYHGSGSGSamber	2	1e-05
ORF 1549	MRRKLMopalEMCTRRGSGSGSamber	2	1e-05
ORF 1550	MKKochreSMLKMAIFochreGSGSGSamber	2	1e-05
ORF 1551	MTKochreTMRNMPFTPGSGSGSamber	2	1e-05
ORF 1552	MGAYSMGQMIKKIRVWVWVLGRamber	2	1e-05
ORF 1553	MSSCKMFIMIKKTRVWVWVLGRamber	2	1e-05
ORF 1554	MEGVPMopalEMSEochrePGSGSGSamber	2	1e-05
ORF 1555	MTLPAMKTMEQPVGSGSGSamber	2	1e-05
ORF 1556	MKYYLMHLMLTTTGSGSGSamber	2	1e-05
ORF 1557	MTSYochreMHRMGQGGGSGSGSamber	2	1e-05
ORF 1558	MTSYLMLLMHLLHGSGSGSamber	2	1e-05
ORF 1559	MRIPKMochreKMNLVHGSGSGSamber	2	1e-05
ORF 1560	MNIochreEMSTMDTLPGSGSGSamber	2	1e-05
ORF 1561	MSTNQMLLMHLYHGSGSGSamber	2	1e-05
ORF 1562	MRNVLWYLWEKVLGLGLGLRamber	2	1e-05
ORF 1563	MNTDDMLNMLPochreHGSGSGSamber	2	1e-05
ORF 1564	MopalTKTMSNMRDQIGSGSGSamber	2	1e-05
ORF 1565	MGKQVMHVMochreALAGSGSGSamber	2	1e-05
ORF 1566	MRopalVNMCRMPRRSGSGSGSamber	2	1e-05
ORF 1567	MRKSopalMDGMQDTVGSGSGSamber	2	1e-05
ORF 1568	MAENEMPNMDopalVopalGSGSGSamber	2	1e-05
ORF 1569	MKGLNMRPMLVSochreGSGSGSamber	2	1e-05
ORF 1570	MLRKochreMQNMochreQPLGSGSGSamber	2	1e-05
ORF 1571	MNTKAMDKMRLopalDGSGSGSamber	2	1e-05
ORF 1572	MLIYopalMSTMPGREGSGSGSamber	2	1e-05
ORF 1573	MopalNQochreMLYMKPHAGSGSGSamber	2	1e-05
ORF 1574	MEKAFMTRMKKochrePGSGSGSamber	2	1e-05
ORF 1575	MQopalATMochreSMRSVQGSGSGSamber	2	1e-05
ORF 1576	MVHFTMLLMHLYHGSGSGSamber	2	1e-05
ORF 1577	MANYIMLLMHLYGGSGSGSamber	2	1e-05
ORF 1578	MREHochreMQNMEYochreRGSGSGSamber	2	1e-05
ORF 1579	MRopalNHMEHMQARPGSGSGSamber	2	1e-05
ORF 1580	MKochreochreKNMKYMHRTNGSGSGSamber	2	1e-05
ORF 1581	MGSNTYATNAYTKWVWVWVLGRamber	2	1e-05
ORF 1582	MLHTGMSIMYopalCCGSGSGSamber	2	1e-05
ORF 1583	MTIopalLMRSMRLQTGSGSGSamber	2	1e-05
ORF 1584	MPIASMNVMNochreSopalGSGSGSamber	2	1e-05
ORF 1585	MSHochreNMRGMECPLGSGSGSamber	2	1e-05
ORF 1586	MTNETMTNMGochreNGGSGSGSamber	2	1e-05
ORF 1587	MLKopalKMHIMITKPGSGSGSamber	2	1e-05
ORF 1588	MSLHTMYQMopalIQDGSGSGSamber	2	1e-05
ORF 1589	MYSCRMSLMLKKRWVWVWVLGRamber	2	1e-05
ORF 1590	MSVVTMANMochreFVQGSGSGSamber	2	1e-05
ORF 1591	MPKFochreMLPMDPSEGSGSGSamber	2	1e-05
ORF 1592	MEALKMSRMYPPQGSGSGSamber	2	1e-05
ORF 1593	MQEFIMVLMHLYHGSGSGSamber	2	1e-05
ORF 1594	MESNopalMTPMPLRIGSGSGSamber	2	1e-05
ORF 1595	MSARLMLLMHLYHGSGSGSamber	2	1e-05
ORF 1596	MSVIDEMNGRSYRVWVWVLGRamber	2	1e-05
ORF 1597	MNKLDMLLMHLYHGSGSGSamber	2	1e-05
ORF 1598	MSSHochreMADMopalGRCGSGSGSamber	2	1e-05
ORF 1599	MLEARMENMALRVWVWVLGRamber	2	1e-05
ORF 1600	MYochreMEKTochreGSGSGSamber	2	1e-05
ORF 1601	MRRopalEMTIMPKKPGSGSGSamber	2	1e-05
ORF 1602	MNVIGMSYMNochreGQGSGSGSamber	2	1e-05
ORF 1603	MKRLochreMochreHMEKAopalGSGSGSamber	2	1e-05
ORF 1604	MQGRKMCPMERochreRGSGSGSamber	2	1e-05
ORF 1605	MLPochreNMLRMSSERGSGSGSamber	2	1e-05
ORF 1606	MLAAQMochreQMAPRRGSGSGSGSamber	2	1e-05
ORF 1607	MRNPRMIochreMochreEPQGSGSGSamber	2	1e-05
ORF 1608	MKAGSMopalochreMKAAochreGSGSGSamber	2	1e-05
ORF 1609	MPAGRMDAMQKRSWVWVWVLGRamber	2	1e-05
ORF 1610	MRopalEFMEEMGIRochreGSGSGSamber	2	1e-05
ORF 1611	MRIVIMHLMVIEGGSGSGSamber	2	1e-05
ORF 1612	MTKTLMVLMHLYAGSGSGSamber	2	1e-05
ORF 1613	MNKQDMVLMHLYHGSGSGSamber	2	1e-05
ORF 1614	MKKSKNASYARTWWVWVWVLGMamber	2	1e-05
ORF 1615	MQLEKNAopalNGNWNWVWVWVLGRamber	2	1e-05
ORF 1616	MNCHQMLopalMTTKDGSGSGSamber	2	1e-05
ORF 1617	MRAQNMKKMPKopalRGSGSGSamber	2	1e-05
ORF 1618	MIRGRMNAMTKochreIGSGLGLRamber	2	1e-05
ORF 1619	MASHGMRHMYKAAGSGSGSamber	2	1e-05
ORF 1620	MTLRVMopalNMEKLRGSGSGSamber	2	1e-05
ORF 1621	MTFVEMYopalMopalHGAGSGSGSamber	2	1e-05
ORF 1622	MLSKHMopalIMVAochreTGSGSGSamber	2	1e-05
ORF 1623	MKNochreFMVCMHLIQGSGSGSamber	2	1e-05
ORF 1624	MKASSMLSINWVWVWVLGRamber	2	1e-05
ORF 1625	MCPHDMVLMHLYAGSGSGSamber	2	1e-05
ORF 1626	MHRDIMAKMTLNochreGSGSGSamber	2	1e-05
ORF 1627	MLSTopalMNIMEKSHGSGSGSamber	2	1e-05
ORF 1628	MFTopalRMKLMRVLLGSGSGSamber	2	1e-05
ORF 1629	MGNYSMGRMRPILRVWVWVLGRamber	2	1e-05
ORF 1630	MLCKIMKQMRTopalSGSGSGSamber	2	1e-05
ORF 1631	MRIEVMopalTMopalNQDGSGSGSamber	2	1e-05
ORF 1632	MSSVSMTSMopalPPLGSGSGSamber	2	1e-05
ORF 1633	MTQQQMSGMNRRRVWVWVLGRamber	2	1e-05
ORF 1634	MCRCKMSKNVLSYWVWVWVLGRamber	2	1e-05
ORF 1635	MQTNHMRQMLopalNTGSGSGSamber	2	1e-05
ORF 1636	MKNochreSMKAMochreVTTGSGSGSamber	2	1e-05
ORF 1637	MNNochreRMRTMPQYTGSGSGSamber	2	1e-05
ORF 1638	MEKTIMILMHLYHGSGSGSamber	2	1e-05
ORF 1639	MNIIKMQKMDGochreEGSGSGSamber	2	1e-05
ORF 1640	MHochreRIMKochreMINVPGSGSGSamber	2	1e-05
ORF 1641	MFDDRMFNMSLRVWVWVLGRamber	2	1e-05
ORF 1642	MRIochreEMRDMKAAQGSGSGSamber	2	1e-05
ORF 1643	MDKopalAMVSMKKTCWVWVWVLGRamber	2	1e-05
ORF 1644	MNKSKMGEMKGopalNGSGSGSamber	2	1e-05
ORF 1645	MLKNKMVCMKochrePKGSGSGSamber	2	1e-05
ORF 1646	MKQINMPNMENSochreGSGSGSamber	2	1e-05
ORF 1647	MVKochreAMQYMPochreKGGSGSGSamber	2	1e-05
ORF 1648	MKLIGMPYMHIRAGSGSGSamber	2	1e-05
ORF 1649	MVRSTMALMPGochreDGSGSGSamber	2	1e-05
ORF 1650	MPRFGMLLMHLYHGSGSGSGSamber	2	1e-05
ORF 1651	MKKRochreMQRMSAQTGSGSGSamber	2	1e-05
ORF 1652	MGQSIMTLMLKochreHGSGLGLRamber	2	1e-05
ORF 1653	MQDTKMKSMNKopalDGSGSGSamber	2	1e-05
ORF 1654	MRopalTKMQQMQLochreKKGSGSGSamber	2	1e-05
ORF 1655	MQKLLMRNMSochreTTGSGSGSamber	2	1e-05
ORF 1656	MDGRTMSTMochreCARGSGSGSamber	2	1e-05
ORF 1657	MKEAQMKRMLTopalHGSGSGSamber	2	1e-05
ORF 1658	MSALCMLLMHLYHGSGSGSamber	2	1e-05
ORF 1659	MKochreDLMVTMNQNHGSGSGSamber	2	1e-05
ORF 1660	MTYochreTMQEMLDochreIGSGSGSamber	2	1e-05
ORF 1661	MVCochreSMALMopalLRSGSGSGSamber	2	1e-05
ORF 1662	MTKNopalMSRMRSLDGSGSGSamber	2	1e-05
ORF 1663	MVVKochreMGYMKSGPGSGSGSamber	2	1e-05
ORF 1664	MCAYEKNEYTTWVWVWVLGRamber	2	1e-05
ORF 1665	MQopalAYMopalDMQRochreQGSGSGSamber	2	1e-05
ORF 1666	MCTQochreMochreRMLGRGGSGSGSamber	2	1e-05
ORF 1667	MTNTIMLLMHLYHGSGSGSamber	2	1e-05
ORF 1668	MKochreNIMRNMochreALopalGSGSGSamber	2	1e-05
ORF 1669	MGSRYMRARNWVWVWVLGRamber	2	1e-05
ORF 1670	MALIRMGQMochreGTTGSGSGSamber	2	1e-05
ORF 1671	MSopalTEMTDMREHQGSGSGSamber	2	1e-05
ORF 1672	MCNYDMLLMHLYGGSGSGSamber	2	1e-05
ORF 1673	MLIochreVMSCMFQRQGSGSGSamber	2	1e-05
ORF 1674	MVLYLMLLMHLYHGSGSGSamber	2	1e-05
ORF 1675	MRopalETMRNMPQKTGSGSGSamber	2	1e-05
ORF 1676	MTDopalTMRGMHLGNGSGSGSamber	2	1e-05
ORF 1677	MDRLDMLLMHLYGGSGSGSamber	2	1e-05
ORF 1678	MTGKGMHochreMHochreDHGSGSGSamber	2	1e-05
ORF 1679	MGochreIRMopalYMTRLPGSGSGSamber	2	1e-05
ORF 1680	MASVEMQKMTochreGGGSGSGSamber	2	1e-05
ORF 1681	MRQopalRMGRMLPPNGSGSGSamber	2	1e-05
ORF 1682	MKKochreKMSIMNIIopalGSGSGSamber	2	1e-05
ORF 1683	MKKochreNMRSMDIPIGSGSGSamber	2	1e-05
ORF 1684	MTKGRMVKMopalEEKGLGLGLRamber	2	1e-05
ORF 1685	MLRRCMSVMCYochreAGSGSGSamber	2	1e-05
ORF 1686	MRQSSMILMHLYHGSGSGSamber	2	1e-05
ORF 1687	MLTochreDMQVMSSopalEGSGSGSGSamber	2	1e-05
ORF 1688	MVYELMIFMIIQVGSGSGSamber	2	1e-05
ORF 1689	MLopalAHMAPMRLSPGSGSGSamber	2	1e-05
ORF 1690	MRDIKMochreRMLSQQGSGSGSamber	2	1e-05
ORF 1691	MGLHochreMFIMochreRCQGSGSGSamber	2	1e-05
ORF 1692	MGochreTAMNYMNQKLGSGSGSamber	2	1e-05
ORF 1693	MRTYVMLLMLLYHGSGSGSamber	2	1e-05
ORF 1694	MPKochreTMRTMVYopalEGSGSGSamber	2	1e-05
ORF 1695	MRPRKMPNMLVRQRVWVWVLGRamber	2	1e-05
ORF 1696	MVQLSMopalNMQVCLGSGSGSamber	2	1e-05
ORF 1697	MNLIGMNochreMGQDQGSGSGSamber	2	1e-05
ORF 1698	MRQIQMLLMTLYHGSGSGSamber	2	1e-05
ORF 1699	MFKIIMAVMYVRVGSGSGSamber	2	1e-05
ORF 1700	MIFFVMIQMRRRTGSGSGSamber	2	1e-05
ORF 1701	MSTYAMERMRopalKSGSGSGSamber	2	1e-05
ORF 1702	MSKKSMKKNASCIWVWVWVLGRamber	2	1e-05
ORF 1703	MKPTKMAQMLochreIochreGSGSGSamber	2	1e-05
ORF 1704	MIochreopalNMLCMRVNTGSGSGSamber	2	1e-05
ORF 1705	MRTTIMVLMHLYAGSGSGSamber	2	1e-05
ORF 1706	MTTSNMVLMHLYHGSGSGSamber	2	1e-05
ORF 1707	MRNochrePMLNMKVHPGSGSGSamber	2	1e-05
ORF 1708	MSVKRMopalIMRYGLGSGSGSamber	2	1e-05
ORF 1709	MYRSKMSIMHETKGSGSGSamber	2	1e-05
ORF 1710	MHRSVMLLMHLYHGSGSGSamber	2	1e-05
ORF 1711	MopalAYIMRGMYopalREGSGSGSamber	2	1e-05
ORF 1712	MQNYDMLLMTLYHGSGSGSamber	2	1e-05
ORF 1713	MQQTIMKNMFKochreAGSGSGSamber	2	1e-05
ORF 1714	MVNTVMKKNGRCTRVWVWVLGRamber	2	1e-05
ORF 1715	MNKHGMochreIMGochreDSGSGSGSamber	2	1e-05
ORF 1716	MGochreVKMNAMTTRSGSGSGSamber	2	1e-05
ORF 1717	MRQVTMLLMHLYHGSGSGSamber	2	1e-05
ORF 1718	MSNSNMILMHLYHGSGSGSamber	2	1e-05
ORF 1719	MPNKNMGopalMTNGochreGSGSGSamber	2	1e-05
ORF 1720	MSTGVMVLMHLYHGSGSGSamber	2	1e-05
ORF 1721	MAFSPMKKMPTGLGSGSGSamber	2	1e-05
ORF 1722	MGSYSMGRMLERVWVWVLGRamber	2	1e-05
ORF 1723	MTYSEMRQMochreCSVGSGSGSamber	2	1e-05
ORF 1724	MQASQMQopalMKEGRGSGSGSamber	2	1e-05
ORF 1725	MSHDRMTTMGHILGSGSGSamber	2	1e-05
ORF 1726	MSVVRMHLMGKKTWVWVWVLGRamber	2	1e-05
ORF 1727	MSTNLMLLMHLYHGSGSGSamber	2	1e-05
ORF 1728	MDKYIMILMHLYHGSGSGSamber	2	1e-05
ORF 1729	MKHYGMYGMopalPVQGSGSGSamber	2	1e-05
ORF 1730	MVTHRMSNMopalVNYGSGSGSamber	2	1e-05
ORF 1731	MLPPDMQYMYRGWWVWVWVLGRamber	2	1e-05
ORF 1732	MVQNCNVNRKWVWVWVLGRamber	2	1e-05
ORF 1733	MLKochreKMLDMNGQAGSGSGSamber	2	1e-05
ORF 1734	MGochreDTMAVMLopalGKGSGSGSamber	2	1e-05
ORF 1735	MNALNMNochreMANPLGSGSGSamber	2	1e-05
ORF 1736	MopalQopalKMSGMLPEPGSRSWVLGRamber	2	1e-05
ORF 1737	MIKochreVMRYMRVHTGSGSGSamber	2	1e-05
ORF 1738	MYSLLMYTMIRYTGSGSGSamber	2	1e-05
ORF 1739	MRTopalochreMKRMHVKPGSGSGSamber	2	1e-05
ORF 1740	MLLPochreMHHMHKHKGSGSGSamber	2	1e-05
ORF 1741	MRSIPMTIMASKochreGSGSGSamber	2	1e-05
ORF 1742	MEPYSMLLMHLYHGSGSGSamber	2	1e-05
ORF 1743	MASTTMochreNMochreVYSGSGSGSamber	2	1e-05
ORF 1744	MRTVochreMIKMRNochreGGSGSGSamber	2	1e-05
ORF 1745	MNGTopalMopalIMSLQAGSGSGSamber	2	1e-05
ORF 1746	MPopalKQMopalEMAIQochreGSGSGSamber	2	1e-05
ORF 1747	MTLochreNMKYMNVGHGSGSGSamber	2	1e-05
ORF 1748	MRRYDMLLMTLYHGSGSGSamber	2	1e-05
ORF 1749	MLDochreLMSLMNAKPGSGSGSamber	2	1e-05
ORF 1750	MQNochreYMDSMQAYHGSGSGSamber	2	1e-05
ORF 1751	MSTSYMPVMEFPNGSGSGSamber	2	1e-05
ORF 1752	MVSPPMFNMAWRVWVWVLGRamber	2	1e-05
ORF 1753	MRKTKMRSMTINKGSGSGSamber	2	1e-05
ORF 1754	MIKopalLMVPMQTSTGSGSGSamber	2	1e-05
ORF 1755	MGochreHAMLEMCFGPGSGSGSamber	2	1e-05
ORF 1756	MYGVKMIopalMHSQopalGSGSGSamber	2	1e-05
ORF 1757	MLRDochreMQLMENRRGSGSGSamber	2	1e-05
ORF 1758	MSRRYMEKNAIKSWVWVWVLGRamber	2	1e-05
ORF 1759	MGEYSMGLGLGLRamber	2	1e-05
ORF 1760	MNopalCQMPYMRSHIGSGSGSamber	2	1e-05
ORF 1761	MRSQochreMKHMEochreQSGSGSGSGSamber	2	1e-05
ORF 1762	MKRSLMopalFMHVYQGSGSGSamber	2	1e-05
ORF 1763	MSSAAMHochreMPLCTGSGSGSamber	2	1e-05
ORF 1764	MEGLLMLLMHLYHGSGSGSamber	2	1e-05
ORF 1765	MTKATMLLMHLYHGSGSGSamber	2	1e-05
ORF 1766	MQSIKMochreKMSLLSGSGSGSamber	2	1e-05
ORF 1767	MGYTPMGIMopalSQDGSGSGSamber	2	1e-05
ORF 1768	MopalRLLMRKMLVLVGSGSGSamber	2	1e-05
ORF 1769	MAKAKMopalSMSLTYGSGSGSamber	2	1e-05
ORF 1770	MVAKKWKLCVLLKGLGLGLRamber	2	1e-05
ORF 1771	MEEopalTMKNMSYochreNGSGSGSamber	2	1e-05
ORF 1772	MRQTQMDKMHopalLKGSGSGSamber	2	1e-05
ORF 1773	MSPMopalPGTGSGSGSGSamber	2	1e-05
ORF 1774	MHTKNYVLNATKWRVWVWVLGRamber	2	1e-05
ORF 1775	MGAYKMHLMILLHGSGSGSamber	2	1e-05
ORF 1776	MQITGMTNMALRVWVWVLGRamber	2	1e-05
ORF 1777	MSNRNMLHMKochreQHGSGSGSamber	2	1e-05
ORF 1778	MEVTRMNRMGNopalNGSGSGSamber	2	1e-05
ORF 1779	MICIYMVIMFARKGSGSGSamber	2	1e-05
ORF 1780	MRNIochreMCLMRQKEGSGSGSamber	2	1e-05
ORF 1781	MGHFSMGRMLHPRVWVWVLGRamber	2	1e-05
ORF 1782	MAKYLMLAEYCNWVWVWVLGRamber	2	1e-05
ORF 1783	MERGSMTAMEochreQCGSGSGSamber	2	1e-05
ORF 1784	MEKNECLVCVLNLGLGLGLRamber	2	1e-05
ORF 1785	MHLopalKMNPMQTFCGSGSGSamber	2	1e-05
ORF 1786	MGochreIPMNTMGGYVGSGSGSamber	2	1e-05
ORF 1787	MCTYQMLLMTLYHGSGSGSamber	2	1e-05
ORF 1788	MRNSopalMLLMHLYHGSGSGSamber	2	1e-05
ORF 1789	MRINFMRAMRTKKWVWVWVLGRamber	2	1e-05
ORF 1790	MDRRNMTKMNochreRDGSGSGSamber	2	1e-05
ORF 1791	MHRYIMLIMHLIHGSGSGSamber	2	1e-05
ORF 1792	MVYTTMopalFMNRITGSGSGSamber	2	1e-05
ORF 1793	MNopalADMIKMochrePopalRGSGSGSamber	2	1e-05
ORF 1794	MVRYLMLLMHLYAGSGSGSamber	2	1e-05
ORF 1795	MIKANMPLMKVopalochreGSGSGSamber	2	1e-05
ORF 1796	MATIAMLLMHLYHGSGSGSamber	2	1e-05
ORF 1797	MCIIYMRIMLYYTGSGSGSamber	2	1e-05
ORF 1798	MDLKochreMRHMIochreQGGSGSGSamber	2	1e-05
ORF 1799	MGKYTMPSMIYRTGSGSGSamber	2	1e-05
ORF 1800	MLIISMTVMDLochreRGSGSGSamber	2	1e-05
ORF 1801	MHochreHQMKPMVLochrePGSGSGSamber	2	1e-05
ORF 1802	MSNSTMILMHLYHGSGSGSamber	2	1e-05
ORF 1803	MPEYochreMENMPHLQGSGSGSamber	2	1e-05
ORF 1804	MRKochreQMPAMSKARGSGSGSamber	2	1e-05
ORF 1805	MPNGochreMRTMPSTNGSGSGSamber	2	1e-05
ORF 1806	MRNochreCMSCMQCLNGSGSGSamber	2	1e-05
ORF 1807	MRNopalRMPVMRCYLGSGSGSamber	2	1e-05
ORF 1808	MAPLSMochrePMGTNGGSGSGSamber	2	1e-05
ORF 1809	MATKEMRHMSYochreSGSGSGSamber	2	1e-05
ORF 1810	MRLPRMTQMopalTPTGSGSGSGSamber	2	1e-05
ORF 1811	MGSIYMNIMLPochrePGSGSGSamber	2	1e-05
ORF 1812	MSTYopalMLHMSLCRGSGSGSamber	2	1e-05
ORF 1813	MLVVTMAKIRIKWVWVWVLGRamber	2	1e-05
ORF 1814	MLIochreKMVochreMRRAYGSGSGSamber	2	1e-05
ORF 1815	MYKGNMKTMYochreQKGSGSGSamber	2	1e-05
ORF 1816	MELHNMLTMYopalLKGSGSGSamber	2	1e-05
ORF 1817	MVGQRMKQMKochreTAGSGSGSamber	2	1e-05
ORF 1818	MRSKEMTHMNochreDTGSGSGSamber	2	1e-05
ORF 1819	MYFLIMHYMIREPGSGSGSamber	2	1e-05
ORF 1820	MKTopalHMIPMopalPPGGSGSGSamber	2	1e-05
ORF 1821	MTAVNMVLMHLYHGSGSGSamber	2	1e-05
ORF 1822	MRochreIGMRopalMEAochreSGSGSGSamber	2	1e-05
ORF 1823	MEGQopalMYopalMopalGAFGSGSGSamber	2	1e-05
ORF 1824	MTRYLMLIMHLYHGSGSGSamber	2	1e-05
ORF 1825	MGPKQMAFMNKNLWVWVWVLGRamber	2	1e-05
ORF 1826	MGLKQMRNAMTSWVWVWVLGRamber	2	1e-05
ORF 1827	MHTochreRMDPMLQochreGGSGSGSamber	2	1e-05
ORF 1828	MEHDLWYochreCQIYKGLGLGLRamber	2	1e-05
ORF 1829	MGopalAGMKLMochreRQLGSGSGSamber	2	1e-05
ORF 1830	MGKNKYVTYEKLSWVWVWVLGRamber	2	1e-05
ORF 1831	MRTSSMILMHLYHGSGSGSamber	2	1e-05
ORF 1832	MGYEGMSPMRKKIWVWVWVLGRamber	2	1e-05
ORF 1833	MRHYIMAQMQSQNGSGSGSamber	2	1e-05
ORF 1834	MSFAKMFLMYochreFRGSGSGSamber	2	1e-05
ORF 1835	MDRIVMILMHLYHGSGSGSamber	2	1e-05
ORF 1836	MKLTLMREMopalRRNGSGSGSamber	2	1e-05
ORF 1837	MGPSIMLLMHLYHGSGSGSamber	2	1e-05
ORF 1838	MKochreRGMHIMRIPAGSGSGSamber	2	1e-05
ORF 1839	MopalNFGMENMLVopalHGSGSGSamber	2	1e-05
ORF 1840	MDKGSMopalochreMITVGGSGSGSamber	2	1e-05
ORF 1841	MopalTILMKKYEKSSWVWVWVLGRamber	2	1e-05
ORF 1842	MSPYTMYochreMLNTAGSGSGSamber	2	1e-05
ORF 1843	MLFLRNVFNVMamberSWVWVWVLGRamber	2	1e-05
ORF 1844	MSRFNMLLMQLYHGSGSGSamber	2	1e-05
ORF 1845	MGRopalEMLGMSRDLGSGSGSamber	2	1e-05
ORF 1846	MDTVochreMVHMQASCGSGSGSamber	2	1e-05
ORF 1847	MQIQENESYAFTLRVWVWVLGRamber	2	1e-05
ORF 1848	MGopalochreNMRAMAAVCGSGSGSamber	2	1e-05
ORF 1849	MPopalochreochreMTGMKDQKGSGSGSamber	2	1e-05
ORF 1850	MLLHopalMFHMTQSQGSGSGSamber	2	1e-05
ORF 1851	MRRHSMGPMLKKNWVWVWVLGRamber	2	1e-05
ORF 1852	MCDNTMopalEMSNopalNGSGSGSamber	2	1e-05
ORF 1853	MKRHDMENMHYochreEGSGSGSamber	2	1e-05
ORF 1854	MKEDIMKRMEKochreDGSGLGLRamber	2	1e-05
ORF 1855	MHochreIAMTAMAVRGGSGSGSamber	2	1e-05
ORF 1856	MTTYTMVLMHLFHGSGSGSamber	2	1e-05
ORF 1857	MIGTTMKNMALRVWVWVLGRamber	2	1e-05
ORF 1858	MRRATMVLMHLYHGSGSGSamber	2	1e-05
ORF 1859	MLLMHLVHGSGSGSamber	2	1e-05
ORF 1860	MGDFYMCLMHLYHGSGSGSamber	2	1e-05
ORF 1861	MGSTTMLLMHLYHGSGSGSamber	2	1e-05
ORF 1862	MYFochreHMAHMKSTLGSGSGSamber	2	1e-05
ORF 1863	MNNPLMTQMKochreRDGSGSGSamber	2	1e-05
ORF 1864	MLopalQGMKCMERSDGSGSGSamber	2	1e-05
ORF 1865	MCopalKDMQNMGSVGGSGSGSamber	2	1e-05
ORF 1866	MNEFAMopalNMRNLTGSGSGSamber	2	1e-05
ORF 1867	MLYAIYESYALSYWVWVWVLGRamber	2	1e-05
ORF 1868	MTELRMopalEMVLPTGSGSGSamber	2	1e-05
ORF 1869	MGPNNMochreAMGVPGGSGSGSamber	2	1e-05
ORF 1870	MKLVLMIPMKSISRVWVWVLGRamber	2	1e-05
ORF 1871	MKRKochreMSNMLRRAGSGSGSamber	2	1e-05
ORF 1872	MTSKKNGRNVLIYRVWVWVLGRamber	2	1e-05
ORF 1873	MLKochreAMFochreMAHSSGSGSGSamber	2	1e-05
ORF 1874	MIKSGMHochreMSQRAGSGSGSamber	2	1e-05
ORF 1875	MSTSTMCLMHLYHGSGSGSamber	2	1e-05
ORF 1876	MTNAAMSLMopalochreQCGSGSGSamber	2	1e-05
ORF 1877	MERKHMopalLMopalDQQGSGSGSamber	2	1e-05
ORF 1878	MSSGYMSRMEITPGSGSGSamber	2	1e-05
ORF 1879	MVHSCMopalVMEETGGSGSGSamber	2	1e-05
ORF 1880	MTTRRMopalHMLGPSGSGSGSamber	2	1e-05
ORF 1881	MERLTMILMHLYHGSGSGSamber	2	1e-05
ORF 1882	MRNochreHMPSMHRFNGSGSGSamber	2	1e-05
ORF 1883	MHochreKAMKEMSKQDGSGSGSamber	2	1e-05
ORF 1884	MVGQEMENMLochreNRGSGSGSamber	2	1e-05
ORF 1885	MSLHochreMAGMLSLIGSGSGSamber	2	1e-05
ORF 1886	MPAVCMEochreMSLSRGSGSGSamber	2	1e-05
ORF 1887	MHRTAMLLMHLYHGSGSGSamber	2	1e-05
ORF 1888	MCANQMochreochreMVRRIGSGSGSamber	2	1e-05
ORF 1889	MSSTHMLLMHLYHGSGSGSamber	2	1e-05
ORF 1890	MRQochreSMLNMIRGopalGSGSGSamber	2	1e-05
ORF 1891	MGSYSMGGMIGKKWVWVWVLGRamber	2	1e-05
ORF 1892	MDRVochreMFAMKochreGNGSGSGSamber	2	1e-05
ORF 1893	MQKKPMLIMNQYTGSGSGLRamber	2	1e-05
ORF 1894	MRopalTYMochreGMSGochreTGSGSGSamber	2	1e-05
ORF 1895	MVKVVMRRMAHRochreGSGSGSamber	2	1e-05
ORF 1896	MESHLMCLMHLYHGSGSGSamber	2	1e-05
ORF 1897	MTHSRMopalKMGRQDGSGSGSamber	2	1e-05
ORF 1898	MCVYDMRNMAFRVWVWVLGRamber	2	1e-05
ORF 1899	MDINochreMRRMFLopalDGSGSGSamber	2	1e-05
ORF 1900	MGSFSMGPMLKKTRVWVWVLGRamber	2	1e-05
ORF 1901	MLTKochreMochreTMTRTYGSGSGSamber	2	1e-05
ORF 1902	MTKKKNESNATLamberWVWVWVLGRamber	2	1e-05
ORF 1903	MRIVIMTIMQYHAGSGSGSamber	2	1e-05
ORF 1904	MCPRSMRYMGQNTWVWVWVLGRamber	2	1e-05
ORF 1905	MQGKKMopalPMRRPDGSGSGSamber	2	1e-05
ORF 1906	MDochreVCMLLMLAGIGSGSGSamber	2	1e-05
ORF 1907	MRAIRMAEMGochreRochreGSGSGSamber	2	1e-05
ORF 1908	MDGNIMVLMHLYHGSGSGSamber	2	1e-05
ORF 1909	MSEATMKochreMochreSopalSGSGSGSamber	2	1e-05
ORF 1910	MRSTVMopalIMochreDLVGSGSGSamber	2	1e-05
ORF 1911	MTNIQMYIMITYVGSGSGSamber	2	1e-05
ORF 1912	MNVDAMYTMEIHochreGSGSGSamber	2	1e-05
ORF 1913	MSSSIMLLMHLYHGSGSGSamber	2	1e-05
ORF 1914	MLFLYMCYMAVTFGSGSGSamber	2	1e-05
ORF 1915	MEopalNIMKEMGTKochreGSGSGSamber	2	1e-05
ORF 1916	MLopalKDMEDMDSVIGSGSGSamber	2	1e-05
ORF 1917	MPKVochreMNSMQKSKGSGSGSamber	2	1e-05
ORF 1918	MVPRQMNHMPREKRVWVWVLGRamber	2	1e-05
ORF 1919	MIopalIHMNGMHAKYGSGSGSamber	2	1e-05
ORF 1920	MSVATMLGMRRQGGSGSGSamber	2	1e-05
ORF 1921	MTGKochreMCCMDAKRGSGSGSamber	2	1e-05
ORF 1922	MNKYAMPKNASNKWVWVWVLGRamber	2	1e-05
ORF 1923	MSLENMEKMGRDPGSGSGSamber	2	1e-05
ORF 1924	MEDRopalMIAMQRPHGSGSGSamber	2	1e-05
ORF 1925	MGTFLWIQWKVILGLGLGLRamber	2	1e-05
ORF 1926	MEGLLMYSMQKochreRGSGSGSamber	2	1e-05
ORF 1927	MVLIPMGKNARSFWVWVWVLGRamber	2	1e-05
ORF 1928	MCopalopalKMSYMKTPFGSGSGSamber	2	1e-05
ORF 1929	MEKNochreMEGMLochreHTGSGSGSamber	2	1e-05
ORF 1930	MKIKopalMESMKRDTGSGSGSamber	2	1e-05
ORF 1931	MCLDLMAochreMochreQKTGSGSGSamber	2	1e-05
ORF 1932	MTRNSMVRMopalRALGSGSGSamber	2	1e-05
ORF 1933	MQRYQMLLMTLYHGSGSGSamber	2	1e-05
ORF 1934	MFTHopalMopalRMRGEKGSGSGSamber	2	1e-05
ORF 1935	MKGLLMLLMHLYHGSGSGSamber	2	1e-05
ORF 1936	MCTPFMLIMLLPDGSGSGSamber	2	1e-05
ORF 1937	MRRTRMAochreMYLQKGLGLGLRamber	2	1e-05
ORF 1938	MLKochreochreMFopalMKLTIGSGLGLRamber	2	1e-05
ORF 1939	MRHochreCMSGMTRFCGSGSGSamber	2	1e-05
ORF 1940	MKIIYMIIMopalQNHGSGSGSamber	2	1e-05
ORF 1941	MochreNERMRKMEFARGSGSGSamber	2	1e-05
ORF 1942	MEVTTMVLMHLYHGSGSGSamber	2	1e-05
ORF 1943	MEochreTYMRDMRTKSGSGSGSGSamber	2	1e-05
ORF 1944	MTNVLMSRMNRGVGGLGLGLRamber	2	1e-05
ORF 1945	MNKYLMLLMHLYHGSGSGSamber	2	1e-05
ORF 1946	MKIPHMLLMHLYHGSGSGSamber	2	1e-05
ORF 1947	MLARHMPPMochreRopalQGSGSGSamber	2	1e-05
ORF 1948	MKISochreMGYMGPSSGSGSGSamber	2	1e-05
ORF 1949	MGAYSMGPMLKKNWVWVWVLGRamber	2	1e-05
ORF 1950	MIopalNGMIAMKARAGSGSGSamber	2	1e-05
ORF 1951	MQRCSMVLMHLYHGSGSGSamber	2	1e-05
ORF 1952	MQNSLMNGMQKKKWVWVWVLGRamber	2	1e-05
ORF 1953	MYHochreKMPSMCTSKGSGSGSamber	2	1e-05
ORF 1954	MKETKMDDMopalKNopalGSGSGSamber	2	1e-05
ORF 1955	MKochreASMKTNVIILRVWVWVLGRamber	2	1e-05
ORF 1956	MopalKTGMARMATRTWVWVWVLGRamber	2	1e-05
ORF 1957	MTTSochreMDopalMSRRQGSGSGSamber	2	1e-05
ORF 1958	MQNNAKYGISNWVWVWVLGRamber	2	1e-05
ORF 1959	MRSITMKochreMNGVRGSGSGSamber	2	1e-05
ORF 1960	MIEATMLSMochreRochreRGSGSGSamber	2	1e-05
ORF 1961	MQochreochrePMRNMochreKRRGSGSGSamber	2	1e-05
ORF 1962	MPQDVMVLMHLYHGSGSGSamber	2	1e-05
ORF 1963	MQSKKNAIYEKYRRVWVWVLGRamber	2	1e-05
ORF 1964	MEENRMHNMALRVWVWVLGRamber	2	1e-05
ORF 1965	MNLLLMILMHRLAGSGSGSamber	2	1e-05
ORF 1966	MALFTMPRMIAGSGSGSGSamber	2	1e-05
ORF 1967	MEKSKMochreKMHIochreTGSGSGSamber	2	1e-05
ORF 1968	MNLGRMKQYEFTYRVWVWVLGRamber	2	1e-05
ORF 1969	MGADTMVLMHLYHGSGSGSamber	2	1e-05
ORF 1970	MKIVSMICMLRLIGSGSGSamber	2	1e-05
ORF 1971	MDGGTMTopalMRKTAGSGSGSamber	2	1e-05
ORF 1972	MopalRGPMKNMRopalSPGSGSGSamber	2	1e-05
ORF 1973	MRRLKMCVMochreNPLGSGSGSamber	2	1e-05
ORF 1974	MSRQTMKPMLKopalRGSGSGSamber	2	1e-05
ORF 1975	MGAYSMGRMLRKKRVWVWVLGRamber	2	1e-05
ORF 1976	MTNSLMCLMHLYSGSGSGSamber	2	1e-05
ORF 1977	MVLopalCMGKMHLSAGSGSGSamber	2	1e-05
ORF 1978	MKPopalRMRAMVLKSGSGSGSamber	2	1e-05
ORF 1979	MTRGKMRCMDVSSGSGSGSamber	2	1e-05
ORF 1980	MAAYGMSKWVWVWVLGRamber	2	1e-05
ORF 1981	MopalARHMRSMochreLRGGSGSGSamber	2	1e-05
ORF 1982	MNKGLMLLMHLYHGSGSGSamber	2	1e-05
ORF 1983	MDSDEMDDIFMRWVWVWVLGRamber	2	1e-05
ORF 1984	MFLKopalMTYMQRNSGSGSGSamber	2	1e-05
ORF 1985	MHQCAMLLMHLYHGSGSGSamber	2	1e-05
ORF 1986	MKRGLMILMHLYHGSGSGSamber	2	1e-05
ORF 1987	MLNochreEMTAMGopalAGGSGSGSamber	2	1e-05
ORF 1988	MTTHIMQochreMSTLCGSGSGSamber	2	1e-05
ORF 1989	MHochreARMTRMIGTPGSGSGSamber	2	1e-05
ORF 1990	MEKochreochreMEFMEYQRGSGSGSamber	2	1e-05
ORF 1991	MEHochreEMQGMKVTSGSGSGSamber	2	1e-05
ORF 1992	MNPTSMDAMSPRLGSGSGSamber	2	1e-05
ORF 1993	MGKTIMLLMHLYHGSGSGSamber	2	1e-05
ORF 1994	MEQKTMRIMENochreRGSGSGSamber	2	1e-05
ORF 1995	MEQKochreMRCMCopalEEGSGLGLRamber	2	1e-05
ORF 1996	MKLTTMKIMKKRopalGSGSGSamber	2	1e-05
ORF 1997	MAKopalLMHGMGQopalAGSGSGSamber	2	1e-05
ORF 1998	MTSTEMYochreMAochreGGGSGSGSamber	2	1e-05
[truncated: 190,117 more rows]

## Sheet: NNWKAcNNWKAcNNW_R1
						Selection Round #1	Total Reads #125227
							Peptide Sequence	Number of Reads	Proportion of library reads
						ORF 1	MLGEochreMTRMGTGKGSGSGSamber	3	2e-05
						ORF 2	MLQochreAMPochreMFLFRGSGSGSamber	3	2e-05
						ORF 3	MHKKochreMochreNMTYVSGSGLGLRamber	3	2e-05
						ORF 4	MDCLRMRGMNopalLIGSGSGSamber	3	2e-05
						ORF 5	MopalRYIMPEMRSLKGSGSGSamber	2	2e-05
						ORF 6	MALISMLHMDKQTWVWVWVLGRamber	2	2e-05
						ORF 7	MCHLTMRTMQTTYGSGSGSamber	2	2e-05
						ORF 8	MTNDKMTRMHRopalPGSGSGSamber	2	2e-05
						ORF 9	MIGTRMochrePMISPSGSGSGSamber	2	2e-05
						ORF 10	MNNRVMCRMNELRGSGSGSamber	2	2e-05
						ORF 11	MTALopalMKNMLPNNGSGSGSamber	2	2e-05
						ORF 12	MIEHRMIKMQLHRGSGSGSamber	2	2e-05
						ORF 13	MATEYMLKMochreKNLGSGSGSamber	2	2e-05
						ORF 14	MEHTSMDQMFochreHTGSGSGSamber	2	2e-05
						ORF 15	MNNERMITMKRGTGSGSGSamber	2	2e-05
						ORF 16	MDVIIMVVMRLTKGSGSGSamber	2	2e-05
						ORF 17	MNIYRMSQMYTVDGSGSGSamber	2	2e-05
						ORF 18	MNRQEMRNMKRRTGSGSGSamber	2	2e-05
						ORF 19	MRENGMETMRQIAGSGSGSamber	2	2e-05
						ORF 20	MGSITMVYYDICNRVWVWVLGRamber	2	2e-05
						ORF 21	MLGRRMLCMKochreESGSGSGSamber	2	2e-05
						ORF 22	MTRTDMRRMTochreQQGSGSGSamber	2	2e-05
						ORF 23	MFTNAMHKMSSTYGSGSGSamber	2	2e-05
						ORF 24	MKSIHMNYMochreRFTGSGSGSamber	2	2e-05
						ORF 25	MRPHTMochreAMIochreHLGSGSGSamber	2	2e-05
						ORF 26	MALCLMYFMDochreTVGSGSGSamber	2	2e-05
						ORF 27	MopalTHSMLVMQTYVGSGSGSamber	2	2e-05
						ORF 28	MANRIMTGMopalDATGSGSGSamber	2	2e-05
						ORF 29	MGASRMHRMIKIRGSGSGSamber	2	2e-05
						ORF 30	MNITTMRTMSVLEGSGSGSamber	2	2e-05
						ORF 31	MARIKMKHMPAHDGSGSGSamber	2	2e-05
						ORF 32	MGQochreKMELMQYHAGSGSGSamber	2	2e-05
						ORF 33	MPVTTMDRMRLFLGSGSESamber	2	2e-05
						ORF 34	MQRQIMADMHSPHGSGSGSamber	2	2e-05
						ORF 35	MLSSRMQTMopalKCLGSGSGSamber	2	2e-05
						ORF 36	MTETEMNHMNochreVRGSGSGSamber	2	2e-05
						ORF 37	MKIFIMSEMHLCTGSGSGSamber	2	2e-05
						ORF 38	MPKFIMIHMVLQMGLGLGLRamber	2	2e-05
						ORF 39	MSHEKMTFMTSKRGSGSGSamber	2	2e-05
						ORF 40	MPRKAMGAMPopalSTGSGSGSamber	2	2e-05
						ORF 41	MENHRMPNMQTKNGSGSGSamber	2	2e-05
						ORF 42	MKKSNMSTMAKSSGSGSGSamber	2	2e-05
						ORF 43	MHIYRMNHMADochreIGSGSGSamber	2	2e-05
						ORF 44	MRIKQMHNMTTLTGSGSGSamber	2	2e-05
						ORF 45	MRPQDMochreKMILRTGSGSGSamber	2	2e-05
						ORF 46	MEKAVMRVMRKochreDGSGSGSamber	2	2e-05
						ORF 47	MGNRNMNAMNVochreHGSGSGSamber	2	2e-05
						ORF 48	MHopalITMSIMochreSATGSGSGSamber	2	2e-05
						ORF 49	MNRSKMILMRRQKGSGSGSamber	2	2e-05
						ORF 50	MATIEMTGMKLCTGSGSGSGSamber	2	2e-05
						ORF 51	MITQDMAIMPHGNGSGSGSamber	2	2e-05
						ORF 52	MHILKMochreSMNILAGSGSGSGSamber	2	2e-05
						ORF 53	MQRNNMochreGMGPIPGSGLGLRamber	2	2e-05
						ORF 54	MEIRRMEIMKSHHGSGSGSamber	2	2e-05
						ORF 55	MVQFNMTAMHGSRGSGSGSGSamber	2	2e-05
						ORF 56	MTGEAMKTMLRGSGSGSamber	2	2e-05
						ORF 57	MNDGGMSNMKKIVGSGSGSamber	2	2e-05
						ORF 58	MQITGMKGMGITGGLGLGLRamber	2	2e-05
						ORF 59	MTSIQMQKMGKRNGSGSGSamber	2	2e-05
						ORF 60	MDRKAMTIMDSTHGSGSGSamber	2	2e-05
						ORF 61	MKNKQMGNMCochreFRGSGSGSamber	2	2e-05
						ORF 62	MEochreRSMQAMRNRRGSGSGSamber	2	2e-05
						ORF 63	MTSNPMNEMQNRochreGSGSGSamber	2	2e-05
						ORF 64	MPTKTMQYMPYopalSGSGSGSamber	2	2e-05
						ORF 65	MSRSLMQCMRIHYGSGSGSamber	2	2e-05
						ORF 66	MISKLMYYMAIopalQGSGSGSamber	2	2e-05
						ORF 67	MSIATMTRMNIPRGSGSGSamber	2	2e-05
						ORF 68	MopalIRLMRopalMTSLSGSGSGSamber	2	2e-05
						ORF 69	MDTNNMITMQHPPGSGSGSamber	2	2e-05
						ORF 70	MHNSQMVEMSPSQGSGSGSamber	2	2e-05
						ORF 71	MSDKIMKQMPSNQGSGSGSamber	2	2e-05
						ORF 72	MEPCLMIKMRTRYGSGSGSamber	2	2e-05
						ORF 73	MSRopalNMCVMNIochreNGPGSGSamber	2	2e-05
						ORF 74	MochreQITMVPMENLGGSGSGSamber	2	2e-05
						ORF 75	MRTPopalMLDMDSDGGSGSGSamber	2	2e-05
						ORF 76	MKSTTMochreDMLTATGSGSGSamber	2	2e-05
						ORF 77	MTPASMochreRMNRILGSGSGSamber	2	2e-05
						ORF 78	MEIGLMKVMNYochrePGSGSGSamber	2	2e-05
						ORF 79	MTRIPMLYMopalAHSGSGSGSamber	2	2e-05
						ORF 80	MVTTIMITMYSVAGSGSGSamber	2	2e-05
						ORF 81	MSVochreHMQDMQRTHGSGSGSamber	2	2e-05
						ORF 82	MKopalNEMRLMDLHPGSGSGSamber	2	2e-05
						ORF 83	MIIKHMNLMochreGIIGSGLGLRamber	2	2e-05
						ORF 84	MERVRMLVMochreKSRGSGSGSamber	2	2e-05
						ORF 85	MochreLITMFGMKLASGSGSGSamber	2	2e-05
						ORF 86	MKYYIMSQMRESPGSGSGSamber	2	2e-05
						ORF 87	MHPPNMLSMochreRSRGSGSGSamber	2	2e-05
						ORF 88	MKKCRMopalNMYLEDGSGSGSamber	2	2e-05
						ORF 89	MPQSCMYRMKNopalDGSGSGSamber	2	2e-05
						ORF 90	MSVRRMRTMYLEopalGSGSGSamber	2	2e-05
						ORF 91	MARochreSMVGMRNopalQGSGSGSamber	2	2e-05
						ORF 92	MEDPSMEAMTPGIGSGSGSamber	2	2e-05
						ORF 93	MYSNSMFTMPAochreAGSGSGSamber	2	2e-05
						ORF 94	MPERRMSSMINLQGSGSGSamber	2	2e-05
						ORF 95	MCTKIMKYMGLTLGSGSGSamber	2	2e-05
						ORF 96	MochreIHRMPPMSLRFGSGSGSamber	2	2e-05
						ORF 97	MAPVNMCPMochreLVSGSGSGSamber	2	2e-05
						ORF 98	MPSKGMFVMYRTKGSGSGSamber	2	2e-05
						ORF 99	MNKNRMINMKTYochreGSGSGSamber	2	2e-05
						ORF 100	MopalTTLMTKMHTLRGSGSGSamber	2	2e-05
						ORF 101	MFKETMTKMFYSPGSGSGSamber	2	2e-05
						ORF 102	MHopalAIMPHMRKDopalGSGSGSamber	2	2e-05
						ORF 103	MKIGLMQSMVSEochreGSGSGSamber	2	2e-05
						ORF 104	MRKFYMTAMRHHDGSGSGSamber	2	2e-05
						ORF 105	MLKopalTMQNMPEGRGSGSGSamber	2	2e-05
						ORF 106	MVKopalAMNGMFAQHGSGSGSamber	2	2e-05
						ORF 107	MIKRRMTLMDHDDGSGSESamber	2	2e-05
						ORF 108	MSTPYMIHMRAQSGSGSGSamber	2	2e-05
						ORF 109	MTYopalIMYIMELQEGSGSGSamber	2	2e-05
						ORF 110	MSNochreRMLKMYTopalCGSGSGSamber	2	2e-05
						ORF 111	MRIKPMTTMGTPPGSGSGSamber	2	2e-05
						ORF 112	MochreQTGMCNMDEPLGSGSGSamber	2	2e-05
						ORF 113	MHochrePGMSTMIQKYGSGSGSamber	2	2e-05
						ORF 114	MKDILMAKMRISochreGSGSGSamber	2	2e-05
						ORF 115	MPYopalLMEFMHEVKGSGSGSamber	2	2e-05
						ORF 116	MRRochrePMVRMNKLRGSGSGSamber	2	2e-05
						ORF 117	MKGKRMIochreMKGKRGSGSGSamber	2	2e-05
						ORF 118	MopalETTMLIMQSFGGSGSGSamber	2	2e-05
						ORF 119	MSopalTIMLEMochreKEFGSGSGSamber	2	2e-05
						ORF 120	MEKQKMQNMGNIDGSGSGSamber	2	2e-05
						ORF 121	MTSNochreMCLMITHYGSGSGSamber	2	2e-05
						ORF 122	MKSSopalMTAMDPREGSGSGSamber	2	2e-05
						ORF 123	MCIGLMTRMVIRGGSGSGSamber	2	2e-05
						ORF 124	MKSKAMSVMAYNAGSGSGSamber	2	2e-05
						ORF 125	MopalKTIMochreSMQIRTGSGSGSamber	2	2e-05
						ORF 126	MNSSNMYGMHGopalLGSGSGSamber	2	2e-05
						ORF 127	MPSLPMSQMRKSKGSGSGSamber	2	2e-05
						ORF 128	MITRPMCKMHLDTGSGSGSamber	2	2e-05
						ORF 129	MPNochreTMSKMNARVGSGSGSamber	2	2e-05
						ORF 130	MIRQTMANMQVRopalGSGSGSamber	2	2e-05
						ORF 131	MKTSTMTTMQSNAGSGSGSamber	2	2e-05
						ORF 132	MARDIMGTMGRKGGSGSGSamber	2	2e-05
						ORF 133	MTRVSMNGMSISHGSGSGSamber	2	2e-05
						ORF 134	MPSCTMopalSMSRPFGSGSGSamber	2	2e-05
						ORF 135	MVHDNMochreAMHopalHNGSGSGSamber	2	2e-05
						ORF 136	MHVTochreMPRMSLGochreGSGSGSamber	2	2e-05
						ORF 137	MRYNKMIGMochreKISGSGSGSamber	2	2e-05
						ORF 138	MQochreKHMVSMPLELGSGSGSamber	2	2e-05
						ORF 139	MSILQMRPMSREKGSGSGSamber	2	2e-05
						ORF 140	MTREIMPIMSHKSGSGSGSamber	2	2e-05
						ORF 141	MLQRTMNHMKKHQGSGSGSamber	2	2e-05
						ORF 142	MNTRTMRRMopalEDSGSGSGSamber	2	2e-05
						ORF 143	MGIopalKMILMESIHGSGSGSamber	2	2e-05
						ORF 144	MRRNNMALMRRRTGSGSGSamber	2	2e-05
						ORF 145	MLRNLMLPMGNASGSGSGSamber	2	2e-05
						ORF 146	MPHochreVMGSMYochreVQGSGSGSamber	2	2e-05
						ORF 147	MPochreTGMDKMFNSRGSGSGSamber	2	2e-05
						ORF 148	MopalKPLMNAMochreRNQGSGSGSamber	2	2e-05
						ORF 149	MITLKMITMKIKochreGSGSGSamber	2	2e-05
						ORF 150	MITDKMRVMopalEochreYGSGSGSamber	2	2e-05
						ORF 151	MASDEMNQMPNNAGSGSGSamber	2	2e-05
						ORF 152	MHKPKMSAMKDGRGSGSGSamber	2	2e-05
						ORF 153	MQTHDMSIMKISTGSGSGSamber	2	2e-05
						ORF 154	MLHFopalMRNMDKNAGSGSGSamber	2	2e-05
						ORF 155	MNopalHDMSNMRQINGSGSGSamber	2	2e-05
						ORF 156	MopalLPDMELMGTQochreGSGSGSamber	2	2e-05
						ORF 157	MSTPAMFSMHNPEGSGSGSamber	2	2e-05
						ORF 158	MTRVLMPKMochreCPopalGSGSGSamber	2	2e-05
						ORF 159	MFEopalHMRCMRGARGSGSGSamber	2	2e-05
						ORF 160	MRochreNPMopalHMPGDEGSGSGSamber	2	2e-05
						ORF 161	MEKETMRGMRNTQGSGSGSamber	2	2e-05
						ORF 162	MCIKFMKKMLSHIGSGSGSamber	2	2e-05
						ORF 163	MVISNMATMGRRTGSGSGSamber	2	2e-05
						ORF 164	MKPQDMHHMTKopalDGSGSGSamber	2	2e-05
						ORF 165	MCochreNGMVKMochreHTTGSGSGSamber	2	2e-05
						ORF 166	MopalKHDMCEMochreIQochreGSGSGSamber	2	2e-05
						ORF 167	MNQLRMSIMKochrePSGSGSGSamber	2	2e-05
						ORF 168	MKNKYMRRMIKQIGSGSGSamber	2	2e-05
						ORF 169	MIochreKochreMRTMKKGochreGSGSGSamber	2	2e-05
						ORF 170	MDSAPMNRMRQopalLGSGSGSamber	2	2e-05
						ORF 171	MRRYKMHVMDTYIGSGSGSamber	2	2e-05
						ORF 172	MYLNRMKochreMEGRCGSGSGSamber	2	2e-05
						ORF 173	MYRYEMKKMNRKLGSGSGSamber	2	2e-05
						ORF 174	MopalTEICEKopalIIQLGLGLGLRamber	2	2e-05
						ORF 175	MVIopalEMRIMVIILGSGLGLRamber	2	2e-05
						ORF 176	MARAochreMKVMINPDGSGSGSamber	2	2e-05
						ORF 177	MGochreYTMTFMSGSTGSGSGSamber	2	2e-05
						ORF 178	MFVRIMQTMQNopalGGSGSGSamber	2	2e-05
						ORF 179	MNSRNMochreLMFCTVGSGSGSamber	2	2e-05
						ORF 180	MQSKLMSNMRQKSGSGSGSamber	2	2e-05
						ORF 181	MISTTMGKMSochreGKGSGSGSamber	2	2e-05
						ORF 182	MochreopalPochreMANMYIPPGSGSGSamber	2	2e-05
						ORF 183	MTHSKMEEMRSTNGSGSGSamber	2	2e-05
						ORF 184	MTDEDMKGMKopalRKGSGSGSamber	2	2e-05
						ORF 185	MSDTKMopalGMVochreQLGSGSGSamber	2	2e-05
						ORF 186	MKKRPMTHMHDTochreGSGSGSamber	2	2e-05
						ORF 187	MHPVQMRPMDGPLGSGSGSamber	2	2e-05
						ORF 188	MISITMREMIPDPGSGSGSamber	2	2e-05
						ORF 189	MQSTochreMSSMGochreLEGSGSGSamber	2	2e-05
						ORF 190	MKQHPMATMKPPYGSGSGSamber	2	2e-05
						ORF 191	MopalSCSMRPMARTAGSGSGSamber	2	2e-05
						ORF 192	MDNSQMSSMVLGPGSGSGSamber	2	2e-05
						ORF 193	MRSKochreMHSMPKHKGSGSGLRamber	2	2e-05
						ORF 194	MRKIRMTRMAFSLGSGSGSamber	2	2e-05
						ORF 195	MSPIRMCNMochreochreITGSGSGSamber	2	2e-05
						ORF 196	MQDETMSVMRSARGSGSGSamber	2	2e-05
						ORF 197	MEKQKMTKMLADLGSGSGSamber	2	2e-05
						ORF 198	MAAopalTMKIMRLKFGSGSGSamber	2	2e-05
						ORF 199	MGLTPMKRMQDGQGSGSGSamber	2	2e-05
						ORF 200	MRLEochreMIGMRFRKGSGSGSamber	2	2e-05
						ORF 201	MFEEKMIochreMGFRRGSGSGSamber	2	2e-05
						ORF 202	MKEQochreMKRMFTLHGSGSGSamber	2	2e-05
						ORF 203	MYRILMTFMochreochreEVGSGSGSamber	2	2e-05
						ORF 204	MITNochreMIHMETTSGSGSGSamber	2	2e-05
						ORF 205	MGRKVMETMNNTSGSGSGSamber	2	2e-05
						ORF 206	MLNEDMTYMSLPochreGSGSGSamber	2	2e-05
						ORF 207	MIDRPMGTMRPLRGSGSGSamber	2	2e-05
						ORF 208	MRVLSMochrePMRVLopalGSGSGSamber	2	2e-05
						ORF 209	MLKFTMEVMPVDochreGSGSGSamber	2	2e-05
						ORF 210	MTVDTMQochreMSEopalTGSGSGSamber	2	2e-05
						ORF 211	MIQochreTMSRMNGGTGSGSGSamber	2	2e-05
						ORF 212	MKochreIGMGVMRochreRPGSGSGSamber	2	2e-05
						ORF 213	MRKEKMopalTMDTSPGSGSGSamber	2	2e-05
						ORF 214	MTSLNMAochreMPPQSGSGSGSamber	2	2e-05
						ORF 215	MERASMSTMHQLPGSGSGSamber	2	2e-05
						ORF 216	MochreRHAMIRMLAPQGSGSGSamber	2	2e-05
						ORF 217	MPKIKMLRMIGPRGSGSGSamber	2	2e-05
						ORF 218	MPRYFMRTMGLIGGSGSGSamber	2	2e-05
						ORF 219	MAKAKMRochreMAYIPGSGSGSamber	2	2e-05
						ORF 220	MNSKTMVTMTLKochreGSGSGSamber	2	2e-05
						ORF 221	MSVTRMKVMTKTTGSGSGSamber	2	2e-05
						ORF 222	MKRSLMQKMTNKNGSGSGSamber	2	2e-05
						ORF 223	MQPSRMIAMPENIGSGSGSamber	2	2e-05
						ORF 224	MVRIPMPCMPAopalRGSGSGSamber	2	2e-05
						ORF 225	MCSRHMTAMVEopalRGSGSGLRamber	2	2e-05
						ORF 226	MDASAMKVMGFTochreGSGSGSamber	2	2e-05
						ORF 227	MLKKSYGTNEIKIWVWVLGRamber	2	2e-05
						ORF 228	MKAHFMIFMITHYGSGSGSamber	2	2e-05
						ORF 229	MTEQKMRopalMPPLIGSGSGSamber	2	2e-05
						ORF 230	MRochreACMSHMNVGVGSGSGSamber	2	2e-05
						ORF 231	MQPISMEIMopalDVGGSGSGSamber	2	2e-05
						ORF 232	MopalKDRMNCMSTSKGSGSGSamber	2	2e-05
						ORF 233	MEHAKMEKMLINCGSGSGSamber	2	2e-05
						ORF 234	MITKopalMSRMRAochreSGSGSGSamber	2	2e-05
						ORF 235	MARNIMQHMEEYRGSGSGSamber	2	2e-05
						ORF 236	MLTYochreMKQMETTSGSGSGSamber	2	2e-05
						ORF 237	MVTopalTMopalKMGLDochreGSGSGSamber	2	2e-05
						ORF 238	MPIEKMYVMQVIDGSGSGSamber	2	2e-05
						ORF 239	MQVPKMKTMNAKRGSGSGSamber	2	2e-05
						ORF 240	MTQochreYMPKMSIKHGSGSGSamber	2	2e-05
						ORF 241	MKopalERMHSMTLDPGSGSGSamber	2	2e-05
						ORF 242	MITHLNDYYEKKSWVWVWVLGRamber	2	2e-05
						ORF 243	MNAITMTTMKPTKGSGSGSamber	2	2e-05
						ORF 244	MRNLNMAGMochreTPLGSGSGSamber	2	2e-05
						ORF 245	MACPRMTHMQPopalIGSGSGSamber	2	2e-05
						ORF 246	MNSKochreMNTMTRTYGSGSGSamber	2	2e-05
						ORF 247	MLSNSMNTMTAETGSGSGSamber	2	2e-05
						ORF 248	MNKTIMTIMAHGHGSGSGSamber	2	2e-05
						ORF 249	MNSTIMPochreMQSYPGSGSGSamber	2	2e-05
						ORF 250	METSSMochreLMEGTGGSGSGSamber	2	2e-05
						ORF 251	MopalIPRMERMNYYNGSGSGSamber	2	2e-05
						ORF 252	MNHPochreMRRMLochreTPGSGSGSamber	2	2e-05
						ORF 253	MYLAKMRFMKPPLGSGSGSamber	2	2e-05
						ORF 254	MRGAKMNRMSIAVGSGSGSamber	2	2e-05
						ORF 255	MGTARMSRMPEopalTGSGSGSamber	2	2e-05
						ORF 256	MEKKMYDYNGSKIWVWVWVLGRamber	2	2e-05
						ORF 257	MGTDLMTKMGSRIGSGSGSamber	2	2e-05
						ORF 258	MTTYRMSDMPPENGSGSGSamber	2	2e-05
						ORF 259	MKKDKMYTMATNSGSGSGSamber	2	2e-05
						ORF 260	MNHDLMTDMQNEVGSGSGSamber	2	2e-05
						ORF 261	MNRAHMQEMGopalAYGSGSGSamber	2	2e-05
						ORF 262	MPRLopalMSochreMCASVGSGSGSGSamber	2	2e-05
						ORF 263	MINTIMREMKEopalLGSGSGSamber	2	2e-05
						ORF 264	MRSRHMYKMLRPLGSGLGLRamber	2	2e-05
						ORF 265	MSANLMRDMGNVEGSGSGSamber	2	2e-05
						ORF 266	MPRPSMKRMKNESGSGSGSamber	2	2e-05
						ORF 267	MCRochreTMGRMIQSTGSGSGSamber	2	2e-05
						ORF 268	MQTochreVMNRMRQSRGSGSGSamber	2	2e-05
						ORF 269	MLNPochreMESMPTKIGSGSGSamber	2	2e-05
						ORF 270	MRGTDMGSMochreKEPGSGSGSamber	2	2e-05
						ORF 271	MKochreNPMGochreMGLNKGSGSGSamber	2	2e-05
						ORF 272	MYTKIMTRMCATTGSGSGSamber	2	2e-05
						ORF 273	MHDSVMREMochreFIVGSGSGSamber	2	2e-05
						ORF 274	MCAQAMTochreMochreNQTGSGSGSamber	2	2e-05
						ORF 275	MRTIPMochreAMHAYTGSGSGSamber	2	2e-05
						ORF 276	MGRLopalMGPMTKNPGSGSGSamber	2	2e-05
						ORF 277	MopalTYochreMHVMFochreochreIGSGSGSamber	2	2e-05
						ORF 278	MochreRFGMSIMRVQHGSGSGSamber	2	2e-05
						ORF 279	MFIKKMITMFochreGDGSGSGSamber	2	2e-05
						ORF 280	MNILQMKIMFTTGGSGSGSamber	2	2e-05
						ORF 281	MATHKMTRMochreEGRGSGSGSamber	2	2e-05
						ORF 282	MPKDochreMIRMTDTRGSGSGSamber	2	2e-05
						ORF 283	MVYASMochreHMKQGRGSGSGSamber	2	2e-05
						ORF 284	MGSRIMGKMSKENGSGSGSamber	2	2e-05
						ORF 285	MopalopalGLMLQMSQEIGSGSGSamber	2	2e-05
						ORF 286	MochreKLKMQRMIEopalPGSGSGSamber	2	2e-05
						ORF 287	MKEochreTMATMNASSGSGSGSamber	2	2e-05
						ORF 288	MKDKopalMSQMCCIochreGSGSGSamber	2	2e-05
						ORF 289	MochrePISMopalCMVHGochreGSGSGSamber	2	2e-05
						ORF 290	MSNTGMRRMQQSochreGSGSGSamber	2	2e-05
						ORF 291	MTTIFMFLMIDSSGSGSGSamber	2	2e-05
						ORF 292	MPKFNMQLMYIRVWVWVLGRamber	2	2e-05
						ORF 293	MEopalNQMGEMYITYGSGSGSamber	2	2e-05
						ORF 294	MSTIVMLRMNPALGSGSGSamber	2	2e-05
						ORF 295	MDADQMRRMochreGFTGSGSGSamber	2	2e-05
						ORF 296	MTNopalNMPSMPPNTGSGSGSamber	2	2e-05
						ORF 297	MIIVIMTFMFTRKGSGSGSamber	2	2e-05
						ORF 298	MochreTHLMGRMGLEYGSGSGSamber	2	2e-05
						ORF 299	MITCRMEKMochreochrePopalGSGSGSamber	2	2e-05
						ORF 300	MAKRQMEYMGNQIGSGSGSamber	2	2e-05
						ORF 301	MKGVEMLSMDRLQGSGSGSamber	2	2e-05
						ORF 302	MISQKMKKMIopalKPGSGSGSamber	2	2e-05
						ORF 303	MITPKMEFMochreSIDGSGSGSamber	2	2e-05
						ORF 304	MGopalTSMGIMRHTNGSGSGSamber	2	2e-05
						ORF 305	MHVTochreMCTMTRTNGSGSGSamber	2	2e-05
						ORF 306	MTLTFMKAMAQKRGSGSGSamber	2	2e-05
						ORF 307	MPHERMITMKRCCGSGSGSamber	2	2e-05
						ORF 308	MKLNLMLSMTopalILGSGSGSamber	2	2e-05
						ORF 309	MochreHochreRMEHMSKRHGSGSGSamber	2	2e-05
						ORF 310	MGHIRMLQMRIRTGSGSGSamber	2	2e-05
						ORF 311	MYTGGMKLMVDKQGSGSGSamber	2	2e-05
						ORF 312	MIKSKMNYMNopalPAGSGSGSamber	2	2e-05
						ORF 313	MTSGNMDIMochrePRCGSGSGSamber	2	2e-05
						ORF 314	MNochreILMAochreMHVVCGSGSGSamber	2	2e-05
						ORF 315	MTIDSMTYMKHLPGSGSGSamber	2	2e-05
						ORF 316	MDTochrePMopalQMCochreopalRGSGSGSamber	2	2e-05
						ORF 317	MKTITMKPMNKNRGSGSGSamber	2	2e-05
						ORF 318	MHQochreIMRYMTochreRKGSGSGSamber	2	2e-05
						ORF 319	MANATMGAMHIRHGSGSGSamber	2	2e-05
						ORF 320	MRQTochreMASMSFVVGSGSGSamber	2	2e-05
						ORF 321	MHRVVMRKMDLKNGSGSGSamber	2	2e-05
						ORF 322	MDSTTMNNMVEopalFGSGSGSamber	2	2e-05
						ORF 323	MRATQMEAMPGYTGSGSGSamber	2	2e-05
						ORF 324	MYDNVMALMKYFVGSGSGSamber	2	2e-05
						ORF 325	MITERMVYMPLDTGSGSGSamber	2	2e-05
						ORF 326	MopalLGTMTAMNopalPSGSGSGSamber	2	2e-05
						ORF 327	MNNHLMTQMSTNopalGSGSGSamber	2	2e-05
						ORF 328	MNKDVMDTMATIRGSGSGSamber	2	2e-05
						ORF 329	MITIQMVLMHLIHGSGSGSamber	2	2e-05
						ORF 330	MLLYRMFIMNGochreNGSGSGSamber	2	2e-05
						ORF 331	MSSSEMQSMDSATGSGSGSamber	2	2e-05
						ORF 332	MPESSMHKMopalQHPGSGSGSamber	2	2e-05
						ORF 333	MEQSKMGochreMEPVCGPGSGSamber	2	2e-05
						ORF 334	MANIVMopalKMGYQNGSGSGSamber	2	2e-05
						ORF 335	MDYVYMCEMDSTAGSGSGSamber	2	2e-05
						ORF 336	MTDRRMochreTMSQopalTGSGSGSamber	2	2e-05
						ORF 337	MSDopalTMRQMKCGCGSGSGSamber	2	2e-05
						ORF 338	MQSVLMRochreMKITNGSGSGSamber	2	2e-05
						ORF 339	MQHPYMTQMETSPGSGSGSamber	2	2e-05
						ORF 340	MSNLRMLQMLRHCGSGSGSamber	2	2e-05
						ORF 341	MCTRopalMPHMLINQGSGSGSamber	2	2e-05
						ORF 342	MLQVAMRopalMFSAGGSGSGSamber	2	2e-05
						ORF 343	MKTKRMRRMRTLIGSGSGLRamber	2	2e-05
						ORF 344	MIopalPYMSNMTTDRGSGSGSamber	2	2e-05
						ORF 345	MNCSochreMRSMKRYFGSGSGSamber	2	2e-05
						ORF 346	MSETGMILMPHEKGSGSGSamber	2	2e-05
						ORF 347	MQCALMISMLEVGGSGSGSamber	2	2e-05
						ORF 348	MREKYMLNMNGGNGSGSGSamber	2	2e-05
						ORF 349	MQHNochreMVQMLochrePQGSGSGSamber	2	2e-05
						ORF 350	MNAAKMochreochreMKRHTGSGSGSamber	2	2e-05
						ORF 351	MQSNRMPochreMEDTDGSGSGSGSamber	2	2e-05
						ORF 352	MVHLYMRGMVNochrePGSGSGSamber	2	2e-05
						ORF 353	MPHRIMKGMVRSNGSGSGSamber	2	2e-05
						ORF 354	MTNPIMSDMHQKTGSGSGSamber	2	2e-05
						ORF 355	MEKKVMPKMFQochreEGSGSGSamber	2	2e-05
						ORF 356	MVIIKCLLCKIIVGLGLGLRamber	2	2e-05
						ORF 357	MCSGopalMLLMTILNGSGSGSamber	2	2e-05
						ORF 358	MTKNAMKKMLSCLGSGSGSamber	2	2e-05
						ORF 359	MGVEAMLKMEGGVGSGLGLRamber	2	2e-05
						ORF 360	MKARPMTDMTREochreGSGSGSamber	2	2e-05
						ORF 361	MVLARMopalLMHVRPGSGSGSamber	2	2e-05
						ORF 362	MPLLopalMCRMYFTLGSGSGSamber	2	2e-05
						ORF 363	MYRPPMGLMTDLAGSGSGSamber	2	2e-05
						ORF 364	MREochreLMPSMYTFRGSGSGSamber	2	2e-05
						ORF 365	MKochreAIMDochreMADRRGSGSGSamber	2	2e-05
						ORF 366	MHochreVFMHPMGTLSGSGSGSamber	2	2e-05
						ORF 367	METPochreMLPMKDQIGSGSGSamber	2	2e-05
						ORF 368	MHTKochreMPKMFHSTGSGSGSamber	2	2e-05
						ORF 369	MTATFMRGMELopalSGSGSGSamber	2	2e-05
						ORF 370	MGopalNRMKochreMKPopalQGSGSGSamber	2	2e-05
						ORF 371	MIGRNMLFMKSPCGSGSGSamber	2	2e-05
						ORF 372	MHTNRMIIMTSSDGSGSGSamber	2	2e-05
						ORF 373	MINISMSKMIISSGSGSGSamber	2	2e-05
						ORF 374	MKRGPMRSMDHDNGSGSGSamber	2	2e-05
						ORF 375	MKRTDMEDMRRVLGSGSGSamber	2	2e-05
						ORF 376	MYTRFMRCMLRQTRVWVWVLGRamber	2	2e-05
						ORF 377	MQVKHMAIMIKNTGSGSGSamber	2	2e-05
						ORF 378	MTNCGMPNMKYEDGSGSGSamber	2	2e-05
						ORF 379	MGochreHRMHAMCKTRGSGSGSamber	2	2e-05
						ORF 380	MDKKochreMKNMTENTGSGSGSamber	2	2e-05
						ORF 381	MopalPYYMopalLMIVTTGSGSGSamber	2	2e-05
						ORF 382	MTLLTMRQMKTDLGSGSGSamber	2	2e-05
						ORF 383	MGPRAMEKMQKSQGSGSGSamber	2	2e-05
						ORF 384	MDochrePTMopalPMEIAEGSGSGSamber	2	2e-05
						ORF 385	MEITIMKEMochreopalISGSGSGSamber	2	2e-05
						ORF 386	MDHKVMEQMLLPRGSGSGSamber	2	2e-05
						ORF 387	MYLEochreMQQVEFopalKGSGSGSamber	2	2e-05
						ORF 388	MochreNEAMIIMPNKTGSGSGSamber	2	2e-05
						ORF 389	MSEQTMIRMKNHQGSGSGSamber	2	2e-05
						ORF 390	MochreopalQTMPLMLHLCGSGSGSamber	2	2e-05
						ORF 391	MRKFTMRochreMKLAochreGSGSGSamber	2	2e-05
						ORF 392	MYRHochreMQYMSSKLGSGSGSamber	2	2e-05
						ORF 393	MRHIochreMCFMAIRNGSGSGSamber	2	2e-05
						ORF 394	MopalKLNMochreSMNAVVGSGSGSamber	2	2e-05
						ORF 395	MNRRKMNQMKTSHGSGSGSamber	2	2e-05
						ORF 396	MKDISMLQMPSTEGSGSGSamber	2	2e-05
						ORF 397	MTQTTMSSMASVIGSGSGSamber	2	2e-05
						ORF 398	MVISTMKSMYKRAGSGSGSamber	2	2e-05
						ORF 399	MAQVIMAYMILochreRGSGSGLRamber	2	2e-05
						ORF 400	MQEPopalMQRMGTFKGSGSGSamber	2	2e-05
						ORF 401	MKITTMTIMVTSIGSGSGSamber	2	2e-05
						ORF 402	MQNSVMCNMLPVRGSGSGSamber	2	2e-05
						ORF 403	MAochreQPMDLMGSDRGSGSGSamber	2	2e-05
						ORF 404	MQEAPMPTMPLNRGSGSGSamber	2	2e-05
						ORF 405	MVELochreVGDISMHKDSMRTMTYTQGSGSGSamber	2	2e-05
						ORF 406	MKTTFMTSMHLHGGSGSGSamber	2	2e-05
						ORF 407	MYDQSMYKMTRSCGSGSGSamber	2	2e-05
						ORF 408	MYGNVMQYMVHASGSGSGSamber	2	2e-05
						ORF 409	MINKAMNIMTGRDGSGSGSamber	2	2e-05
						ORF 410	MYRQQMRQMGochreESGSGSGSamber	2	2e-05
						ORF 411	MKKGPMopalPMAPSLGSGSGSamber	2	2e-05
						ORF 412	MFHIDMTNMDNSTGSGSGSamber	2	2e-05
						ORF 413	MRPochreTMLKMCYDAGSGLGLRamber	2	2e-05
						ORF 414	MHTochreochreMLNMKDTopalGSGSGSamber	2	2e-05
						ORF 415	MHDQSMAHMDVopalEGSGSGSamber	2	2e-05
						ORF 416	MNRANMTTMIRKLGSGSGSamber	2	2e-05
						ORF 417	MLDSopalMPKMTTAHGSGSGSamber	2	2e-05
						ORF 418	MAAAGMVLMKKNIGSGSGSamber	2	2e-05
						ORF 419	MKVHHMVSMNGREGSGSGSamber	2	2e-05
						ORF 420	METDKMRYMESochreYGSGSGSamber	2	2e-05
						ORF 421	MNCVTMochreKMHEDRGSGSGSamber	2	2e-05
						ORF 422	MIPYRMVSMHKIEGSGSGSamber	2	2e-05
						ORF 423	MQSKochreMERMSTRRGSGSGSamber	2	2e-05
						ORF 424	MochreSYQMKIMPLKDGSGSGSamber	2	2e-05
						ORF 425	MNDVTMLKMDKSSGSGSGSamber	2	2e-05
						ORF 426	MHVVSMRKMIKITGSGSGSamber	2	2e-05
						ORF 427	MYRIRMKVMLRopalVGSGSGSamber	2	2e-05
						ORF 428	MEKEKMPKMDTYSGSGSGSamber	2	2e-05
						ORF 429	MEHCLMGTMHKRTGSGSGSamber	2	2e-05
						ORF 430	MRSochreTMPDMRRopalHGSGSGSamber	2	2e-05
						ORF 431	MYGSTMTAMSSFAGSGSGSamber	2	2e-05
						ORF 432	MRochreQKMKKNEMFNWVWVWVLGRamber	2	2e-05
						ORF 433	MSNRKMYNMCNSFGSGSGSamber	2	2e-05
						ORF 434	MTLLKMFIMYYYLGSGSGSamber	2	2e-05
						ORF 435	MLQNVMTHMIPDIGSGSGSamber	2	2e-05
						ORF 436	MRKVTMAPMKKESGSGSGSamber	2	2e-05
						ORF 437	MPDAFMSIMRDDQGSGSGSamber	2	2e-05
						ORF 438	MTIHTMSCMRochreNAGSGSGSamber	2	2e-05
						ORF 439	MHTDEMochreNMSADTGSGSGSamber	2	2e-05
						ORF 440	MRHTPMSSMNVTLGSGSGSamber	2	2e-05
						ORF 441	MVNGVMQTMQRAochreGSGSGSamber	2	2e-05
						ORF 442	MPVIKMLAMIochreNNGSGSGSamber	2	2e-05
						ORF 443	MCQNGMNRMochreYVNGSGSGSamber	2	2e-05
						ORF 444	MTRRPMHKMIFVSGSGSGSamber	2	2e-05
						ORF 445	MRFLGMSIMRRochreNGSGSGSamber	2	2e-05
						ORF 446	MLIPKNGSNEKLRWVWVWVLGRamber	2	2e-05
						ORF 447	MTAKHMKTMILEVGSGSGSamber	2	2e-05
						ORF 448	MYSochreochreMochreHMKIochreAGSGSGSamber	2	2e-05
						ORF 449	MGLIIMKNMPSHTGSGSGSamber	2	2e-05
						ORF 450	MQTTKMTSMHTKTGSGSGSamber	2	2e-05
						ORF 451	MKTNochreMIIMALHLGSGSGSGSamber	2	2e-05
						ORF 452	MYERQMKTMNDochreEGSGSGSamber	2	2e-05
						ORF 453	MopalAPLMRTMNPASGSGSGSamber	2	2e-05
						ORF 454	MKVKVMLIMLFTIGSGSGSamber	2	2e-05
						ORF 455	MPKochreTMKCMRNGIGSGSGSamber	2	2e-05
						ORF 456	MYCopalKMGHMFIHQGSGSGSamber	2	2e-05
						ORF 457	MFPLPMPRMochreSIochreGSGSGSamber	2	2e-05
						ORF 458	MQopalITMDQMHRREGSGSGSamber	2	2e-05
						ORF 459	MEINLMKochreMTochreCPGSGSGSamber	2	2e-05
						ORF 460	MEEIopalMochreRMTNSGGSGSGSamber	2	2e-05
						ORF 461	MDAKochreMFCMITQDGSGSGSamber	2	2e-05
						ORF 462	MCopalPKMGKMRHLLGSGSGSamber	2	2e-05
						ORF 463	MGGRIMGPMVNopalNGSGSGSamber	2	2e-05
						ORF 464	MFopalILMGAMSYISGSGSGSamber	2	2e-05
						ORF 465	MAochreATMNAMQFIYGSGSGSamber	2	2e-05
						ORF 466	MPQINMLochreMDTSRGSGSGSamber	2	2e-05
						ORF 467	MQIYDMNochreMVQopalNGSGSGSamber	2	2e-05
						ORF 468	MTochreTCMochrePMNSTLGSGSGSamber	2	2e-05
						ORF 469	MNQTDMCochreMVSESGSGSGSamber	2	2e-05
						ORF 470	MNPPHMLKMILHTGSGSGSamber	2	2e-05
						ORF 471	MNSEDMNIMGENLWVWVWSamber	2	2e-05
						ORF 472	MTCESMNLMGochreochreSGSGSGSamber	2	2e-05
						ORF 473	MSRYPMIochreMochreGNTGSGSGSamber	2	2e-05
						ORF 474	MQITNMNTMSSRLGSGSGSamber	2	2e-05
						ORF 475	MPNASMLEMAGochreLGSGSGSamber	2	2e-05
						ORF 476	MAETIMLLMNVCDGSGSGSamber	2	2e-05
						ORF 477	MochreQNAMRIMYHITGSGSGSamber	2	2e-05
						ORF 478	MopalDEYMRKMSochrePSGSGSGSamber	2	2e-05
						ORF 479	MNPSAMQopalMVTRFGSGSGSamber	2	2e-05
						ORF 480	MKLSIMSDMISopalGGSGSGSamber	2	2e-05
						ORF 481	MARASMINMGKTEGSGSGSamber	2	2e-05
						ORF 482	MNPIPMIIMNYVQGFGSGSamber	2	2e-05
						ORF 483	MRSNHMINMEQQRGSGSGSamber	2	2e-05
						ORF 484	MLATSMKochreMHLNGGSGSGSamber	2	2e-05
						ORF 485	MCVKochreMopalHMLTQHGSGSGSamber	2	2e-05
						ORF 486	MDochreNKMTNMHQochreDGSGSGSamber	2	2e-05
						ORF 487	MRLPEWEKWVWVWVLGRamber	2	2e-05
						ORF 488	MQCCQMTRMLISIGSGSGSamber	2	2e-05
						ORF 489	MNTIHMKRMHYKPGSGSGSGSamber	2	2e-05
						ORF 490	MAQNCMGAMGTRPGSGSGSamber	2	2e-05
						ORF 491	MPPTIMYNMSochreARGSGSGSamber	2	2e-05
						ORF 492	MNAKFMQTMNHLRGSGSGSamber	2	2e-05
						ORF 493	MKDKSMIopalMTHNTGSGLGLRamber	2	2e-05
						ORF 494	MCSLQMTTMNGAGGSGSGSamber	2	2e-05
						ORF 495	MKRSKMGLMRHAQGSGSGSamber	2	2e-05
						ORF 496	MPSFPMRKMVKNRGSGSGSamber	2	2e-05
						ORF 497	MNGHPMSKMIHTAGSGSGSamber	2	2e-05
						ORF 498	MQVYTMHSMRLQKGSGSGSamber	2	2e-05
						ORF 499	MSTHLMATMTSDLGSGSGSamber	2	2e-05
						ORF 500	MRRRCMDTMFopalGTGSGSGLRamber	2	2e-05
						ORF 501	MHYochreEMQLMVVRQGSGSGSamber	2	2e-05
						ORF 502	MLochreGQMDHMHSochreochreGSGSGSamber	2	2e-05
						ORF 503	MENochreLWLECVLLamberGLGLGLRamber	2	2e-05
						ORF 504	MSETAMANMPQHDGSGSGSamber	2	2e-05
						ORF 505	MKQNTMPEMQLLopalGSGSGSamber	2	2e-05
						ORF 506	MSKKTNVochreNGTSCRVWVWVLGRamber	2	2e-05
						ORF 507	MRYNNMNEMSVochreIGSGSGSamber	2	2e-05
						ORF 508	MTSDPMHPMRochreTopalGSGSGSamber	2	2e-05
						ORF 509	MTNTKMAQMSTochrePGSGSGSamber	2	2e-05
						ORF 510	MGELTMRAMSochreSIGSGSGSamber	2	2e-05
						ORF 511	MCSopalochreMAHMTopalQochreGSGSGSamber	2	2e-05
						ORF 512	MTochreSFMKDMLRVRGSGSGSamber	2	2e-05
						ORF 513	MKNKEMNRMRHSochreGSGSGSamber	2	2e-05
						ORF 514	MHTTRMKYMAochreEKGSGSGSamber	2	2e-05
						ORF 515	MERAYMVPMRQSTGSGSGSamber	2	2e-05
						ORF 516	MILochreSMCQMRVVRGSGSGSamber	2	2e-05
						ORF 517	MKYILMRNMHLochreRGSGSGSamber	2	2e-05
						ORF 518	MSQENMYAMILEKGSGSGSamber	2	2e-05
						ORF 519	MGIochreKMTAMRopalRDGSGSGSamber	2	2e-05
						ORF 520	MFSYochreMLQMRLVTGLGLGLRamber	2	2e-05
						ORF 521	MNPNopalMKAMKGKLGSGSGSamber	2	2e-05
						ORF 522	MopalKILMEIMKochreQHGSGSGSamber	2	2e-05
						ORF 523	MGYRSMINMQGAAGSGSGSamber	2	2e-05
						ORF 524	MIYopalKMQKMHIANGSGSGSamber	2	2e-05
						ORF 525	MRFHPMVQMPVPVGSGSGSamber	2	2e-05
						ORF 526	MKNTRMARMIKGDGSGSGSamber	2	2e-05
						ORF 527	MKGDKMLopalMRRTIGSGSGSamber	2	2e-05
						ORF 528	MIYRTMFAMQQCVGSGSGSamber	2	2e-05
						ORF 529	MRAQPMRQMFNHDGSGSGSamber	2	2e-05
						ORF 530	MCKYPMTNMLKFKGSGSGSamber	2	2e-05
						ORF 531	MKTHPMKKMopalDQDGSGSGSamber	2	2e-05
						ORF 532	MEAochreYMTAMochreIQYGSGSGSamber	2	2e-05
						ORF 533	MRQNKMTVMPPDochreGSGSGSamber	2	2e-05
						ORF 534	MVVTDMKNMLNochreGGSGSGSamber	2	2e-05
						ORF 535	MQTNKMTLMGNochreTGSGSGSamber	2	2e-05
						ORF 536	MKRKAMTHMDPNVGSGSGSamber	2	2e-05
						ORF 537	MSEANMIPMopalPNQGSGSGSamber	2	2e-05
						ORF 538	MGTVRMTKMNRKTGSGSGSamber	2	2e-05
						ORF 539	MVHQKMopalKMRAPNGSGSGSamber	2	2e-05
						ORF 540	MopalLNRMPNMKTLNGSGSGSamber	2	2e-05
						ORF 541	MRATochreMNLMFochreESGSGSGSamber	2	2e-05
						ORF 542	MDIKRMLIMAASNGSGSGSamber	2	2e-05
						ORF 543	MDDADMAAMVQLHGSGSGSamber	2	2e-05
						ORF 544	MHochreTopalMLSMEEQRGSGSGSamber	2	2e-05
						ORF 545	MDochreSIMopalAMQochreIYGSGSGSamber	2	2e-05
						ORF 546	MYTPNMTAMGALYGSGSGSamber	2	2e-05
						ORF 547	MPNKKMTVMLGGIGSGSGSamber	2	2e-05
						ORF 548	MITVochreMTochreMSNYVGSGSGSamber	2	2e-05
						ORF 549	MTRTNMRKMGKochreIGSGSGSamber	2	2e-05
						ORF 550	MTASNMRKMGochreFAGSGSGSamber	2	2e-05
						ORF 551	MIYLTMSFMRNKAGSGSGSamber	2	2e-05
						ORF 552	MRPCQMNGMSHELGSGSGSamber	2	2e-05
						ORF 553	MRRAIMRPMFHIEGSGSGSamber	2	2e-05
						ORF 554	MLDVCMFQMSVGGGSGSGSamber	2	2e-05
						ORF 555	MSQDGMYochreMSGSLGSGSGSamber	2	2e-05
						ORF 556	MATKKMEDMQLKNGSGSGSamber	2	2e-05
						ORF 557	MTochreTochreMESMLPHTGSGSGSamber	2	2e-05
						ORF 558	MSSINMYSMopalSNRGSGSGSamber	2	2e-05
						ORF 559	MRGLIMTopalMIYIKGSGSGSamber	2	2e-05
						ORF 560	MEopalKQMVSMYQIRGSGSGSamber	2	2e-05
						ORF 561	MRKVKMETMKKAKGSGSGSamber	2	2e-05
						ORF 562	MNRITMAPMDKKTGSGSGSamber	2	2e-05
						ORF 563	MLSYRMNPMopalochreFopalGSGSGSamber	2	2e-05
						ORF 564	MTSIGMKochreMQYPTGSGSGSamber	2	2e-05
						ORF 565	MKochreNKMPIMDVSPGSGSGSamber	2	2e-05
						ORF 566	MIRKochreMKIMKEQTGSGSGSamber	2	2e-05
						ORF 567	MYRTNMLKMLPRIGSGSGSGSamber	2	2e-05
						ORF 568	MNQochreIKGLGLGLRamber	2	2e-05
						ORF 569	MNRCAMopalQMochreSHGGSGSGSamber	2	2e-05
						ORF 570	MRNTKMRochreMIPQochreGSGSGSamber	2	2e-05
						ORF 571	MIRKochreMREMEEGKGSGSGSamber	2	2e-05
						ORF 572	MESRGMLTMGSAIGSGSGSamber	2	2e-05
						ORF 573	MKochreKVMKRMPLKCGSGSGSamber	2	2e-05
						ORF 574	MAAKHMNYMRIFTGSGSGSamber	2	2e-05
						ORF 575	MLAopalIMRLMRRAKGSGSGSamber	2	2e-05
						ORF 576	MGDGLMTPMTPPVGSGSGSamber	2	2e-05
						ORF 577	MPKPochreMGLMYFQRGSGSGSamber	2	2e-05
						ORF 578	MKKFEMHopalMYIKQGSGSGSamber	2	2e-05
						ORF 579	MopalochreEQMTSMKEDTGSGSGSamber	2	2e-05
						ORF 580	METHGMKEMEVITGSGSGSamber	2	2e-05
						ORF 581	MQDSTMNochreMochreKTSGSGSGSamber	2	2e-05
						ORF 582	MKIKLMRPMTFopalNGSGSGSamber	2	2e-05
						ORF 583	MEKNIMLEMPLSSGSGSGSamber	2	2e-05
						ORF 584	MRFGIMRopalMERQDVSGSGSamber	2	2e-05
						ORF 585	MGochreDEMHAMKAIAGSGSGSGSamber	2	2e-05
						ORF 586	MEITCMQGMQKochreGGSGSGSamber	2	2e-05
						ORF 587	MRochreopalochreMTochreMSVDQGSGSGSamber	2	2e-05
						ORF 588	MRNFochreMDIMNQGRGSGSGSamber	2	2e-05
						ORF 589	MLDochreochreMPPMGTKHGSGSGSamber	2	2e-05
						ORF 590	MHVSRMochreSMRochreAYGSGSGSamber	2	2e-05
						ORF 591	MNYTQMQKMochreQSAGSGSGSamber	2	2e-05
						ORF 592	MopalRKLMRNMQTPSGSGSamber	2	2e-05
						ORF 593	MSIQGMIopalMDLYAGSGSGSamber	2	2e-05
						ORF 594	MSGRIMIPMGQTEGSGSGSamber	2	2e-05
						ORF 595	MGSKAMELMVIIDGSGSGSamber	2	2e-05
						ORF 596	MVTIochreMILMECYIGSGSGSamber	2	2e-05
						ORF 597	MNGTYMochreopalopalNILQGLGLGLRamber	2	2e-05
						ORF 598	MKTKKMYKMDTKNGSGSGSamber	2	2e-05
						ORF 599	MTRSYMRTMochreHNPGSGSGSamber	2	2e-05
						ORF 600	MTGochreSMHCMKIHHGSGSGSamber	2	2e-05
						ORF 601	MNKKLNGSYGIKamberRVWVWVLGRamber	2	2e-05
						ORF 602	MKRDRMTNMTKIPGSGSGSamber	2	2e-05
						ORF 603	MATRTMVRMRLQNGSGSGSamber	2	2e-05
						ORF 604	MFTLRMRFMLQPAGSGSGSamber	2	2e-05
						ORF 605	MSTPKMPHMYPopalKGSGSGSamber	2	2e-05
						ORF 606	MTHHochreMHDMKSQGGSGSGSamber	2	2e-05
						ORF 607	MNLLLMEEMFYPSGSGSGSamber	2	2e-05
						ORF 608	MGTochreSMKSMGADNGSGSGSamber	2	2e-05
						ORF 609	MRopalKYMSGMVAPLGSGSGSamber	2	2e-05
						ORF 610	MSLTPMLFMochreRVSGSGSGSamber	2	2e-05
						ORF 611	MILEKMTTMIGLIGSGSGSamber	2	2e-05
						ORF 612	MGLIVWVLCQIIQGLGLGLRamber	2	2e-05
						ORF 613	MLKRPMDEMVHPRGSGSGSamber	2	2e-05
						ORF 614	MVYKPMFRMALochreSGSGSGSamber	2	2e-05
						ORF 615	MKQQPMPNMLYLNGSGSGSamber	2	2e-05
						ORF 616	MECAQMochreIMKTQRGSGSGSamber	2	2e-05
						ORF 617	MELKTMQRMopalQASGSGSGSamber	2	2e-05
						ORF 618	MNEopalPMYSMELGGGSGSGSamber	2	2e-05
						ORF 619	MNNKLMQVMochreHTNGSGSGSamber	2	2e-05
						ORF 620	MPSEFMNKMEISRGSGSGSamber	2	2e-05
						ORF 621	MKRGPMPSMHQopalHGSGSGLRamber	2	2e-05
						ORF 622	MCDKNMSRMNRPQGSGSGSamber	2	2e-05
						ORF 623	MAETAMDPMTopalNSGSGSGSamber	2	2e-05
						ORF 624	MSNPAMIRMTNKRGSGSGSamber	2	2e-05
						ORF 625	MVITLMRRMochreIochreDGSGSGSamber	2	2e-05
						ORF 626	MKopalDochreMPAMQRAochreGSGSGSamber	2	2e-05
						ORF 627	MochrePQRMEDMYYSochreGSGSGSamber	2	2e-05
						ORF 628	MopalSKTMDTMDQINGSGSGSamber	2	2e-05
						ORF 629	MDTNRMKSMSERKGSGSGSamber	2	2e-05
						ORF 630	MPopalSRMRopalMGGPRGSGSGSamber	2	2e-05
						ORF 631	MVITTMISMSAYQGSGSGSamber	2	2e-05
						ORF 632	MKHYopalMYKMNSSDGSGSGSamber	2	2e-05
						ORF 633	MVLIYMQIMYQSGGSGSGSamber	2	2e-05
						ORF 634	MNQochreTMopalRMQPSNGSGSGSamber	2	2e-05
						ORF 635	MKNKAMopalGMQTSKGSGSGSamber	2	2e-05
						ORF 636	MRTNPMIRMHRCVGSGSGSamber	2	2e-05
						ORF 637	METRTMKIMopalNGIGSGSGSamber	2	2e-05
						ORF 638	MVNSKMYopalMQochrePSGSGSGSamber	2	2e-05
						ORF 639	MSDNopalMKLMochreLHHGSGSGSamber	2	2e-05
						ORF 640	MTENochreMGYMochreNTSGSGSGSamber	2	2e-05
						ORF 641	MDAPDMEIMGQLTGSGSGSamber	2	2e-05
						ORF 642	MQQPPMNopalMHKTSGSGSGSamber	2	2e-05
						ORF 643	MIFERMIAMKDNYGSGSGSamber	2	2e-05
						ORF 644	MTTKHMANMSPRNGSGSWSamber	2	2e-05
						ORF 645	MTEIQMLKMNLVKGSGSGSamber	2	2e-05
						ORF 646	MRNRRMDIMYQFKGSGLGLRamber	2	2e-05
						ORF 647	MHCAVMGSMLACPGSGSGSamber	2	2e-05
						ORF 648	MochreILRMRAMGEQTGFKamber	2	2e-05
						ORF 649	MHFCKMLKMEPYSGSGSGSamber	2	2e-05
						ORF 650	MKVACMEQMochreKITGSGSGSamber	2	2e-05
						ORF 651	MKIHDMLSMKINKGSGSGSamber	2	2e-05
						ORF 652	MEPPHMNLMPGHRGSGSGSamber	2	2e-05
						ORF 653	MKochreKNMYKMTTRIGSGSGSamber	2	2e-05
						ORF 654	MFHDTMYEMANAIGSGSGSamber	2	2e-05
						ORF 655	MFCTTMCYMYNYRGSGSGSamber	2	2e-05
						ORF 656	MochreDELMEochreMRGIRGSGSGSamber	2	2e-05
						ORF 657	MCQTTMGRMRSIRGSGSGSamber	2	2e-05
						ORF 658	MNIDRMSNMLSochrePGSGSGSamber	2	2e-05
						ORF 659	MKKNNMPEMQRTLGSGSGSamber	2	2e-05
						ORF 660	MVNDRMGochreMKKHRGSGSGSamber	2	2e-05
						ORF 661	MEDGPMDNMopalEFAGSGSGSamber	2	2e-05
						ORF 662	MopalQochreKMKYMHIQQGSGSGSamber	2	2e-05
						ORF 663	MKGLLMRQMEKVPGSGSGSamber	2	2e-05
						ORF 664	MSFRAMTVMRNochreIGSGSGSamber	2	2e-05
						ORF 665	MPKDLMICMopalVAPGSGSGSamber	2	2e-05
						ORF 666	MKIYSMKPMQKopalHGSGSGSamber	2	2e-05
						ORF 667	MYGLTMSHMRRENGSGSGSamber	2	2e-05
						ORF 668	MKEISMopalHMKSHAGSGSGSamber	2	2e-05
						ORF 669	MGopalLVMRYMEQRGGSGSGSamber	2	2e-05
						ORF 670	MHochreHLMochreNMNALNGSGSGSamber	2	2e-05
						ORF 671	MRVopalHMGPMPIVochreGSGSGSamber	2	2e-05
						ORF 672	MERNSMPAMLAPNGSGSGSamber	2	2e-05
						ORF 673	MYAKPMSRMDQIVGSGSGSamber	2	2e-05
						ORF 674	MATNSMVSMRochreATGSGSGSamber	2	2e-05
						ORF 675	MQKRVMCQMLKIPGSGSGSamber	2	2e-05
						ORF 676	MERHLMGQMIEREGSGSGSamber	2	2e-05
						ORF 677	MDLILMDochreMPochreNopalGSGSGSamber	2	2e-05
						ORF 678	MIEQEMochreKMAFQochreGSGSGSamber	2	2e-05
						ORF 679	MCSRSMPSMNGKRGSGSGSamber	2	2e-05
						ORF 680	MNKKYMLGMCPDQGSGSGSamber	2	2e-05
						ORF 681	MCVLGMISMSTochreLGSGSGSamber	2	2e-05
						ORF 682	MSHRQMSAMochreLNPGSGSGSamber	2	2e-05
						ORF 683	MKochreHLCLLCQDDLGLGLGLRamber	2	2e-05
						ORF 684	MLRNKMVochreMochreYIochreGSGSGSamber	2	2e-05
						ORF 685	MGGKIMTopalMQLRSGSGSGSamber	2	2e-05
						ORF 686	MSRRTMKRMFRGEGSGSGSamber	2	2e-05
						ORF 687	MSRTRMGRMQLRLGSGSGSamber	2	2e-05
						ORF 688	MKSGKMGPMKNVIGSGSGSamber	2	2e-05
						ORF 689	MNFFKMLCMAACAGSGSGSamber	2	2e-05
						ORF 690	MopalKVHMKLMINochreSGSGSGSamber	2	2e-05
						ORF 691	MEARKMTSMDPNTGSGSGSamber	2	2e-05
						ORF 692	MPPNDMKTMRNNKGSGSGSamber	2	2e-05
						ORF 693	MINDTMLSMQNSQGSGSGSamber	2	2e-05
						ORF 694	MLochreKIMKDMCVRPGSGSGSGSamber	2	2e-05
						ORF 695	MCIKEMHYMochreTPGGSGSGSamber	2	2e-05
						ORF 696	MLDGKMYIMRIRAGSGSGSamber	2	2e-05
						ORF 697	MAVYTMERMYPDDGSGSGSamber	2	2e-05
						ORF 698	MSIHKMYKMPRDKGSGSGSamber	2	2e-05
						ORF 699	MYQochreHMKTMYHKGGSGSGSamber	2	2e-05
						ORF 700	MESKCMPNMSNLDGSGSGSamber	2	2e-05
						ORF 701	MYANNMQKMKopalGLGSGSGSamber	2	2e-05
						ORF 702	MNNochreTMPDMRSENGSGSGSamber	2	2e-05
						ORF 703	MELGGMSKMRNEKGSGSGSamber	2	2e-05
						ORF 704	MNCFKMIRMRPQochreGSGSGSamber	2	2e-05
						ORF 705	MLHYopalMIHMHILGGSGSGSamber	2	2e-05
						ORF 706	MHDLKMRochreMKKDLGSGSGSamber	2	2e-05
						ORF 707	MADFRMPKMLHNQGSGSGSamber	2	2e-05
						ORF 708	MIHHKMPGMIPVVGSGSGSamber	2	2e-05
						ORF 709	MGPQSMTKMIYWRRVWVWVLGRamber	2	2e-05
						ORF 710	MNNKTMNCMYochreTSGSGSGSamber	2	2e-05
						ORF 711	MVAHLMDFMVKQLGSGSGSamber	2	2e-05
						ORF 712	MIRITMVIIYDDLGLGLGLRamber	2	2e-05
						ORF 713	MYQSochreMLLMSSSLGSGSGSamber	2	2e-05
						ORF 714	MPSRKMQochreMITATGSGSGSamber	2	2e-05
						ORF 715	MTQRCMKHMFTRKGSGSGSamber	2	2e-05
						ORF 716	MKQSQMopalAMTISEGSGSGSamber	2	2e-05
						ORF 717	MopalopalPFMINMPGHSGSGSGSamber	2	2e-05
						ORF 718	MHAKIMKSMIQSRGSGSGSamber	2	2e-05
						ORF 719	MKSLHMGRMTochreSGGSGSGSamber	2	2e-05
						ORF 720	MSARRMEDMASQSGSGSGSamber	2	2e-05
						ORF 721	MPDYEMTAMNochreLSGSGSGSamber	2	2e-05
						ORF 722	MPSQDMIochreMRNAGGSGSGSamber	2	2e-05
						ORF 723	MLKTFMNAMopalAHSGSGSGSamber	2	2e-05
						ORF 724	MLRTKMTSMAopalEKGSGSGSamber	2	2e-05
						ORF 725	MNRSIMopalIMNPYIGSGSGSGSamber	2	2e-05
						ORF 726	MSNYKMDYMFAAQGSGSGSamber	2	2e-05
						ORF 727	MLTKTMKAMopalTLNGSGSGSamber	2	2e-05
						ORF 728	MTTRRMIRMIochreDochreGSGSGSamber	2	2e-05
						ORF 729	MGATKMDLMTSDNGSGSGSamber	2	2e-05
						ORF 730	MLQTKMLTMochrePQQGSGSGSamber	2	2e-05
						ORF 731	MSIEEMLVMQHGFGSGSGSamber	2	2e-05
						ORF 732	MYSNDMRKMRRPKGSGSGSamber	2	2e-05
						ORF 733	MYAFRMNFMKRKTGSGSGSamber	2	2e-05
						ORF 734	MEARKMIKMPKLTGSGSGSamber	2	2e-05
						ORF 735	MRINYMochreSMCHANGSGSGSamber	2	2e-05
						ORF 736	MRHochreCMopalVMNTARGSGSGSamber	2	2e-05
						ORF 737	MIFDVMTYMEAKGGSGSGSamber	2	2e-05
						ORF 738	MYQLVMopalSMIIVSGSGSGSamber	2	2e-05
						ORF 739	MGochreHYMVPMRIVKGSGSGSamber	2	2e-05
						ORF 740	MTNNLMochreVMopalAKochreGSGSGSamber	2	2e-05
						ORF 741	MSLINMTHMVRHTGSGSGSamber	2	2e-05
						ORF 742	MKKRKMIHMSTSKGLGLGLRamber	2	2e-05
						ORF 743	MPQRKMTVMTQLGGSGSGSamber	2	2e-05
						ORF 744	MNAVSMKPMTNQIGSGSGSamber	2	2e-05
						ORF 745	MRLIIMTPMHGochreYGSGSGSamber	2	2e-05
						ORF 746	MQHKCMEIMRIQIGSGSGSamber	2	2e-05
						ORF 747	MGPochreIMYLMSQKTGSGSGSamber	2	2e-05
						ORF 748	MASKKMIKMSochreKRGSGSGSamber	2	2e-05
						ORF 749	MKQRTMISMSSKAGSGSGSamber	2	2e-05
						ORF 750	MIRNTMTCMCKTYGSGSGSamber	2	2e-05
						ORF 751	MVGTLMKYMYYTRGSGSGSamber	2	2e-05
						ORF 752	MYLLTMYAMDSochreopalGSGSGSamber	2	2e-05
						ORF 753	MTNHTMopalNMHLLHGSGSGSamber	2	2e-05
						ORF 754	MGDCNMNHMHRTKGSGSGSamber	2	2e-05
						ORF 755	MRSSHMRQMTPRNGSGSGSamber	2	2e-05
						ORF 756	MGGLGMNAMNEHNGSGSGSamber	2	2e-05
						ORF 757	MPITTMRRMQAopalLGSGSGSamber	2	2e-05
						ORF 758	MopalAPIMVTMTPRNGSGSGSamber	2	2e-05
						ORF 759	MKSIKMYHMochreIRNGSGSGSamber	2	2e-05
						ORF 760	MYochreAHMopalRMDTHHGSGSGSamber	2	2e-05
						ORF 761	MTVRSMochreRMAIQSGSGSGSamber	2	2e-05
						ORF 762	MSAITMKNMQopalGGGSGSGSamber	2	2e-05
						ORF 763	MKQHLMYVMTNCCGSGSGSamber	2	2e-05
						ORF 764	MHAochreKMEAMEochreGVGSGSGSamber	2	2e-05
						ORF 765	MHRGSMKTMRDLTGSGSGSamber	2	2e-05
						ORF 766	MNLLLMIEMQTTIGSGSGSamber	2	2e-05
						ORF 767	MLHESMQDMRGNGGSGSGSamber	2	2e-05
						ORF 768	MRopalNTMQLMIINYGSGSGSamber	2	2e-05
						ORF 769	MDKQTMIochreMGFDSGSGSGSamber	2	2e-05
						ORF 770	MKYRopalMQSMKNITGSGSGSamber	2	2e-05
						ORF 771	MNTIIMochreEMQHTTGSGSGSamber	2	2e-05
						ORF 772	MECLPMNSMRRLVGSGSGSamber	2	2e-05
						ORF 773	MRLDTMASMVSIKGSGSGSamber	2	2e-05
						ORF 774	MEKNochreMSAMRKKRGSGSGSamber	2	2e-05
						ORF 775	MENIPMSochreMRTTKGSGSGSamber	2	2e-05
						ORF 776	MKRVAMLVMFETKGSGSGSamber	2	2e-05
						ORF 777	MRTKQMGNMochreYTLGSGSGSamber	2	2e-05
						ORF 778	MPKKAMILMPRGEGSGSGSamber	2	2e-05
						ORF 779	MRNPSMRochreMTRPLGSGSGSamber	2	2e-05
						ORF 780	MochreISIMAKMRGLQGSGSGSamber	2	2e-05
						ORF 781	MVITHMTQMPRTKGSGSGSamber	2	2e-05
						ORF 782	MTHSEMLochreMDNTEGSGSGSamber	2	2e-05
						ORF 783	MRNRopalMDCMCDAYGSGSGSamber	2	2e-05
						ORF 784	MRNAYMTIMIopalITGSGSGSamber	2	2e-05
						ORF 785	MRTSHMKKMDochreQCGSGSGSamber	2	2e-05
						ORF 786	MCYRAMRRMPLHTGSGSGSamber	2	2e-05
						ORF 787	MDLHIMLEMopalTVLGSGSGSamber	2	2e-05
						ORF 788	MNNopalLMIAMKTCochreGSGSGSamber	2	2e-05
						ORF 789	MARQPMDKMTYKNGSGSGSamber	2	2e-05
						ORF 790	MNDNTMDAMIDNHGSGSGSamber	2	2e-05
						ORF 791	MSTIKMIPMRopalDKGSGSGSamber	2	2e-05
						ORF 792	MTochreVDMTTMSQTIGSGSGSamber	2	2e-05
						ORF 793	MCSDSMSopalMPRLRGSGSGSamber	2	2e-05
						ORF 794	MKGSHMYEMKNNTGSGSGSamber	2	2e-05
						ORF 795	MFopalFNMGTMAochreIEGSGSGSamber	2	2e-05
						ORF 796	MYQEKMochreochreMINRLGSGSGSamber	2	2e-05
						ORF 797	MGNNDMTKMLSNKGSGSamber	2	2e-05
						ORF 798	MKTIKMLIMRTKTGSGSGSamber	2	2e-05
						ORF 799	MTRNEMFAMINPKGSGSGSamber	2	2e-05
						ORF 800	MochreFTDMNVMKPPIGSGSGSamber	2	2e-05
						ORF 801	MCETIMAPMIPKRGSGSGSamber	2	2e-05
						ORF 802	MSEPQVTochreMTRKRGSGSGSamber	2	2e-05
						ORF 803	MYHHAMSKMLochrePIGSGSGSamber	1	1e-05
						ORF 804	MSKDNMGTMNPDRGSGSGSamber	1	1e-05
						ORF 805	MTPTAMRSMochreFAAGSGSGSamber	1	1e-05
						ORF 806	MKLPQMVDMKLPRGSSSVAWRGRREESEYDTamber	1	1e-05
						ORF 807	MQESALKGMKKPRGSGSGPamber	1	1e-05
						ORF 808	MPochreNDMVTMAochreKPGSGSGSamber	1	1e-05
						ORF 809	MIYGSMKRMYPCGGSGSGSamber	1	1e-05
						ORF 810	MochreRTKMNopalMTGGRGSGSGSamber	1	1e-05
						ORF 811	MVNSKMIGMKRETGSGSGSamber	1	1e-05
						ORF 812	MENKochreMELMIEENGSGSGSamber	1	1e-05
						ORF 813	MGTLopalMAAMERGNGSGSGSamber	1	1e-05
						ORF 814	MHTRHMPEMTRopalopalGSGSGSamber	1	1e-05
						ORF 815	MATVKMVTMNQSFGSGSGSamber	1	1e-05
						ORF 816	MRQLEMLIMNSPIGSGSGSamber	1	1e-05
						ORF 817	MHVEKMTKMHQAYGSGSGSamber	1	1e-05
						ORF 818	MTTHDMNFLQILSGSGSLSamber	1	1e-05
						ORF 819	MSDNGMEFMTNGVGSGSGSamber	1	1e-05
						ORF 820	MKNochreAMSVMGIPTGSGSGSamber	1	1e-05
						ORF 821	MYGSNMSAMDPTHGSGSGSamber	1	1e-05
						ORF 822	MIPAVMRTMPochreHSGSGSGSamber	1	1e-05
						ORF 823	MIERIMCochreMYFCPGSGSGSamber	1	1e-05
						ORF 824	MHKAHMKKMSGPTGSGSGSamber	1	1e-05
						ORF 825	MNHochreNMopalEMopalKNYGSGSGSamber	1	1e-05
						ORF 826	MKNKPMRRMLopalNYGSGSGSamber	1	1e-05
						ORF 827	MRTSLMPSMSHRCGSGSGSamber	1	1e-05
						ORF 828	MTTPHMKLMochreSochreQGSGSGSamber	1	1e-05
						ORF 829	MSIKIMRNMNochreELGSGSGSamber	1	1e-05
						ORF 830	MPTKTMEGMEEIRGSGSGSamber	1	1e-05
						ORF 831	MGSKTMTDMLEKTGSGSGSamber	1	1e-05
						ORF 832	MNPCYMETMKFTVGSGSGSamber	1	1e-05
						ORF 833	MQTLNMIAMopalNSSGSGSGSamber	1	1e-05
						ORF 834	MVRSLMYNMPVSIGSGSGSamber	1	1e-05
						ORF 835	METKAMSFMDKochreopalGSGSGSamber	1	1e-05
						ORF 836	MTIYAIIAamberSLWVWVWVLGRamber	1	1e-05
						ORF 837	MVSHILopalLMRRIIGSGSGSamber	1	1e-05
						ORF 838	MVRFPMKKMQLHDGSGSGSamber	1	1e-05
						ORF 839	MNRLopalMVHMDSSPGPGSGSamber	1	1e-05
						ORF 840	MopalKHPMIQMNHochreSGSGSVSamber	1	1e-05
						ORF 841	MKKAGMRPMNNEPGSGSGSamber	1	1e-05
						ORF 842	MDVHRMANMochreLPRGSGSGSamber	1	1e-05
						ORF 843	MVLLCNVCLochreIKGRGLGLGamber	1	1e-05
						ORF 844	MKopalTHMEYMTLopalopalGSGSGSamber	1	1e-05
						ORF 845	MDTKVMopalLMVQSIGSGSGSamberVGRLKRSEamber	1	1e-05
						ORF 846	MFGKRLSKMDTochreGGSGSGSamber	1	1e-05
						ORF 847	MGTPHMLRMHPLIGSGSGSamber	1	1e-05
						ORF 848	MKPILMKSMGAQopalGSGSGSamber	1	1e-05
						ORF 849	MochreKIopalMGTMRCAIGYGSGSamber	1	1e-05
						ORF 850	MKochreopalTMSRMTPQSGSGSGSamber	1	1e-05
						ORF 851	MNCITMQAMLEHNGSGSGSamber	1	1e-05
						ORF 852	MEKNIMTFMPKochreSGSGSGSamber	1	1e-05
						ORF 853	MDESSMRTMKDIochreGSGSGSamber	1	1e-05
						ORF 854	MQRKIMVLMVTVSGSGSGSamber	1	1e-05
						ORF 855	MDAIRMochreNMSYCKGSGSGSamber	1	1e-05
						ORF 856	MSASopalMFYMNHIEGSGSGSamber	1	1e-05
						ORF 857	MLSANMSHMGAochreKGSGSGSamber	1	1e-05
						ORF 858	MERNVMopalSMRVIVGSGSGSamber	1	1e-05
						ORF 859	MRMYVCQECKVVLGMGLGLRamber	1	1e-05
						ORF 860	MNRSIMNIMochreKDPGSGSGSamber	1	1e-05
						ORF 861	MopalSKKMQCMCTQQGSGSGSamber	1	1e-05
						ORF 862	MPVPQMKTMPHAPGSGSGSamber	1	1e-05
						ORF 863	MIINPMKKMDVKHGSGSGSamber	1	1e-05
						ORF 864	MSNMYTKTGPGSGSamber	1	1e-05
						ORF 865	MSRNNMRQMPKopalCGSGSGSamber	1	1e-05
						ORF 866	MLDLIMHAMIYRNGSGSGSamber	1	1e-05
						ORF 867	MTKDTMDPMVELCGSGSGSamber	1	1e-05
						ORF 868	MGRATMVAMCIRLGSGSGSamber	1	1e-05
						ORF 869	MKPTNMIRMHTYRGSGSGSamber	1	1e-05
						ORF 870	MKSHKCRLWSIIVGLGLGLRamber	1	1e-05
						ORF 871	MIRIRMKKMFIVPGSGSGSamber	1	1e-05
						ORF 872	MopalATRMYRMREEGGSGSGSamber	1	1e-05
						ORF 873	MopalSNPMQKMTRPSGSGSGSamber	1	1e-05
						ORF 874	MGVKKMNHMQPopalopalGSGSGSamber	1	1e-05
						ORF 875	MochreLRSMPHMTHHKGSGSGSamber	1	1e-05
						ORF 876	MRKochreAMochreochreMVVTYGSGSGSamber	1	1e-05
						ORF 877	MopalNGPMLTMGHASGSGSGSamber	1	1e-05
						ORF 878	MDQKEMPVMVRRPGSGSGSamber	1	1e-05
						ORF 879	MITKSMLIMRTRTGSGSGSamber	1	1e-05
						ORF 880	MPPQPMRIMKAopalHGSGSGSamber	1	1e-05
						ORF 881	MANHPMTRMochreRHAGSGSGSamber	1	1e-05
						ORF 882	MPYNKMSochreMCIRAGSGLGLRamber	1	1e-05
						ORF 883	MRNETMTIMSISPGSGSGSamber	1	1e-05
						ORF 884	MLKPNMLPMRIKGGSGSGSamber	1	1e-05
						ORF 885	MRKNSMASMKNTIGSGSGSamber	1	1e-05
						ORF 886	MochreTPEMHPMDPHAGSGSamber	1	1e-05
						ORF 887	MochreVQFMINMPochreopalochreGSGSGSamber	1	1e-05
						ORF 888	MTPRCMRRMALVPGSGSGSamber	1	1e-05
						ORF 889	MELSSMRTMKKHPGSGSGSamber	1	1e-05
						ORF 890	MKQPSMTVMRYFQGSGSGSamber	1	1e-05
						ORF 891	MopalochreochreDMACMEQAFGSGSGSamber	1	1e-05
						ORF 892	MNVRTMSEMPLRSGSGSGSamber	1	1e-05
						ORF 893	MRCSopalMRTLSQochreGGSGSGSamber	1	1e-05
						ORF 894	MRLDPMEKMNTFKGSGSGSamber	1	1e-05
						ORF 895	MopalPTopalMVSMDGGGGSGSGSamber	1	1e-05
						ORF 896	MRGTKMNKMTPKSGSGSGSamber	1	1e-05
						ORF 897	MRRPKMopalFMPVSTGSGSGSamber	1	1e-05
						ORF 898	MAPAKMKPMochrePPDGSGSGSamber	1	1e-05
						ORF 899	MVVRQMQDMochreQSAGSGSGSamber	1	1e-05
						ORF 900	METVTMPYMHSKEGSESGSamber	1	1e-05
						ORF 901	MopalSRLMVTMPPHPGSGSGSamber	1	1e-05
						ORF 902	MRKochreRMSLMAAQHGSGSGSamber	1	1e-05
						ORF 903	MQDQKMKopalMISHVGSGSGSamber	1	1e-05
						ORF 904	MNochreYRMTochreMRQQLGSGSGSamber	1	1e-05
						ORF 905	MRSSopalMFTMHNQMGLGLGLRamber	1	1e-05
						ORF 906	MRRILMAKMITVDGSGSGSamber	1	1e-05
						ORF 907	MGRHCMIHMopalVRochreGSGSGSamberVGIRKRSEamber	1	1e-05
						ORF 908	MRTNochreMSVMLTTSGSGSGSamber	1	1e-05
						ORF 909	MRHTYMGDMRDAQGSGSGSamber	1	1e-05
						ORF 910	MRIRKMYIMDLTGGSGSGSamber	1	1e-05
						ORF 911	MARKNYDKYACKSWVWVWVLGRamber	1	1e-05
						ORF 912	MSTHNMTYMHLochrePGSGSGSGSamber	1	1e-05
						ORF 913	MRRYGMHKMDELDGSGSGSamber	1	1e-05
						ORF 914	MLLHIMSGMRIVTGSGSGSamber	1	1e-05
						ORF 915	MEFERMKNMNochreHIGSGSGSamber	1	1e-05
						ORF 916	MNITKMTNMNochreNRGSGSGSamber	1	1e-05
						ORF 917	MRKochreKMYFMHopalTopalGSGSGSamber	1	1e-05
						ORF 918	MKopalochrePMLDMochreRKNGSGSGSamber	1	1e-05
						ORF 919	MNDEKMDAMEochreVCGSGSGSamber	1	1e-05
						ORF 920	MIIHLILLLGCSopalWCGSASamber	1	1e-05
						ORF 921	MKTPLMVopalMENTRGSGSGSamber	1	1e-05
						ORF 922	MopalPochreYMKTMAYGRGSGSGSamber	1	1e-05
						ORF 923	MTochreAAMEEMQLNAGSGSGSamber	1	1e-05
						ORF 924	MNPDEMYLMGKNHGSGSGSamber	1	1e-05
						ORF 925	MYDLNMYNMochreFTRGSGSGSamber	1	1e-05
						ORF 926	MNDPSMQGMENITGSGSGSamber	1	1e-05
						ORF 927	MAFSETIAMPSGAGSGAGSamber	1	1e-05
						ORF 928	MRQGGMKRMIRVochreGSGSGSamber	1	1e-05
						ORF 929	MochreQRSMochreNMQGKQGSGSGSamber	1	1e-05
						ORF 930	MTAKSMARMDELPGSGSGSamber	1	1e-05
						ORF 931	MEDRAMKopalMTTopalQRSGSGSWVGRRERamber	1	1e-05
						ORF 932	MopalSTFMIAMGTADGSGSGSamber	1	1e-05
						ORF 933	MSGRRMLEMNopalKopalGSGSGSamber	1	1e-05
						ORF 934	MTIRNMPIMHRNAGSGSGSamber	1	1e-05
						ORF 935	MLCLSMIQMNNEVGSGSGSamber	1	1e-05
						ORF 936	MKTYTMIGMRNKRGSGSGSamber	1	1e-05
						ORF 937	MLRLQMNHMHGQopalGSGSGFamber	1	1e-05
						ORF 938	MTLSQMRTMKVKochreGSGSGSamber	1	1e-05
						ORF 939	MPKIAMDKMLQNopalGSGSGSamber	1	1e-05
						ORF 940	MNKNPMEochreMYCTIGSGSGSamber	1	1e-05
						ORF 941	MQSopalAMVTMNYRGGSGSGAamber	1	1e-05
						ORF 942	MQGSKMPQMKochreNNGSGSGSamber	1	1e-05
						ORF 943	MHHEHMENMRIRochreGSGSGSamber	1	1e-05
						ORF 944	MLTochreGMETMLLGKGSGSGSamber	1	1e-05
						ORF 945	MVSIPMopalTMLGAGGSGSGSamber	1	1e-05
						ORF 946	MSGPEMDEMochreGREGSGSGSamber	1	1e-05
						ORF 947	MVopalTSMQYMSTKHGAGSGSamber	1	1e-05
						ORF 948	MQNYYMVPMGochreNPGSGSGSamber	1	1e-05
						ORF 949	MSTDHMGLMRSQAGSGSGSamber	1	1e-05
						ORF 950	MVSLGMQLMCSAVGSGSGSamber	1	1e-05
						ORF 951	MQYSDMTPLochreochreNCGSGSGSamber	1	1e-05
						ORF 952	MQHPQMKSMochreVSQGSGSGSamber	1	1e-05
						ORF 953	MERNSMGNMGLEGGSGSGSamber	1	1e-05
						ORF 954	MPIVRMVNMARSRGSGSGSamber	1	1e-05
						ORF 955	MTDLDMSKMochreYPVGSGSGSamber	1	1e-05
						ORF 956	MSQTAMSRMLDIGGSGSGSWVGRRKRSEamber	1	1e-05
						ORF 957	MFTEGMEKMKRCEGSGSGSamber	1	1e-05
						ORF 958	MLVTTMCFMSSSIGSGSGSamber	1	1e-05
						ORF 959	MYERKMVochreMSochreRSGSGSGSamber	1	1e-05
						ORF 960	MGTKIMCPMSKKIRVWVWVLGRamber	1	1e-05
						ORF 961	MTSSDMLEMKSAIGSGSGSamber	1	1e-05
						ORF 962	MPRochreSMNYMEDLPGSGSGSamber	1	1e-05
						ORF 963	MKTLAMEKMKochreATGSGSGSamber	1	1e-05
						ORF 964	MEAIKMVAMNVRIGSGSGSamber	1	1e-05
						ORF 965	MVGPHMCSMCYLopalGSGSGSamber	1	1e-05
						ORF 966	MNDAIMTDMKRDEGSGSGSamber	1	1e-05
						ORF 967	MISIDMGIMLLochreCGSGSGSamber	1	1e-05
						ORF 968	MHVPochreMRDMLHPKGSGSGSamber	1	1e-05
						ORF 969	MHNTIMVTMFPVLGSGLGLRamber	1	1e-05
						ORF 970	MTLPQMLKMPACIGSGSGSamber	1	1e-05
						ORF 971	MGFopalYMQEMKAISGSGSGSamber	1	1e-05
						ORF 972	MVIELMQPMRHochreLGSGSGSamber	1	1e-05
						ORF 973	MRRTKMAKMPLYIGSGSGSamber	1	1e-05
						ORF 974	MRochreMPSKSGSGSGSamber	1	1e-05
						ORF 975	MLATochreMINMHSSopalGSGSGSamber	1	1e-05
						ORF 976	MIopalPEMKEMATYYGSGSGSamber	1	1e-05
						ORF 977	MTARLMopalNMTALTGSGSGSamber	1	1e-05
						ORF 978	MKRLGMYAMLVPVGSGSGSamber	1	1e-05
						ORF 979	MSQRPMSIMIQRKGSGSGSamber	1	1e-05
						ORF 980	MEITTMTNMPLKochreGSGSGSamber	1	1e-05
						ORF 981	MEQLopalMochreRMQHPPGSGSGSGSamber	1	1e-05
						ORF 982	MKETNMLSMSopalLQGSGSGSamber	1	1e-05
						ORF 983	MRNEVMNSMYARKRVWVWVLGRamber	1	1e-05
						ORF 984	MEKochreCVLCILKamberGLGLGLGLGamber	1	1e-05
						ORF 985	MGNRRMRTMKHLIGSGSGSamber	1	1e-05
						ORF 986	MAASTMNSMHGSGSGSamber	1	1e-05
						ORF 987	MCCTPMRSMKYIopalGSGSGSamber	1	1e-05
						ORF 988	MTAKIMTRMKRISGSGSGSamber	1	1e-05
						ORF 989	MHGFochreMVPMNILRGSGSGSamber	1	1e-05
						ORF 990	MKHLVMTSMHKNCGSGSGSamber	1	1e-05
						ORF 991	MHEDKMLPMCNPPGSGSGSamber	1	1e-05
						ORF 992	MKCochreQMLNMPTGAGSGSGSamber	1	1e-05
						ORF 993	MCYLEMTGMopalRHLGSGSGSamber	1	1e-05
						ORF 994	MGEVRMCPMKRPPGSGSGSamber	1	1e-05
						ORF 995	MTEGSMochrePMGVVIGSGSGSamber	1	1e-05
						ORF 996	MTPSTMHAMALDHGSGSGSamber	1	1e-05
						ORF 997	MAQQLMCYMRSVLGSGSGSamber	1	1e-05
						ORF 998	MHSEVMILMPFHochreGSGSGSamber	1	1e-05
						ORF 999	MRKDEMRIMNochreSAGSGSGSamber	1	1e-05
						ORF 1000	MopalIAGMIochreMKKALGSGSGSamber	1	1e-05
						ORF 1001	MSQNEMNochreMopalNIIGSGSGSamber	1	1e-05
						ORF 1002	MGRNopalMLLMLKTCGSGSGSamber	1	1e-05
						ORF 1003	MTKKYMochreSMRLochreNGSGSGSamber	1	1e-05
						ORF 1004	MSKNochreMGTMKENRGSGSGSamber	1	1e-05
						ORF 1005	MALLKMKKMSEQPGSGSGSamber	1	1e-05
						ORF 1006	MNVGKMochreEMNPRTGSGSGAGWamber	1	1e-05
						ORF 1007	MPFHLMHTMALopalVGSGSGSamber	1	1e-05
						ORF 1008	MERGRMTochreMSRCLGSGSGSamber	1	1e-05
						ORF 1009	MGGDEMSIMKNHRGSGSGSamber	1	1e-05
						ORF 1010	MSHochreLMQochreMQPVPGSGLGLRamber	1	1e-05
						ORF 1011	MKLRRMTSMITTQGSGSGSamber	1	1e-05
						ORF 1012	MYNIYMIGMochreGQVGSGSGSamber	1	1e-05
						ORF 1013	MSPEHMPSMochreochrePochreGSGSGSamber	1	1e-05
						ORF 1014	MHNINMCIMopalSKIGSGSGSamber	1	1e-05
						ORF 1015	MochreRRTMDVMYVQNGSGSGSamber	1	1e-05
						ORF 1016	MNDPIMFTMQGLAGSGSGSamber	1	1e-05
						ORF 1017	MKCIKWNHKQGLGLGLMamber	1	1e-05
						ORF 1018	MGTVAMKHMTEEGGSGSGSamber	1	1e-05
						ORF 1019	MQEochreSMATMHTARGSGAGSamber	1	1e-05
						ORF 1020	MILPYMECMKVYPGSGSGSamber	1	1e-05
						ORF 1021	MYSopalPMERMNYPNGSGSGSamber	1	1e-05
						ORF 1022	MNCIRMISMTGTRGSGSGSamber	1	1e-05
						ORF 1023	MITNLMKDMVopalERGSGSGSamber	1	1e-05
						ORF 1024	MRTSLMKHMHRAGGSGSGSamber	1	1e-05
						ORF 1025	MTLopalSMIPMTIAAGSGSGSGSamber	1	1e-05
						ORF 1026	MSGSKMGKMRGPAGSGSGSamber	1	1e-05
						ORF 1027	MYQochreSMHTMKLHTGSGSGSamber	1	1e-05
						ORF 1028	MISLRMQIMEHSTGSGSGSamber	1	1e-05
						ORF 1029	MNAIochreMSGMKSKSGSGSGSamber	1	1e-05
						ORF 1030	MLLEDMRPMSochreNochreGSGSGSamber	1	1e-05
						ORF 1031	MGDRKMGAMISPPGSGSGSamber	1	1e-05
						ORF 1032	MLGINMCNMCochreHTGSGSGSamber	1	1e-05
						ORF 1033	MHETDMGTMFEINGSGSGSamber	1	1e-05
						ORF 1034	MopalGTKMCTMRSQKGSGSGSamber	1	1e-05
						ORF 1035	MVKIopalMRYMRSochreNGSGSGSamber	1	1e-05
						ORF 1036	MSTNNMTDMCKRAGSGSGSamber	1	1e-05
						ORF 1037	MREAIMNQMNochreTAGSGSGSamber	1	1e-05
						ORF 1038	MNNLDMIEMLNopalSGSGSGSamber	1	1e-05
						ORF 1039	MYVGQIHLMochreYRochreGSVSGSamber	1	1e-05
						ORF 1040	MQKochreIMPKMPNQMWSGSGSamber	1	1e-05
						ORF 1041	MTIKNMLAMDGopalochreGSGSGSamber	1	1e-05
						ORF 1042	MINAHMINMDopalQLGSGSGSamber	1	1e-05
						ORF 1043	MSochreRKMPRMQGARGSGSGSamber	1	1e-05
						ORF 1044	MLopalAochreMDHMRHYYGSGSGSamber	1	1e-05
						ORF 1045	MochrePSSMYTMIKopalKGSGSGSamber	1	1e-05
						ORF 1046	MERVAMHochreMLPLTGSGSGSamber	1	1e-05
						ORF 1047	MEHTDMochreAMVHVFGSGSGSamber	1	1e-05
						ORF 1048	MHNSHMYLMPTILGSGSGSamber	1	1e-05
						ORF 1049	MTKPTMopalKMSRDCGSGSGSamber	1	1e-05
						ORF 1050	MQKQKMDHMVQNTGSGSGSamber	1	1e-05
						ORF 1051	MRKLTMochreNMERTSGSGSGSamber	1	1e-05
						ORF 1052	MERDNMGPMRILKGSGSGSamber	1	1e-05
						ORF 1053	MQopalIHMREMIQRIGSGSGSamber	1	1e-05
						ORF 1054	MPQGYMNTMSTSEGSGSGSamber	1	1e-05
						ORF 1055	MSFINMVQMopalRSPGAGSGSamber	1	1e-05
						ORF 1056	MGHochrePMPSMAQQHGSDSSPamber	1	1e-05
						ORF 1057	MNKSIMIRMKIQSGSGSGSamber	1	1e-05
						ORF 1058	MINochreNMPNMGPRSGSGSGSamber	1	1e-05
						ORF 1059	MLHYRMESMTSRVGSGLGLRamber	1	1e-05
						ORF 1060	MEKAAMFSMPHNopalGSGSGSamber	1	1e-05
						ORF 1061	MGochreGDMSLMHVIVGSGSGSamber	1	1e-05
						ORF 1062	MHKHHMDTMYochreGHGSGSGSamber	1	1e-05
						ORF 1063	MESRRMKEMRETNGSGSGSamber	1	1e-05
						ORF 1064	MSochreNRMLIMochreLACGSGSGSamber	1	1e-05
						ORF 1065	MLLPopalMAVMPLCLGSGSGSamber	1	1e-05
						ORF 1066	MRRDTMLSMKNKTGSGSGSamber	1	1e-05
						ORF 1067	MIQNAMKKNDCTTWVWVWVLGRamber	1	1e-05
						ORF 1068	MNPTKMLEMHopalKSGSGSGSamber	1	1e-05
						ORF 1069	MHopalTLMAVMTKTNGSGSGSamber	1	1e-05
						ORF 1070	MFLEAMPQMYGPDGSGSGSamber	1	1e-05
						ORF 1071	MLLLochreMRTMVQRKGSGSGSamber	1	1e-05
						ORF 1072	MRSYKMRQMILopalHGSGSGSamber	1	1e-05
						ORF 1073	MAIRRMTVMKESHGSGSGSamber	1	1e-05
						ORF 1074	MSETQMGSMQIopalGGSGSGSamber	1	1e-05
						ORF 1075	MSLSLMKFMIFGVGSGSGSamber	1	1e-05
						ORF 1076	MLITKMDNMRVIRGSGSGSamber	1	1e-05
						ORF 1077	MPopalDQMKHMPKPSGSGSGSamber	1	1e-05
						ORF 1078	MPNETMRochreMITNCGSGSGSamber	1	1e-05
						ORF 1079	MNRPPMopalKMEKCRGSGSGSamber	1	1e-05
						ORF 1080	MCQEVMKTMLGYGGSGSGSamber	1	1e-05
						ORF 1081	MTETEMopalSMRNPVGSGSGSamber	1	1e-05
						ORF 1082	MQHYIMLLMIIYAGSGSGSamber	1	1e-05
						ORF 1083	MSIochreQMNTMochreARDGSGSGSamber	1	1e-05
						ORF 1084	MAQREMKochreMPGRSGSGSGSGSamber	1	1e-05
						ORF 1085	MKLEAMDTMLKochreochreGSGSGSamber	1	1e-05
						ORF 1086	MLopalLPMDPMTENSGSGSGSamber	1	1e-05
						ORF 1087	MRSRIMDNMICPRGSGSGSamber	1	1e-05
						ORF 1088	MQNQQMNKMNQKQGSGSGSamber	1	1e-05
						ORF 1089	MYLNopalMLSMTHPHGSGSGSamber	1	1e-05
						ORF 1090	MTLIQMRRMNQSKGSGSGSamber	1	1e-05
						ORF 1091	MQNPLMALMRNNHGSGSGSamber	1	1e-05
						ORF 1092	MHVILMKYMochreVVKGSGSGSamber	1	1e-05
						ORF 1093	MRNSIMNDMEEQSGSGSGSamber	1	1e-05
						ORF 1094	MISTochreMPEMLSTSGSGSGSamber	1	1e-05
						ORF 1095	MTRELMRQMHQFSGSGSGSamber	1	1e-05
						ORF 1096	MNEMCGSochreGSGSGSamber	1	1e-05
						ORF 1097	MIKAKMTAMPHGPGSGSGSamber	1	1e-05
						ORF 1098	MEHopalRMEPMNNQQGFGSGSamber	1	1e-05
						ORF 1099	MQYIVMTIMRLopalHGSGSGSamber	1	1e-05
						ORF 1100	MTRSEMKAMIRTochreGSGSGSamber	1	1e-05
						ORF 1101	MDochreTTMIFMKLKRGSGSGSamber	1	1e-05
						ORF 1102	MDEGIMKochreMYochreTVGSGSGSamber	1	1e-05
						ORF 1103	MopalRIQMSTMKopalSHGSGSGSamber	1	1e-05
						ORF 1104	MTDPKMGRMRPNFGSGSGSamber	1	1e-05
						ORF 1105	MVAopalKMTAMHTochrePGSGSGSamber	1	1e-05
						ORF 1106	MNKKIMochreVMKPSLGSGSGSamber	1	1e-05
						ORF 1107	MKTTTMochreDMRLTRGSGSGSamber	1	1e-05
						ORF 1108	MIHGKNIYVRYATCSRVWVWVLGRamber	1	1e-05
						ORF 1109	MRRRVMVNMRGETGSGSGSamber	1	1e-05
						ORF 1110	MTATTMCRMRopalochreQGSGSGSamber	1	1e-05
						ORF 1111	MQPVGMNKMQRRSGSGSGSamber	1	1e-05
						ORF 1112	MNKMIQTKGSGSGSamber	1	1e-05
						ORF 1113	MKSDKMKIMKSTDGSGSGSamber	1	1e-05
						ORF 1114	MRQKIMVIMTIILGSGSGSamber	1	1e-05
						ORF 1115	MRNATMVochreMKTANGSGSGSamber	1	1e-05
						ORF 1116	MQLISMochreTMYLITGSGTGSamber	1	1e-05
						ORF 1117	MYRSLMAIMKQKKRVWFWVLGRamber	1	1e-05
						ORF 1118	MTYNVMQIMYIHQGSGSGSamber	1	1e-05
						ORF 1119	MIRNKMPQMopalLNPGSGSGSamber	1	1e-05
						ORF 1120	MAGQTMopalFMRYLGGSGSGSamber	1	1e-05
						ORF 1121	MYEDochreMTLMRTDIGSGSGSamber	1	1e-05
						ORF 1122	MDRRRMRNMSTACGSGSGSamber	1	1e-05
						ORF 1123	MDSETMNQMopalDKGGSGSGSamber	1	1e-05
						ORF 1124	MGPSIMDTMNNKNGSGSGSamber	1	1e-05
						ORF 1125	MRVPKMDSMNochreSEGSGSGSamber	1	1e-05
						ORF 1126	MQILIMLIMEQHLGSGSGSamber	1	1e-05
						ORF 1127	MISNIMNSMLTPTGSGSGSamber	1	1e-05
						ORF 1128	MIRNopalMDEMYDTTGSGSGSamber	1	1e-05
						ORF 1129	MLRKEMRPMGCRKGSGSGSamber	1	1e-05
						ORF 1130	MIochreHRTEAMLASSGSGSGSamber	1	1e-05
						ORF 1131	MKKNEMKRMCIVRGSGSGSamber	1	1e-05
						ORF 1132	MTDNKMKNMRRRPGSGSGSamber	1	1e-05
						ORF 1133	MKCKRMopalVMRHKSGSGSGSamber	1	1e-05
						ORF 1134	MILRRMLLMochreRESGSGSGSamber	1	1e-05
						ORF 1135	MTHYRVELochreVGDISMCREQSWQRopalRIPGSGSGSamber	1	1e-05
						ORF 1136	MPPHKMRDMYSHIGSGSGSamber	1	1e-05
						ORF 1137	MNSRRMLTMNRPochreGSGSGSamber	1	1e-05
						ORF 1138	MRISQMEKopalIKELVLGLGLRamber	1	1e-05
						ORF 1139	MIARKMTVMTLRLGSGSGSamber	1	1e-05
						ORF 1140	MYVRRMKRMopalFLRGSGSGSamber	1	1e-05
						ORF 1141	MYIERMLSMNPSTGSGSGSamber	1	1e-05
						ORF 1142	MGopalIFMSIMYPopalSGSGSGSamber	1	1e-05
						ORF 1143	MKEGRMKELTLTopalGSGSGSamber	1	1e-05
						ORF 1144	MTAPKNALYGYRRWVWVWVLGRamber	1	1e-05
						ORF 1145	MRSochreSMNRMGIRSGSGSGSamber	1	1e-05
						ORF 1146	MRETVMPVMYochreSGGSGSGSamber	1	1e-05
						ORF 1147	MRRPIMNRMPopalNIGSGSGSamber	1	1e-05
						ORF 1148	MSRIRMGochreMYLFVGSGSGSamber	1	1e-05
						ORF 1149	MFRKTMRNMRAKochreGSGSGSEVGRRKRamber	1	1e-05
						ORF 1150	MSARNMTSMNFTGGSGSGSamber	1	1e-05
						ORF 1151	MRPopalopalMKKMEopalEochreGSGSGSamber	1	1e-05
						ORF 1152	MTRKSMSNMopalAGAGSGSGSamber	1	1e-05
						ORF 1153	MochreNELYVKamberTWVGVWVopalGRamber	1	1e-05
						ORF 1154	MTHYRVELochreVGDISMKopalSDMEEMAYQochreGSGSGSamber	1	1e-05
						ORF 1155	MQAopalochreMREMKTKIGSGSGSamber	1	1e-05
						ORF 1156	MRSIQMSTMNRLDGSGSGSamber	1	1e-05
						ORF 1157	MYHTNMRAMTSNRGSGSGSamber	1	1e-05
						ORF 1158	MGRopalRMRGMESIRGSGSGSamber	1	1e-05
						ORF 1159	MRHochreRMEHMNHGPGSGSGSamber	1	1e-05
						ORF 1160	MKQITMEYMLHSTGSGSGSamber	1	1e-05
						ORF 1161	MKQTochreMTKMAopalANGSGSWVLGRamber	1	1e-05
						ORF 1162	MKIVSMNopalMTQATGSGSGSamber	1	1e-05
						ORF 1163	MLRSPMPNMSNNTGSGSGSamber	1	1e-05
						ORF 1164	MHGMYRRRGAGSATamber	1	1e-05
						ORF 1165	MRFYLMochreKMQGLIGSGSGSamber	1	1e-05
						ORF 1166	MNPQRMIVMAHLRGSGSGSamber	1	1e-05
						ORF 1167	MTPIKMNKMPLKochreGSGSGSamber	1	1e-05
						ORF 1168	MSochreSNMDGMHTYTGSGSGSamber	1	1e-05
						ORF 1169	MYSDAMGRMPQVAGSGSGSamber	1	1e-05
						ORF 1170	MSAYQMGDMYFQRGSGSGSamber	1	1e-05
						ORF 1171	MKopalDPMKNYVTSIWVWVWVLGRamber	1	1e-05
						ORF 1172	MSSRPMHRMHRNQGSGSGSamber	1	1e-05
						ORF 1173	MQYTAMKYMVIRDGSGSGSamber	1	1e-05
						ORF 1174	MSNVIMRSMPIITGSGSGSamber	1	1e-05
						ORF 1175	MochreHNLMPEMTYPopalGSGSGSamber	1	1e-05
						ORF 1176	MDRTQMLRMCPVHGSGSGSamber	1	1e-05
						ORF 1177	MEGopalTMSCMRLEochreGSGSGSamber	1	1e-05
						ORF 1178	MKGLHMQTMPRESGSGSRSamber	1	1e-05
						ORF 1179	MVENopalMSEMQTKAGSGSGSamber	1	1e-05
						ORF 1180	MYRISMRIMKTNochreGSGYGSamberVGRRKRamber	1	1e-05
						ORF 1181	MGNRQMTSMEKQSGSGSGSamber	1	1e-05
						ORF 1182	MKSLNMRIMRKLQGSGSGSamber	1	1e-05
						ORF 1183	MopalVPNMSAMEVRopalGSGSGSamber	1	1e-05
						ORF 1184	MTEDYMGYLRTopalEGSGSGSamberVCRRKRSDamber	1	1e-05
						ORF 1185	MEERRMSKMIHTVGSGSGSGSamber	1	1e-05
						ORF 1186	MDSSTMNHMHochreQPGSGSGSamber	1	1e-05
						ORF 1187	MKRLLMSIMLVITGSGSGSamber	1	1e-05
						ORF 1188	MPSFSMKEMEGRAGSGSGSamber	1	1e-05
						ORF 1189	MochreNITMNLMYLRochreGSGSGSamber	1	1e-05
						ORF 1190	MLNDochreMPGMDopalSNGSGSGSamber	1	1e-05
						ORF 1191	MNATYMNochreMopalGSKGSGSGSamber	1	1e-05
						ORF 1192	MGopalLTMQEMPVGGGSGSGSamber	1	1e-05
						ORF 1193	MSTKRMopalLMRSSochreGSRSGSamberVGRRKRamber	1	1e-05
						ORF 1194	MQSINMopalochreMYQochreRGSGSGSamber	1	1e-05
						ORF 1195	MRSREMHILLEDDWSGSGSamber	1	1e-05
						ORF 1196	MCVVochreMPNMVLTRGSGSGSamber	1	1e-05
						ORF 1197	MERRSMKYMDRTKGSGSGSamber	1	1e-05
						ORF 1198	MRVPKMSopalMPRRGGSGLGLRamber	1	1e-05
						ORF 1199	MRAEQMHLMNLTAGSGSGSamber	1	1e-05
						ORF 1200	MopalPQKMFIMSIPPGSGSGSamber	1	1e-05
						ORF 1201	MKILEMSHMRHAKGSGSGSamber	1	1e-05
						ORF 1202	MKINochreMIRMSSochreHGSGSGSamber	1	1e-05
						ORF 1203	MENSKMYTMSSIGGSGSGSamber	1	1e-05
						ORF 1204	MKNRTMKQMHSNQGSGYGSamber	1	1e-05
						ORF 1205	MLKochreCMARMSSKSGSGSGSamber	1	1e-05
						ORF 1206	MTIQRMAYMSLISGSGSGSamber	1	1e-05
						ORF 1207	MSTDopalYNVNILRVWVWVopalGRamber	1	1e-05
						ORF 1208	MKLKNMKNMLKAAGSGSGSamber	1	1e-05
						ORF 1209	MNYANMTLMKNTKGSGSGSamber	1	1e-05
						ORF 1210	MRRNPMGRMopalHHTGSGSGSamber	1	1e-05
						ORF 1211	MGopalLKMYIMSKRPGSGSGSamber	1	1e-05
						ORF 1212	METFYMNIMHQQIGSGSGSamber	1	1e-05
						ORF 1213	MSQKDMNFMSochreYRGSGSGLamber	1	1e-05
						ORF 1214	MGENRMIQMTGREGSGSGSamber	1	1e-05
						ORF 1215	MQSQLMRDMNTNNGSGSGSamber	1	1e-05
						ORF 1216	MKSPIMLTMopalTLPGSGSGAamber	1	1e-05
						ORF 1217	MGKVopalMRDMPEQPGSGSGSamber	1	1e-05
						ORF 1218	MGNLEMTNMHochreRHGSGSGSamber	1	1e-05
						ORF 1219	MVYTPMAIMTPDLGSGSGSamber	1	1e-05
						ORF 1220	MochreVQSMNPMETPLGSGSGSGSamber	1	1e-05
						ORF 1221	MHCopalHMHQMHPVLGSGSGSamber	1	1e-05
						ORF 1222	MochreHPRMYDMSQQNGSGSGSamber	1	1e-05
						ORF 1223	MKVPDMIopalMEYHFGSGSGSamber	1	1e-05
						ORF 1224	MSRochreIMGSMGFRSGSGSGSamber	1	1e-05
						ORF 1225	MIPQLMATMFPSLGSGSGSamber	1	1e-05
						ORF 1226	MSCALMIKMKYTTGSGSGSamber	1	1e-05
						ORF 1227	MRSGPMRYMGANAGSGWVLGRamber	1	1e-05
						ORF 1228	MSDochreTMNSMRQNIGSGSGTamber	1	1e-05
						ORF 1229	MDKSYMLLMHLHHGSGSGSamber	1	1e-05
						ORF 1230	MVRopalEMVGMNLRNGSGSGSamber	1	1e-05
						ORF 1231	MNPTSMIPMINAIGSGSGSamber	1	1e-05
						ORF 1232	MochreNIPMNSMSQRKGSGSGSamber	1	1e-05
						ORF 1233	MSEHSMTochreMGochreLPGSGSGSamber	1	1e-05
						ORF 1234	MPNPIMopalKMKNPKGSGSGSamber	1	1e-05
						ORF 1235	MIGVKMFKMTLHopalGSGSGSamber	1	1e-05
						ORF 1236	MINNGMVTMKRINGSGSGSamber	1	1e-05
						ORF 1237	MNELHMSochreMPSNIGSGSGSamber	1	1e-05
						ORF 1238	MSPKDMKPMPAHPGSGSGSamber	1	1e-05
						ORF 1239	MRTKLMopalLMEochreKochreGSGSGSamber	1	1e-05
						ORF 1240	MKopalLAMSRMKQVSGSGSGSamber	1	1e-05
						ORF 1241	MSNopalLMRSMPHSNGSGSGSamber	1	1e-05
						ORF 1242	MopalEITMLPMEKYGGSGSGSamber	1	1e-05
						ORF 1243	MGSETMEochreMAGPDGSGSGSamber	1	1e-05
						ORF 1244	MASLCMopalRMGopalPSGSGSGSamber	1	1e-05
						ORF 1245	MVSRAMQopalMPopalTTGSGSGSamber	1	1e-05
						ORF 1246	MRGEYMGAMKHochreGGSGSGSamber	1	1e-05
						ORF 1247	MGANRMPAMQQHEGSGSGSamber	1	1e-05
						ORF 1248	MKPopalHMFIMHLochreLGSGSGSamber	1	1e-05
						ORF 1249	MHHMIPYochreGSGSGSamber	1	1e-05
						ORF 1250	MHSRSMGEMLQKNRVWVWVLGRamber	1	1e-05
						ORF 1251	MIopalKKMGPMNTTGGSGSGSamber	1	1e-05
						ORF 1252	MKopalLGMSLMYRTIGSGSGSamber	1	1e-05
						ORF 1253	MLGPCMHLMDHHochreGSGSWSamber	1	1e-05
						ORF 1254	MQIKSMRGMVAopalTGSGSGSamber	1	1e-05
						ORF 1255	MLRLIMSEMPopalKSGSGSGSamber	1	1e-05
						ORF 1256	MTILNMELMSQYTGSGSGSamber	1	1e-05
						ORF 1257	MRYASMKLMAKSVGSGSGSamber	1	1e-05
						ORF 1258	MKCKSMSAMERopalQGSGSGSamber	1	1e-05
						ORF 1259	MESRKMLTMETAPGSGSGSamber	1	1e-05
						ORF 1260	MAGESMTTMHochreGCGSGSGSamber	1	1e-05
						ORF 1261	MEKNCYACYGTYYRVWVWVVGRamber	1	1e-05
						ORF 1262	MKQIochreMKLMNANQGSGSGSamber	1	1e-05
						ORF 1263	MHRTTMASMRLNNGSGSGSamber	1	1e-05
						ORF 1264	MGKKRMKSMTochreGVGSGSGSamber	1	1e-05
						ORF 1265	MochreFPEMEPMKDELGSGSGSamber	1	1e-05
						ORF 1266	MTKochreQMDEMKRALGSGSGSWSamber	1	1e-05
						ORF 1267	MNQLVNGLYESSCWVWVWVLGRamber	1	1e-05
						ORF 1268	MDRKochreMLQMTopalTRGSGSGSamber	1	1e-05
						ORF 1269	MHochreLFMHPMGopalopalAGAASGSamberVGRRKRamber	1	1e-05
						ORF 1270	MIITPMVLMNQTochreGSGSGSamber	1	1e-05
						ORF 1271	MEVYKMHKMQIGWVWVWVLGRamber	1	1e-05
						ORF 1272	MCVNQMSTMYPochreSGSGSGSamber	1	1e-05
						ORF 1273	MopalESNMGKMTLNGGSGSGSamber	1	1e-05
						ORF 1274	MKochrePKMLHMKIGTGSGSGSamber	1	1e-05
						ORF 1275	MSVGPMEAMLHKQGSGSGSamber	1	1e-05
						ORF 1276	MYNNPMopalNMDVLochreGSGSGSamber	1	1e-05
						ORF 1277	MQNKochreMPLMRNPTGSGSGSamber	1	1e-05
						ORF 1278	MSVRNMTRMopalIKQGSGSGSamber	1	1e-05
						ORF 1279	MHTKPMHAMFLRochreGSGSGSamber	1	1e-05
						ORF 1280	MCFLKMFDMLTNPGSGSGSamber	1	1e-05
						ORF 1281	MEDEEMochreKKIERTGSGSGSamber	1	1e-05
						ORF 1282	MIKCYMNochreMHIVLGSGSGSamber	1	1e-05
						ORF 1283	METAochreMHHMVSRPGSGSGSamber	1	1e-05
						ORF 1284	MTQPNMTNMLSKRGSGSGSamber	1	1e-05
						ORF 1285	MRopalKRMGKMTGTEGSGSGSamber	1	1e-05
						ORF 1286	MVTTochreMNRMGVopalVGSGSGSamber	1	1e-05
						ORF 1287	MQCHKMochreDMRLSSGSGSGSamber	1	1e-05
						ORF 1288	MTTTRMDTMTQYLGSGSGSamber	1	1e-05
						ORF 1289	MopalIISMTSMKCFSGSGSGSamber	1	1e-05
						ORF 1290	MHTNQMopalDMKopalKYGSGSGSamber	1	1e-05
						ORF 1291	MDEKLMVCMRopalGFGSGSGSamber	1	1e-05
						ORF 1292	MCVRRMSRMRPTQGSGSGSamber	1	1e-05
						ORF 1293	MTKTRMYEMRQNEGSGSGSamber	1	1e-05
						ORF 1294	MPRGIMVHMAopalTLGSGSGSamber	1	1e-05
						ORF 1295	MIEopalGMRKMQPTRGSGSGSamber	1	1e-05
						ORF 1296	MTPPQMAAMRTGNGSGSGSamber	1	1e-05
						ORF 1297	MARTGMVVMITCRGSGSGSamber	1	1e-05
						ORF 1298	MIDSLMPIMNNochreKGSGSGSamber	1	1e-05
						ORF 1299	MopalQPYMGKMPSSSGSGSGSamber	1	1e-05
						ORF 1300	MQTQYMCPMTSGRGSGSGSamber	1	1e-05
						ORF 1301	MCQKPMNSMRochrePEGSGSGSamber	1	1e-05
						ORF 1302	MSPHLMSLMPYPDGSGSGSamber	1	1e-05
						ORF 1303	MKPVIMCQMLDTIGSGSGSamber	1	1e-05
						ORF 1304	MCQQTMochreGMIKTHGSGSGSamber	1	1e-05
						ORF 1305	MTDTPMIAMNochreNEGSGSGSamber	1	1e-05
						ORF 1306	MTDPKMSAMPDSGGSGSGSamber	1	1e-05
						ORF 1307	MPKSKMLEMPIGKGSGSGSamber	1	1e-05
						ORF 1308	MEopalIYMCHMQRSGGSGSGSamber	1	1e-05
						ORF 1309	MTDNSMTSMGISTGSGLGLRamber	1	1e-05
						ORF 1310	MGREPMHFMKPEopalGSGSGAamber	1	1e-05
						ORF 1311	MRQopalIMANMNSQHGSGSGSamber	1	1e-05
						ORF 1312	MRIochreEMTopalMKochreYEGSGSGSamber	1	1e-05
						ORF 1313	MAGochreTMPQMopalLRPGSGSGSamber	1	1e-05
						ORF 1314	MRRochreAMGNMLEHSGSGSGSamber	1	1e-05
						ORF 1315	MRLSochreMHRMEIVLGSGSGSamber	1	1e-05
						ORF 1316	MIopalEIMTIMEGRRGSGamberGSamber	1	1e-05
						ORF 1317	MNTPopalMNGMHSPochreGSGSGSamber	1	1e-05
						ORF 1318	MopalRETMKPMLFTTGSGSGSamber	1	1e-05
						ORF 1319	MATHCMDTMSITKGSGSGSamber	1	1e-05
						ORF 1320	MAEPLMTYMPKEHGSGSGSamber	1	1e-05
						ORF 1321	MDIGKMopalTMGSGIGSGSGSamber	1	1e-05
						ORF 1322	MINYKMopalIMVochreNTGSGSGSamber	1	1e-05
						ORF 1323	MPARDMSQMDYLEGSGSGSamber	1	1e-05
						ORF 1324	MPGYKMETMRLQRGSGSGSamber	1	1e-05
						ORF 1325	MIQSCMTIMIQIGGSGSGSamber	1	1e-05
						ORF 1326	MDRESMPNMAochreHCGSGSGSamber	1	1e-05
						ORF 1327	MHPRQMSRMKEREGSGSGSamber	1	1e-05
						ORF 1328	MQSopalTMSIMKNTSGSGSGSamber	1	1e-05
						ORF 1329	MYYARMopalRMNPVTGSGSGSamber	1	1e-05
						ORF 1330	MQTLTMSPMFSochreIGSGSGSamber	1	1e-05
						ORF 1331	MHYTVMLYMKRDFGSGLGLRamber	1	1e-05
						ORF 1332	MSKHNMNRMKGTopalGSGSGSamber	1	1e-05
						ORF 1333	MIRDIMTQMYRKochreGSGSGSamber	1	1e-05
						ORF 1334	MKQHLMGIMISKKGSGSGSamber	1	1e-05
						ORF 1335	MHHRTMDSMPIopalRGSGCGSamber	1	1e-05
						ORF 1336	MLGHAMEQMRochreITGSGSGSamber	1	1e-05
						ORF 1337	MCSQKMRYMPopalochrePGSGSGSamber	1	1e-05
						ORF 1338	MochreopalYVMSYMopalERKGSGSGSamber	1	1e-05
						ORF 1339	MFQDVMTVMYARVGSGSGSamber	1	1e-05
						ORF 1340	MRTAKMNIMNNLAGSGSGSamber	1	1e-05
						ORF 1341	MVIPSMTLMLTIYGSGSGSamber	1	1e-05
						ORF 1342	MPPKGMTKMGIochreTGSGSGSamber	1	1e-05
						ORF 1343	MPNKQMGAMSopalNopalGSGSGSamber	1	1e-05
						ORF 1344	MIochreTKMRTMTopalLTGSGSGSamber	1	1e-05
						ORF 1345	MNIHKMochreDMTQRSGSGSGSamber	1	1e-05
						ORF 1346	MDNTRMQTMPHQAGSGSGSamber	1	1e-05
						ORF 1347	MGQDFMKSMTHYIASASGSamber	1	1e-05
						ORF 1348	MAQopalPMKSMPTISGSGSGSamber	1	1e-05
						ORF 1349	MNLIYMochreHMLLVSGSGSGSamber	1	1e-05
						ORF 1350	MNDNKMNGMQKKMWVWVWVLGRamber	1	1e-05
						ORF 1351	MKKochreSMochreRMQIHIGSGSGSamber	1	1e-05
						ORF 1352	MKATYMKQMICDopalGSGSGSamber	1	1e-05
						ORF 1353	MKADNMGochreMYochreILGSGSGSamber	1	1e-05
						ORF 1354	MSIIKMSIMAPDDGSGSGSamber	1	1e-05
						ORF 1355	MDSIRMIIMTKNIGSGSGSamber	1	1e-05
						ORF 1356	MTFNLWDKWVVVLGLGLGLRamber	1	1e-05
						ORF 1357	MSDKRMochreGMLKITGSGSGSamber	1	1e-05
						ORF 1358	MRIopalTMNPMRAIPGSGSGSamberVGRRKRSEamber	1	1e-05
						ORF 1359	MLRKVMSNMNDEIGSGSGSamber	1	1e-05
						ORF 1360	MGQochreLMopalEMNLPLGSGSGSamber	1	1e-05
						ORF 1361	MGDLRMDQMochreochreHHGSGSVSamber	1	1e-05
						ORF 1362	MERVEMNochreMQRGSGSGSGSamber	1	1e-05
						ORF 1363	MEHASMENMTNochreHGTGSGSamber	1	1e-05
						ORF 1364	MFDPTMPopalMTVKVGSGSGSamber	1	1e-05
						ORF 1365	MGDTLMHHMKHFochreGSGSGSamber	1	1e-05
						ORF 1366	MRDochreVMAAMDRISGSGSGSamber	1	1e-05
						ORF 1367	MISLQMSEMNFKPGSGSGSamber	1	1e-05
						ORF 1368	MNFNDMIGMANLEGSGSGSamber	1	1e-05
						ORF 1369	MKRLIMKNMHKDPGSGSGSamber	1	1e-05
						ORF 1370	MCYochreYMIKMRVVRGSGSGSamber	1	1e-05
						ORF 1371	MLHLRMTTMYRKEGSGSGSamber	1	1e-05
						ORF 1372	MochreIKSMKFMHRHSGSGSGSamber	1	1e-05
						ORF 1373	MQPLEMNEMHANSGSGSGSamber	1	1e-05
						ORF 1374	MRNRTMADMDRLKGSGSGSamber	1	1e-05
						ORF 1375	MNochreSKMPKMNGVSGSGSGSamber	1	1e-05
						ORF 1376	MDASSMopalSMLYHIGSGSGSamber	1	1e-05
						ORF 1377	MSopalGTMKIMIFTTGSGSGSamber	1	1e-05
						ORF 1378	MRTLLMRRMQSPQGSGSGSamber	1	1e-05
						ORF 1379	MATopalPMTIMKPopalochreGSGSGSamber	1	1e-05
						ORF 1380	MGKSFMISMopalFCHGSGSGSamber	1	1e-05
						ORF 1381	MRMLKWVLopalILLLGLGLGLRamber	1	1e-05
						ORF 1382	MochrePKDMLGMTopalopalPGSGSGSamber	1	1e-05
						ORF 1383	MQVADMSopalMTICKGSGSGSamber	1	1e-05
						ORF 1384	MTQGKMGGMKLCGGSGSGSamber	1	1e-05
						ORF 1385	MICILMTEMLTVPGSGSGSamber	1	1e-05
						ORF 1386	MRPASMRPMISTSGSGSGSamber	1	1e-05
						ORF 1387	MILILMPQMREFPGSGSGSamber	1	1e-05
						ORF 1388	MKYHTMTPMRQTIGSGSGSamber	1	1e-05
						ORF 1389	MochreISYMSHMDFRTGSGSGSamber	1	1e-05
						ORF 1390	MIPQTMPCMELPSGSGSGSamber	1	1e-05
						ORF 1391	MSIKKMKLMQCYSGSGSGSamber	1	1e-05
						ORF 1392	MYochreTKMRIMNTKSGSGSGSamber	1	1e-05
						ORF 1393	MSEDRMIKMSALochreGSGSGSamber	1	1e-05
						ORF 1394	MopalITAMFTMIRSNGSGSGSamber	1	1e-05
						ORF 1395	MTRNQMGYMochreNLHGSGSGSamber	1	1e-05
						ORF 1396	MYopalIochreMTNMANAYGSGSGSamber	1	1e-05
						ORF 1397	METTPMKYMALQPGSGSGSamber	1	1e-05
						ORF 1398	MCRDDMEochreMSRDHGSGSGSamber	1	1e-05
						ORF 1399	MGPGNMopalGMDQQYGSGSGSamber	1	1e-05
						ORF 1400	MTochreVIMTGMCDPPGSGSGSamber	1	1e-05
						ORF 1401	MRERKMKKMRSPPGSGSGSamber	1	1e-05
						ORF 1402	MRPSHMIVMNopalQSGSGSGSamber	1	1e-05
						ORF 1403	MLQNochreMTNMochreQPLGSGSGSamber	1	1e-05
						ORF 1404	MRADSMAIMopalTGSGSGSGSamber	1	1e-05
						ORF 1405	MLKNEMITMopalochreRNGSGSGSamber	1	1e-05
						ORF 1406	MSLLKMGSMSochreKKGSGSGSamber	1	1e-05
						ORF 1407	MQEHCMSDMSPYRGSGSGSamber	1	1e-05
						ORF 1408	MYRHTMQGMRNHVGSGSGSamber	1	1e-05
						ORF 1409	MNKEDMDLMKKNRGSGSGSamber	1	1e-05
						ORF 1410	MRQYIMAHMCSTKGSGSGSamber	1	1e-05
						ORF 1411	MPRLDMGHMNTTSGSGSGSamber	1	1e-05
						ORF 1412	MSVQIMPYMTINRGSGSGSamber	1	1e-05
						ORF 1413	MYAochreTMLRMVRRAGSGSGSamber	1	1e-05
						ORF 1414	MochreGGochreMNVMVHNAGSGSGSamber	1	1e-05
						ORF 1415	MNQPPMREMYSPPGSGSGSamber	1	1e-05
						ORF 1416	MENHIMTPMARVNGSGSGSamber	1	1e-05
						ORF 1417	MIVERMQDMPopalVTGSGSGSamber	1	1e-05
						ORF 1418	MLVDYMQHMYopalLTGSGSGSamber	1	1e-05
						ORF 1419	MTYEECMECamberFLMGLGLGLRamber	1	1e-05
						ORF 1420	MIRSopalLochreFMDLHTGSGSGSamber	1	1e-05
						ORF 1421	MNQNKMRNRochreopalGLGSGSGSamber	1	1e-05
						ORF 1422	MRGTKLSDMVISAGCGSGSamber	1	1e-05
						ORF 1423	MKNHSMSDMHopalSAGSGSGSamber	1	1e-05
						ORF 1424	MKRRSMGVMGSALGSGSGSamber	1	1e-05
						ORF 1425	MPCGEMNKMRRHIGSGSGSamber	1	1e-05
						ORF 1426	MTIochreNMAFMDCACGSGSGSamber	1	1e-05
						ORF 1427	MVKochreRMKEMYEDPGSGSGSamber	1	1e-05
						ORF 1428	MGNQQMDTMLopalTTGSGSGSamber	1	1e-05
						ORF 1429	MKTochreEMDSMQLSKGSGSGSamber	1	1e-05
						ORF 1430	MTKNEMIochreMKTochreHGSGSGSamber	1	1e-05
						ORF 1431	MCRTAMQopalMCSSKGSGSGSamber	1	1e-05
						ORF 1432	MKKochreFMKTMTINIGSGYGSamber	1	1e-05
						ORF 1433	MAPTEMGopalMHRTSGSRSGSamber	1	1e-05
						ORF 1434	MNEQLMIKMNTCKGSGSGSamber	1	1e-05
						ORF 1435	MCPGGMPTMochrePAQGAGSGSamber	1	1e-05
						ORF 1436	MQopalGPMopalPMochreHQIGSGSGSGSamber	1	1e-05
						ORF 1437	MochreSQKMPPMRICNGSGSGSamber	1	1e-05
						ORF 1438	MRQSVMHochreMNSDAGSGSGSamber	1	1e-05
						ORF 1439	MYGLSMRopalLRVRNGDGSGSamber	1	1e-05
						ORF 1440	MSCPKMKochreMochreATAVSGSGSamber	1	1e-05
						ORF 1441	MEochreQochreopalamberKWIIKMGLGLGLRamber	1	1e-05
						ORF 1442	MLENGMKochreMLPITGSGSGSamber	1	1e-05
						ORF 1443	MLKTNYEIYANSSRVWVWVLGRamber	1	1e-05
						ORF 1444	MKYQRMochreIMDIQTGSGSGSamber	1	1e-05
						ORF 1445	MLQochreEMAKMQRETGSGSGSamber	1	1e-05
						ORF 1446	MAIRNMIGMRKochreDGSGSGSamber	1	1e-05
						ORF 1447	MNIopalQMEYMRNPRWFGSGSamber	1	1e-05
						ORF 1448	MVHRTMTGopalIQLVGLGLGLRamber	1	1e-05
						ORF 1449	MDKITMHNMIISPGSGSGSamber	1	1e-05
						ORF 1450	MENSEMVLMHTGSGPGSGSamber	1	1e-05
						ORF 1451	MVEDRMAochreMVPochreNGSGSGSamber	1	1e-05
						ORF 1452	MAochreopalSMGGMYIRRGSGSGSamber	1	1e-05
						ORF 1453	MRYKYMLKMNEYochreGSGSGSamber	1	1e-05
						ORF 1454	MPIVSMopalKMSRCopalGSGSGSamber	1	1e-05
						ORF 1455	MRNKKMSMMQSochreochreGSGSGSamber	1	1e-05
						ORF 1456	MEPAGMDGMDCQEGSGLGLRamber	1	1e-05
						ORF 1457	MHGNVMKFMTTGNGSGSGSamber	1	1e-05
						ORF 1458	MQTHopalMFIMKDQKGSGSGSamber	1	1e-05
						ORF 1459	MHKQRMRTMGQopalPGSGAGSamber	1	1e-05
						ORF 1460	MRATAMKLMGochreSNGSGSGSamber	1	1e-05
						ORF 1461	MKNIPMRQMIopalEIGSGSGSamber	1	1e-05
						ORF 1462	MDFHLMQAMHATPGSGSGSamber	1	1e-05
						ORF 1463	MVIopalSMATMKRochreQGSGSGAamber	1	1e-05
						ORF 1464	MochrePQNMHKMGHRTGSGAGSamber	1	1e-05
						ORF 1465	MSDKRMRVMKochreTIGSGSGSamber	1	1e-05
						ORF 1466	MHopalTCMIQMCLEGGSGSGSamber	1	1e-05
						ORF 1467	MTEESMNEMIAYQGSGSGSamber	1	1e-05
						ORF 1468	MVGIKMQSMSRochreVGSGSGSamber	1	1e-05
						ORF 1469	MCYIQMIKMERRHGSGSGSamber	1	1e-05
						ORF 1470	MKSKRMKTMIKSIASGPGSSVGRRKRamber	1	1e-05
						ORF 1471	MTochreADMFHMPSSLGSGSGSamber	1	1e-05
						ORF 1472	MYKIKMGIMGEKRGSGSGSamber	1	1e-05
						ORF 1473	MSTochreochreMKAMKLHTGSGSGSamber	1	1e-05
						ORF 1474	MochreGYPMQDMTTochreIGSGSGSamber	1	1e-05
						ORF 1475	MLIINMSDMVVRKGSGSGSamber	1	1e-05
						ORF 1476	MDRTSMKSMochreAHLGSGSGSamber	1	1e-05
						ORF 1477	MKRopalKMQPMKVIPGSGSGSamber	1	1e-05
						ORF 1478	MKELNMochreAMIATSGSGSGSamber	1	1e-05
						ORF 1479	MopalKKRMochreRMESIKRVWVWVLGRamber	1	1e-05
						ORF 1480	MQRKIMSopalMQKKNGSGSGSamber	1	1e-05
						ORF 1481	MEYLGMTRMAQNHGSGSGSamber	1	1e-05
						ORF 1482	MHKTCMKochreMDGENGSGSGSamber	1	1e-05
						ORF 1483	MAGVIMYAMTLIIGSGSGSamber	1	1e-05
						ORF 1484	MTLGGMICMAELGGSGSGSamber	1	1e-05
						ORF 1485	MEDRLMSIMRPGKGNGSGYGSGSamber	1	1e-05
						ORF 1486	MKQKYMRQMLPIopalGSGSVSamber	1	1e-05
						ORF 1487	MLLCLMLAMKSLNGSGSGSGSamber	1	1e-05
						ORF 1488	MIochreHIMTICIIILGLGLGRRamber	1	1e-05
						ORF 1489	MRAopalAMTPMPAPPGSGSGSamber	1	1e-05
						ORF 1490	MRGAochreMTRMTTSSGSGSGSamber	1	1e-05
						ORF 1491	MTopalRLMochreEMRCRCGSGSGSamber	1	1e-05
						ORF 1492	MNEVIMISMochreKHKGSGSGSamber	1	1e-05
						ORF 1493	MIACKMKIMVHKTGSGSGSamber	1	1e-05
						ORF 1494	MKopalGopalMQCMKGETGSGSGSamber	1	1e-05
						ORF 1495	MRKRIMGEMIPTKGSGSGSamber	1	1e-05
						ORF 1496	MRCGCMopalGMESQLGSGSGSamber	1	1e-05
						ORF 1497	MSNSKMYVMHTICGSGSGSamber	1	1e-05
						ORF 1498	MKKKSYAIYGYKLRVWVWVLGRamber	1	1e-05
						ORF 1499	MSIKKMKVMCYCGGSGSGSamber	1	1e-05
						ORF 1500	MRHNIMENMLQVNGSGSGSamber	1	1e-05
						ORF 1501	MYNTEMSTMPTIGGSGSGSamber	1	1e-05
						ORF 1502	MSHFNMYIMRQVNGSGSGSamber	1	1e-05
						ORF 1503	MSEATMQAMopalCTHGSGSGSamber	1	1e-05
						ORF 1504	MLQVDMopalopalMTSARGSGSGSGYamber	1	1e-05
						ORF 1505	MHQSTMTTMIKNAGSGSGSamber	1	1e-05
						ORF 1506	MNTKSMISMTSIHGSGSGSamber	1	1e-05
						ORF 1507	MKIGKMDPMKLKCGSGSamber	1	1e-05
						ORF 1508	MLTSNMKGMCTNRGSGSGSamber	1	1e-05
						ORF 1509	MHHRSMRIMLSVLGSGAGSamber	1	1e-05
						ORF 1510	MKHVPMTVMTIKCGSGSGSamber	1	1e-05
						ORF 1511	MENochreTMNGMLYIopalGSGSGSamber	1	1e-05
						ORF 1512	MIVANMDRMRRRCGSGSGSamber	1	1e-05
						ORF 1513	MPSPGMRHMochreLTCGSGSGSamber	1	1e-05
						ORF 1514	MNDTFMTEMTGQPGSGSGSamber	1	1e-05
						ORF 1515	MRHPGMNPMIKLQGSGSGSamber	1	1e-05
						ORF 1516	MGTNopalMLAMSYopalDGSGSGSamber	1	1e-05
						ORF 1517	MSTNTMSKMPPGRGSGSGSamber	1	1e-05
						ORF 1518	MopalEAHMLAMGRochreopalGSGSGSamber	1	1e-05
						ORF 1519	MAochreopalVMTIMGAKHGSGSGSamber	1	1e-05
						ORF 1520	MKKHPMTRMHPopalSGSGSGSamber	1	1e-05
						ORF 1521	MLKLVMYTMPKochreDGSGSGSamber	1	1e-05
						ORF 1522	MHRQSMPGMRGochreEGSGSGSamber	1	1e-05
						ORF 1523	MQPTPMDPMKSYSGSGSGSamber	1	1e-05
						ORF 1524	MPETRMRRMRTSDGSGSGSamber	1	1e-05
						ORF 1525	MPTochreIMTAMYFLKGSGSGSamber	1	1e-05
						ORF 1526	MDDIPMDSMIHNEGSGSGSamber	1	1e-05
						ORF 1527	MARKQMAAMNTKYGSGSGSamber	1	1e-05
						ORF 1528	MENQRMGPMochreTETGSGSGSGSamber	1	1e-05
						ORF 1529	MQEREMRAMRTGIGSGSGSamber	1	1e-05
						ORF 1530	MKKNMYGTYGKNTWVWVWVLGRamber	1	1e-05
						ORF 1531	MPRTTMSochreMFopalHIGSGSGSamber	1	1e-05
						ORF 1532	MGKAVMTEMNRNSGSGSGSamber	1	1e-05
						ORF 1533	MDRNLMEQMYRVochreGSGSGSamber	1	1e-05
						ORF 1534	MEochreAopalMLCMochreTAPGSGSGSamber	1	1e-05
						ORF 1535	MochreTAVMETMLREHGSGSGSamber	1	1e-05
						ORF 1536	MEANAMKKMochreLISGSGSGSamber	1	1e-05
						ORF 1537	MNQNKMCHMSRopalLGSGSGSamber	1	1e-05
						ORF 1538	MSTKRMGLGLGLRamber	1	1e-05
						ORF 1539	MTILFMKNMQRPNGSGSGSamber	1	1e-05
						ORF 1540	MRIGKMopalTMRCQRGSGSGSamber	1	1e-05
						ORF 1541	MIQPRMSSMIKYKGSGSGSamber	1	1e-05
						ORF 1542	MADSQMTLMNTRVGSGLGLRamber	1	1e-05
						ORF 1543	MSINTMTTMKFHRGSGSGSamber	1	1e-05
						ORF 1544	MVPNSMRRMGochreLSGSGSGSamber	1	1e-05
						ORF 1545	MLERHMKSMINQLGSGSGSamber	1	1e-05
						ORF 1546	MKKGLMNPMIHRochreGSGSGSamber	1	1e-05
						ORF 1547	MSEKNMCIMTVLQGSGSGSamber	1	1e-05
						ORF 1548	MochreDMPIIPGSGSGSamber	1	1e-05
						ORF 1549	MLKFTMSRMYFTDGSGSGSamber	1	1e-05
						ORF 1550	MKHASMKEMSTDPGSGSGSamber	1	1e-05
						ORF 1551	MNSVTMSSMGAQSGSGSGSamber	1	1e-05
						ORF 1552	MNSKKNVKNETLNWVWVWVLGRamber	1	1e-05
						ORF 1553	MSCNFMDKMYNRHGSGSGSamber	1	1e-05
						ORF 1554	MEQTSRQIMTopalNHVSGSGSamber	1	1e-05
						ORF 1555	MTHGTMISMNHNSGSGSGSamber	1	1e-05
						ORF 1556	MopalochreKKMTochreMIQELGSGSGSamber	1	1e-05
						ORF 1557	MKKSPMETMDSRTGSGSGSamber	1	1e-05
						ORF 1558	MNHGRMDNMHSLYGSGSGSGSamber	1	1e-05
						ORF 1559	MSTCIMHGMEIochreRGSGSGSamber	1	1e-05
						ORF 1560	MYSNQMSKMACVPGSGSGSamber	1	1e-05
						ORF 1561	MVSLIMGSMDARGGSGSGSamber	1	1e-05
						ORF 1562	MQAopalGMKIMAARIGSGSGSamber	1	1e-05
						ORF 1563	MAKSLMTHMRHRPGSGSGSamber	1	1e-05
						ORF 1564	MQKCYMKRMYETPGSGSGSamber	1	1e-05
						ORF 1565	MKLTDMVNMGNPDGSGSGSamber	1	1e-05
						ORF 1566	MHPSDMSochreMLHTHGSGSGSamber	1	1e-05
						ORF 1567	MTRLLMRQMAPPPGSGSGSamber	1	1e-05
						ORF 1568	MESKVMKIMALYDGSGSGSamber	1	1e-05
						ORF 1569	MRTEPMGNMLTHKGSGLGLRamber	1	1e-05
						ORF 1570	MTRRNMRLMochrePQGGFGYGPamber	1	1e-05
						ORF 1571	MFKPTMALMopalRYopalGSGSGSamber	1	1e-05
						ORF 1572	MNRKKMETMGochreAFGSGSGSamber	1	1e-05
						ORF 1573	MRKNIMRKMochreNKPGSGSGSamber	1	1e-05
						ORF 1574	MIKRRMATMIGTAGSGSGSamber	1	1e-05
						ORF 1575	MKGochreochreopalNKopalVHDQGLGLGLRamber	1	1e-05
						ORF 1576	MRVDNMNAMSGREGSGSGSamber	1	1e-05
						ORF 1577	MochreIANMTDMPRYAGSGSGSamber	1	1e-05
						ORF 1578	MNASKMPKMTSopalSGSGSGSamber	1	1e-05
						ORF 1579	MNGYEMNRMYARRGSGSGSamber	1	1e-05
						ORF 1580	MLFTTMTSMKYISGSGSASamber	1	1e-05
						ORF 1581	MLQFKLCNMQKKEGCLSASamber	1	1e-05
						ORF 1582	MPSINMTTMTYQIGSGSGSamber	1	1e-05
						ORF 1583	MNHFYMKKMKRKTGSGSGSamber	1	1e-05
						ORF 1584	MGNKIMAKMELNopalGSGSGSamber	1	1e-05
						ORF 1585	MILKHMSopalMVCPPGSGSGSamber	1	1e-05
						ORF 1586	MochreCERMKEMTopalHHGSGSGSamber	1	1e-05
						ORF 1587	MNVGEMANMochreQopalEGSGSGSamber	1	1e-05
						ORF 1588	MopalITVMochreNMRNLKGSGSGSamber	1	1e-05
						ORF 1589	MSSKPMKNMDRTEGSGSGSamber	1	1e-05
						ORF 1590	MKERKMQDMIopalQFGSGSGSamber	1	1e-05
						ORF 1591	MGVSSMGYMAGEEGSGSGSamber	1	1e-05
						ORF 1592	MochreKQRMHLMSPDKGSGSGSamber	1	1e-05
						ORF 1593	MFLNIMRAMopalNIQGSGSGSamber	1	1e-05
						ORF 1594	MRRLKMCochreMLRCTGSGSGSamber	1	1e-05
						ORF 1595	MopalTTVMNochreMKQTopalGSGSGSamber	1	1e-05
						ORF 1596	MSHochreIMAYMHSDAGSGSGSamber	1	1e-05
						ORF 1597	MNEQHMKSMRVAIGSGSGAamber	1	1e-05
						ORF 1598	MopalQHKMNDMTLLTGSGSGSamber	1	1e-05
						ORF 1599	MRTDAMPIMSNCNGSGSGSamber	1	1e-05
						ORF 1600	MRRKGMopalGMPLHGGSGSGSamber	1	1e-05
						ORF 1601	MTSRTMAHMRKPKGSGSGSamber	1	1e-05
						ORF 1602	MERTKMHTMEochreQHGSGSGSamber	1	1e-05
						ORF 1603	MRKNEMochreKMSPochreAGSGSGSamber	1	1e-05
						ORF 1604	MSRKPMochreTMIVKKRVWVWVLGRamber	1	1e-05
						ORF 1605	MPYKHMFNMCKEEGSGSGSamber	1	1e-05
						ORF 1606	MYGPopalMQFMLTTYGSGSGSamber	1	1e-05
						ORF 1607	MTKLFMQRMRALGGSGSGSamber	1	1e-05
						ORF 1608	MKQGKMKKMHSRYGSGSGSamber	1	1e-05
						ORF 1609	MPLGHMVVMRLNFGSGSGSamber	1	1e-05
						ORF 1610	MEIPNMQochreMopalHIDGSGSGSamber	1	1e-05
						ORF 1611	MKLLKMDYMAVQSGSGSGSamber	1	1e-05
						ORF 1612	MTARRMPKMQNIAGSGSGSamber	1	1e-05
						ORF 1613	MopalIKGMIDMSKochreLGSGSGSamber	1	1e-05
						ORF 1614	MKKDKMochreopalMNGGKGSGSGSamber	1	1e-05
						ORF 1615	MSNYTMVochreMFGPTGSGSGSamber	1	1e-05
						ORF 1616	MEKRHMRNMNochreESGSGSGSamber	1	1e-05
						ORF 1617	MPochreASMSCMQQRLGSGSGSamber	1	1e-05
						ORF 1618	MRHSKMKochreMAFLSGSGSGSamber	1	1e-05
						ORF 1619	MLRRSMLAMIKochreTGSGLGLRamber	1	1e-05
						ORF 1620	MSVRFMLKMNochreNTGSGSGSamber	1	1e-05
						ORF 1621	MPQSHMKLMERGRGSGSGSamber	1	1e-05
						ORF 1622	MKRPAMVNMLPPKGSGSGSamber	1	1e-05
						ORF 1623	MEASVRochreNMKVRSGSGamber	1	1e-05
						ORF 1624	MGYNHMSVMQNENGSGSGSamber	1	1e-05
						ORF 1625	MKopalPHMGTMEKSAGSGSGSamber	1	1e-05
						ORF 1626	MKELQMVKMKSCQGSGSGSamber	1	1e-05
						ORF 1627	MTVIFMITMQVSSGSGSGSamber	1	1e-05
						ORF 1628	MLKochreHMRHMTIIIGSGSGSamber	1	1e-05
						ORF 1629	MHIochreVMTTMochrePTHGSGSGSamber	1	1e-05
						ORF 1630	MGCTTMTRMKDHPGSGSGSamber	1	1e-05
						ORF 1631	MKQIIMLAMLIKTGSGSGSamber	1	1e-05
						ORF 1632	MGDETMopalLMSQRRGSGSGSamber	1	1e-05
						ORF 1633	MHPYochreMSPMHopalKHGFGSGSamber	1	1e-05
						ORF 1634	MIITQMKAMHSIRGSGSGSamber	1	1e-05
						ORF 1635	MRNochreDMHRMQKSLGSGSGSamber	1	1e-05
						ORF 1636	MFYARMSDMSGQochreGSGSGSamber	1	1e-05
						ORF 1637	MQNRAMSARLKNVGLGLGLRamber	1	1e-05
						ORF 1638	MNKKKMESMQVQRGSGSGSamber	1	1e-05
						ORF 1639	MRAEKMRIMAISochreGSGAGHamber	1	1e-05
						ORF 1640	MDSRAMochreochreMKNTFGSGSGSamber	1	1e-05
						ORF 1641	MKochreTLMochreLMopalSopalSGSGSGSamber	1	1e-05
						ORF 1642	MALEKMRPMGTYPGSGSGSamber	1	1e-05
						ORF 1643	MQSAQMRTMochrePRNGSGSGSamber	1	1e-05
						ORF 1644	MRAKRMCDMKRochreKGSGSGSamber	1	1e-05
						ORF 1645	MPNSKMGIMNQSEGSGSGSamber	1	1e-05
						ORF 1646	MCQopalLMPSMopalochreSKGSGSGSamber	1	1e-05
						ORF 1647	MQTTTMTSMTKDQGSGSGSamber	1	1e-05
						ORF 1648	MEEITMochreAMKSNNGSGSGSamber	1	1e-05
						ORF 1649	MAQHPMSSMTTKIGSGSGSamber	1	1e-05
						ORF 1650	MHKEVMIRMRSPGGSGSGSamber	1	1e-05
						ORF 1651	MELIochreMSIMQTIKGSGSGSamber	1	1e-05
						ORF 1652	MHIFopalMEDMSPESGSGSGSamber	1	1e-05
						ORF 1653	MNRFIMARMRGRPGSGSGSamber	1	1e-05
						ORF 1654	MRRRAMARMKochrePIGSGSGSamber	1	1e-05
						ORF 1655	MVGVTMSVMLLIIGSGSGSamber	1	1e-05
						ORF 1656	MPYAAMCLMGTYochreGSGSGSamber	1	1e-05
						ORF 1657	MELNLMDKMRQENGSGSGSamber	1	1e-05
						ORF 1658	MNopalEDMSIMGSRPGSGSGSamber	1	1e-05
						ORF 1659	MGKLKMVKYETRLWVWVWVLGRamber	1	1e-05
						ORF 1660	MNKHLMLDMATIIGSGSGSamber	1	1e-05
						ORF 1661	MRINRMRQMTCopalIGSGSGSamber	1	1e-05
						ORF 1662	MLKESMTPMVKALGSGSGSamber	1	1e-05
						ORF 1663	MYLHKMQHMGFTRGSGSGSamber	1	1e-05
						ORF 1664	MopalopalNTMATMopalAINGSGSGSamber	1	1e-05
						ORF 1665	MSDRVMQCMSIAKGSGSGSamber	1	1e-05
						ORF 1666	MGopalochreSMTTMTQESGSGSGSamber	1	1e-05
						ORF 1667	MGKVNMSRMPGNAGSGSGSamber	1	1e-05
						ORF 1668	MRSIRNDYYEITKWVWVWVLGRamber	1	1e-05
						ORF 1669	MSTGNMVGMSHochreSGSGSGSamber	1	1e-05
						ORF 1670	MPopalTochreMVQMochreESYGSGSGSamber	1	1e-05
						ORF 1671	MRHopalDMRKMRTTTGSGSGSamber	1	1e-05
						ORF 1672	MochreISPMKLMGIPDGSGSGSamber	1	1e-05
						ORF 1673	MLRSLMERMKHQLGSGSGSamber	1	1e-05
						ORF 1674	MCHTQMGSMLTEKRVWVWVLGRamber	1	1e-05
						ORF 1675	MochreGopalopalMochreNMTTNIGSGSGSamber	1	1e-05
						ORF 1676	MLKPKMYochreMSKNVGSGPGSamber	1	1e-05
						ORF 1677	MQLGKMEPMTKTKGSGSGSamber	1	1e-05
						ORF 1678	MTochreDKILEopalDYNLGLGLGLRamber	1	1e-05
						ORF 1679	MEPLochreMGIMFVSYGSGSGSamber	1	1e-05
						ORF 1680	MHRSDMPGMEKochreQGSGSGSamber	1	1e-05
						ORF 1681	MDTFochreMSAMAQCGGSGSGSamber	1	1e-05
						ORF 1682	MTKQAMTNMRAQochreGSGSGSamber	1	1e-05
						ORF 1683	MochreEYTMTHMSHTPGSGSGSamber	1	1e-05
						ORF 1684	MAFTVMEKMRKSNGSGSGSamber	1	1e-05
						ORF 1685	MIARQMVPMETTLGSGSGSamber	1	1e-05
						ORF 1686	MGTKRMGTMSYVEGSGSGSamber	1	1e-05
						ORF 1687	MEDLDMAAMLREPGSGSamber	1	1e-05
						ORF 1688	MYIPLMNLMPDRochreGSGSGSamber	1	1e-05
						ORF 1689	MPFochreCMRHMGLTKGSGSGSamber	1	1e-05
						ORF 1690	MDQSVMHVMRFFRGSGSGSamber	1	1e-05
						ORF 1691	MFochreGGMEYMRIopalYGSGSGSamber	1	1e-05
						ORF 1692	MHKSTMTKMKIRGGSGSGSamber	1	1e-05
						ORF 1693	MIRICMQPMLCSRGSGSGSamber	1	1e-05
						ORF 1694	MYNTSMEEMopalSPEGSGSGSamber	1	1e-05
						ORF 1695	MVYNIMSRMIQKSGYGSGSamber	1	1e-05
						ORF 1696	MNKPLMISMLTKNGSGSGSamber	1	1e-05
						ORF 1697	MochrePKNMQYMLSTQGSGSGSamber	1	1e-05
						ORF 1698	MPRREMQKMRKVYGSGSGSamber	1	1e-05
						ORF 1699	MNVTSMVSMRPKSGSASGSamber	1	1e-05
						ORF 1700	MRNNIMPNIPYAMWADSVSamber	1	1e-05
						ORF 1701	MHRKAMQAMTNSTGSGSGSamber	1	1e-05
						ORF 1702	MGNIVMLLMHIYNGSGSGSamber	1	1e-05
						ORF 1703	MVSKopalMochreSMRKTYGSGSGSamber	1	1e-05
						ORF 1704	MQVYNMYochreMGIopalGGSGSGSamber	1	1e-05
						ORF 1705	MKKYPMTAMTTCAGSGSGSamber	1	1e-05
						ORF 1706	MTTKVMTEMELKHGSGSGSamber	1	1e-05
						ORF 1707	MRAALMQEMPochreKVGSGSGSamber	1	1e-05
						ORF 1708	MKKRVMNopalMAFHSGSGSGSamber	1	1e-05
						ORF 1709	MPHHEMSCMNLNMGLGLGLRamber	1	1e-05
						ORF 1710	MNDLIMIIMopalochreNGGSGSGSamber	1	1e-05
						ORF 1711	MRLochreHMSIKYRRWGGGYGAamberVGRRKopalamber	1	1e-05
						ORF 1712	MSNRLMQRMKNITGSGSGSamber	1	1e-05
						ORF 1713	MFFQKMTochreMTGTAGSGSGSGSamber	1	1e-05
						ORF 1714	MFTMRHREGSGSGSamber	1	1e-05
						ORF 1715	MSKEPMRDMPECSGSGSGSamber	1	1e-05
						ORF 1716	MSRLochreMQSMYKRPGSGSGSamber	1	1e-05
						ORF 1717	MTopalFSMKTMTIHGGSGSGSamber	1	1e-05
						ORF 1718	MRKochreCMIopalMNLEochreGSGSGSamber	1	1e-05
						ORF 1719	MEKAGMASMHVKDGSGSGSamber	1	1e-05
						ORF 1720	MVTQRMQNMKRQLGSGSGSamber	1	1e-05
						ORF 1721	MLTAIMopalKMYTPTGSGSGSamber	1	1e-05
						ORF 1722	MPESRMASMTNKRGSGSGSGAamber	1	1e-05
						ORF 1723	MSKETMSLMQPAopalGSGSGSamber	1	1e-05
						ORF 1724	MGTRochreMSTMKochreRochreGSGSGSamber	1	1e-05
						ORF 1725	MASPQMopalHMHYPYGSGSGSamber	1	1e-05
						ORF 1726	MEDRKMopalYMSPTDGSGSGSamber	1	1e-05
						ORF 1727	MSRSAMAAMSVPRGSGSGSamber	1	1e-05
						ORF 1728	MKLMRHNRGSGSGSamber	1	1e-05
						ORF 1729	MRQKLMFYMVDCSGSGSGSamber	1	1e-05
						ORF 1730	MRSGRMNPMDRIKGSGSGSamber	1	1e-05
						ORF 1731	MEILLMLFMIVPSGSGSGSamber	1	1e-05
						ORF 1732	MLopalPIMRYMKGLKGSGSGSamber	1	1e-05
						ORF 1733	MKochreKSMSHMGAHRGSGSGSamber	1	1e-05
						ORF 1734	MHIAHMGIMNochreALGSGSGSamber	1	1e-05
						ORF 1735	MAGGYMATMVochrePSGSGSGSamber	1	1e-05
						ORF 1736	METLHMNSMNHRGGSGSamber	1	1e-05
						ORF 1737	MNIAopalMFIMAQKLGSGSGSamber	1	1e-05
						ORF 1738	MSNGTMPYMSKopalDGSGSGSamber	1	1e-05
						ORF 1739	MINYAMochreKMKNREGSGSGSamber	1	1e-05
						ORF 1740	MSTPTMPAMRPRRGSGSGSamber	1	1e-05
						ORF 1741	MIochreIHMYIMQIKYGSGSGSamber	1	1e-05
						ORF 1742	MDSDAMGPMNIHRGSGSGSamber	1	1e-05
						ORF 1743	MCEAKMRVMISAochreGSGSGSamber	1	1e-05
						ORF 1744	MTNRLMPLMRHNIFSLSVSamber	1	1e-05
						ORF 1745	MTTKKNEINGTFKWVWVWVLGRamber	1	1e-05
						ORF 1746	MopalESGMPochreMAFGSGSGSGSamber	1	1e-05
						ORF 1747	MINARMEQMQGNAGSGSGSamber	1	1e-05
						ORF 1748	MRTPLMSochreMNTQQGSGSGSamber	1	1e-05
						ORF 1749	MGKYTMGIMIPRTGSGSGSamber	1	1e-05
						ORF 1750	MGPRRMTHMSVochreopalGSGSGSamber	1	1e-05
						ORF 1751	MFRESMDPMPKochrePGPGSGSamber	1	1e-05
						ORF 1752	MSPLAMRKMFNHRGSGLGLRamber	1	1e-05
						ORF 1753	MKELGMIopalMLPTTGSGSGSamber	1	1e-05
						ORF 1754	MGHRFMopalPMESAPGSGSGSamber	1	1e-05
						ORF 1755	MochreQLVMNTMRNVRGSGSGSamber	1	1e-05
						ORF 1756	MRNKGMQRMochreTILGSGSGSamber	1	1e-05
						ORF 1757	MRNIQMNTMCASQGSGSGSamber	1	1e-05
						ORF 1758	MRTIRMNochreMVVopalPGSGSGSamber	1	1e-05
						ORF 1759	MENKSMNSMNRQRCSGSLSamber	1	1e-05
						ORF 1760	MLYTPMSAMSQVPGSGSGSamber	1	1e-05
						ORF 1761	MCochreYRMochreHMRTDPGSGSGSamber	1	1e-05
						ORF 1762	MGLochreGMRRMopalNochreVGSGLGLRamber	1	1e-05
						ORF 1763	MSRAVMPIMopalERTGSGSGSamber	1	1e-05
						ORF 1764	MSGSGMTLMochreLKRGSGSGSamber	1	1e-05
						ORF 1765	MVEHSMRNMIKPLGSGSGSamber	1	1e-05
						ORF 1766	MDEAKMYKMSochrePochreGSGSGSamber	1	1e-05
						ORF 1767	MTKIDMopalKMIEHTGSGSGSamber	1	1e-05
						ORF 1768	MYKKAMTNMCYGYGSGSGSamber	1	1e-05
						ORF 1769	MCALochreMLAMQochreKDGSGSGSamber	1	1e-05
						ORF 1770	MRIochreVMSQMIPHSGSGSGSamber	1	1e-05
						ORF 1771	MRDopalHMHKMHQNQGSGSGSamber	1	1e-05
						ORF 1772	MLHAEMFochreMDLHIGSGSGSamber	1	1e-05
						ORF 1773	MQIRPMRTMYYNopalGSGSGSamber	1	1e-05
						ORF 1774	MEEMochrePNYGSGSGSamber	1	1e-05
						ORF 1775	MTQRNMGPMVPHTGSGSGSamber	1	1e-05
						ORF 1776	MochreNEEMLKMRRRYGSGSGSamber	1	1e-05
						ORF 1777	MVLopalNMopalHMNSKGGSGSGSamber	1	1e-05
						ORF 1778	MIARYMRKMHYNTGSGSGSamber	1	1e-05
						ORF 1779	MRRSKMRGMNHopalHGSGSGSamber	1	1e-05
						ORF 1780	MTochreTNMETMRHHochreGSGSGSamber	1	1e-05
						ORF 1781	MPYDKMREMGGRGGSGSGSamber	1	1e-05
						ORF 1782	MTIKDMEKMFILTGSGSGSGSamber	1	1e-05
						ORF 1783	MRKQLMNNMSCQRGSGSGSGSamber	1	1e-05
						ORF 1784	MNIFIMAHMTCVKGSGSGSamber	1	1e-05
						ORF 1785	MATochreRMPSMSILIGSGSGSamber	1	1e-05
						ORF 1786	MHILRMVSMTLHLGSGSGSamber	1	1e-05
						ORF 1787	MNNDRMKochreMLARTGVWVWVLGRamber	1	1e-05
						ORF 1788	MNKAAMGochreMochreSHRGSGSGSamber	1	1e-05
						ORF 1789	MNQDLMEQMAPHDGSGSGSamber	1	1e-05
						ORF 1790	MKTREMIGMRTAIGSGSGSamber	1	1e-05
						ORF 1791	MDSKAMGAMIQHTGSGSGSamber	1	1e-05
						ORF 1792	MQQTHMochreYMGochreLGGSGSGSamber	1	1e-05
						ORF 1793	MKCRNMPSMQKSCWVWVWVLGRamber	1	1e-05
						ORF 1794	MSCAHMILMochreKKSGSGSGSamber	1	1e-05
						ORF 1795	MYPIAMRQMLRKDGSGSGSamber	1	1e-05
						ORF 1796	MKATNKochreHMKSPKGSGSGSamberGAamber	1	1e-05
						ORF 1797	MEVLLMLTMNFDLGSGSGSamber	1	1e-05
						ORF 1798	MKNCNMSKMochreRSSGSGSGSamber	1	1e-05
						ORF 1799	MICNQMochreNMLFopalRGSGSGSamber	1	1e-05
						ORF 1800	MNAKochreMYSMRQIPGSGSGSamber	1	1e-05
						ORF 1801	MTFYochreMPGMFSNVGSGSGSamber	1	1e-05
						ORF 1802	MISYopalMRHMSKDIGSGSGSamber	1	1e-05
						ORF 1803	MQochreEHMKHMHTGochreGSGPGSamber	1	1e-05
						ORF 1804	MopalARTMLVMIANFGSGSGSamber	1	1e-05
						ORF 1805	MLochreTQMVNMochreQIPGSGSGSamber	1	1e-05
						ORF 1806	MAKRPMSKMDHNVGSGSGSamber	1	1e-05
						ORF 1807	MTAHRMCEMYTSPGSGSGSamber	1	1e-05
						ORF 1808	MNFIochreMEVMKPNKGSGSGSamber	1	1e-05
						ORF 1809	MASRQMYTYETSYGVWVWVLVSamber	1	1e-05
						ORF 1810	MERGAMIIMVELPGSGSGSamber	1	1e-05
						ORF 1811	MIAIEMPLMDITTGSGSGSamber	1	1e-05
						ORF 1812	MAPHKMSKMGTYMGSGSGSamber	1	1e-05
						ORF 1813	MYGNPMISMKopalochreTGSGSGSamber	1	1e-05
						ORF 1814	MASKRMTopalMRochreGIGSGSGSamber	1	1e-05
						ORF 1815	MPYKDMQAMVopalRIGSGSGSGSamber	1	1e-05
						ORF 1816	MQNochreEMRIMPSTLGSGSGSamber	1	1e-05
						ORF 1817	MEochreVKMIEMPVKFGSGSGSamber	1	1e-05
						ORF 1818	MISLIMDEMYSCAGSGSGSamber	1	1e-05
						ORF 1819	MGSKEMISMQRPKGSGSGSamber	1	1e-05
						ORF 1820	MEKRRMPQMQVSTGSGSGSamber	1	1e-05
						ORF 1821	MRPIFMNCMLochreochreRGSGSGSamber	1	1e-05
						ORF 1822	MNRKopalMLDMRNTRGSGSGSamber	1	1e-05
						ORF 1823	MSRHTMSEMNNKTGSGSGSamber	1	1e-05
						ORF 1824	MSQNopalMIRMHGAVGSGSGSamber	1	1e-05
						ORF 1825	MFTLCMVIMSTIAGSGSGSamber	1	1e-05
						ORF 1826	MHLochreNMKIMDTQNGSGSGSamber	1	1e-05
						ORF 1827	MLEIKMNRMSSGopalGSGSGSamber	1	1e-05
						ORF 1828	MopalGDRMNLMARQVGSGSGSamber	1	1e-05
						ORF 1829	MFQQRMPQMRCQTGSGSGSamber	1	1e-05
						ORF 1830	METYGMVEMIochrePTGSGSGSamber	1	1e-05
						ORF 1831	MQARAMTKMLCKIGSGSGSamber	1	1e-05
						ORF 1832	MochreEGVMNPMAVochreSGSGSGSamber	1	1e-05
						ORF 1833	MYRYopalMNCMLQPTGSGSGSamber	1	1e-05
						ORF 1834	MRVVQMVGMAochreQGGSGSGSamber	1	1e-05
						ORF 1835	MQHopalYMTIMTRADGSGSGSamber	1	1e-05
						ORF 1836	MTKNopalMRGMISNSGSGSGSamber	1	1e-05
						ORF 1837	MQLREMNQMAQNopalGAGSGSamber	1	1e-05
						ORF 1838	MPopalINMPFMAARTGSGSGSamber	1	1e-05
						ORF 1839	MNFAPMLYMEKochreLGSGSGSamber	1	1e-05
						ORF 1840	MGochreELMHIMLETAGSGSGSamber	1	1e-05
						ORF 1841	MENILMVIMILYTGSGSGSamber	1	1e-05
						ORF 1842	MTEopalVMIAMTLopalRGSGSGSamber	1	1e-05
						ORF 1843	MQNIochreMSNMHLQIGSGSGSamber	1	1e-05
						ORF 1844	MVKochreTMLRMRopalPPGSGSGSamber	1	1e-05
						ORF 1845	MAKYNMPNMQLDRGSGSGSamber	1	1e-05
						ORF 1846	MHRochreNMSVMRIRHGSGSGSamber	1	1e-05
						ORF 1847	MLTopalKMRTREREGGTGSEYamber	1	1e-05
						ORF 1848	MKEENMHochreMLEGRGAGYVCamber	1	1e-05
						ORF 1849	MKTKVMENMRIVDGSGSGLRamber	1	1e-05
						ORF 1850	MIVQRMSRMNNRochreGSGSGSamber	1	1e-05
						ORF 1851	MochreopalochreAMTRMNKVKGSGSGSamber	1	1e-05
						ORF 1852	MochreSCPMTKMHRQPGSGSGSamber	1	1e-05
						ORF 1853	MISTLMKKMNTNLGSGSGSamber	1	1e-05
						ORF 1854	MDochreISMETMLSRKGSGSGSamber	1	1e-05
						ORF 1855	MPKDLMDSMQISRGSGSGSamber	1	1e-05
						ORF 1856	MIopalVHDLCLGLGLRamber	1	1e-05
						ORF 1857	MSILIMNSMQYIPGSGSGSamber	1	1e-05
						ORF 1858	MAEPopalMKAMRSICGSGSGSamber	1	1e-05
						ORF 1859	MLHochreHMNDMRVVKGSGSGSamber	1	1e-05
						ORF 1860	MFGCQMRRMEGochreRGSGSGSamber	1	1e-05
						ORF 1861	MKSRPMopalNMochrePGTGSGSGSamber	1	1e-05
						ORF 1862	MKQSRMSRMKNKTGSGSGSamber	1	1e-05
						ORF 1863	MHLFLMHPMKDGIGSGSGSamber	1	1e-05
						ORF 1864	MTLPRMIYMopalSPLGSGSGSamber	1	1e-05
						ORF 1865	MLopalNIMHLMAVIVGSGSGSamber	1	1e-05
						ORF 1866	MopalHRTMREMTRRRGSGSGSamber	1	1e-05
						ORF 1867	MRNKTYDYNAYSFWVWVWVLGRamber	1	1e-05
						ORF 1868	MRRKIMSIMLNochreSGSGSGSamber	1	1e-05
						ORF 1869	MTNSIMTRMRTINGSGSGSamber	1	1e-05
						ORF 1870	MYRNAMARMDNPYGSGSGSamber	1	1e-05
						ORF 1871	MSKKIMTRMTopalRKGSGSGSamber	1	1e-05
						ORF 1872	MRILTMVSMHIHYGSGSGSamber	1	1e-05
						ORF 1873	MCochreRTMITMNIRochreGSGSGSamber	1	1e-05
						ORF 1874	MLITTMITMITYTGSGSGSamber	1	1e-05
						ORF 1875	MHRVQMRochreMQTYRGSGSGSamber	1	1e-05
						ORF 1876	MFRRIMHRMGopalDPGSGSGSamber	1	1e-05
						ORF 1877	MEHochreSMQSMPLPochreGSGSGSamber	1	1e-05
						ORF 1878	MCIFochreMIPMCFIRGSGSGSamber	1	1e-05
						ORF 1879	MQEDochreMRLYEWIYRVWVWVLGRamber	1	1e-05
						ORF 1880	MTHTEMKRMopalochreKTGSGSGSamber	1	1e-05
						ORF 1881	MSSCQMochreDMAGKLGSGSGSamber	1	1e-05
						ORF 1882	MNINIMQVMALHochreGSGSGSamber	1	1e-05
						ORF 1883	MHCQochreMQTMNTHochreGSGSGSamber	1	1e-05
						ORF 1884	MELVRMPDMLKopalSGSGSGSamber	1	1e-05
						ORF 1885	MTSKEMNNMKNHochreGSGSGSamber	1	1e-05
						ORF 1886	MKFLTMGIMNGGNGSGSGSamber	1	1e-05
						ORF 1887	MNKSKMISMVSDochreGSGSGSamber	1	1e-05
						ORF 1888	MYTopalPMopalTMTSSVGSGSGTamber	1	1e-05
						ORF 1889	MILIKMPYMLYEIGSGSGSamber	1	1e-05
						ORF 1890	MNKRTMGRMTKDEGSGSGSamber	1	1e-05
						ORF 1891	MRNNQMTAMEHTLGSGSGSamber	1	1e-05
						ORF 1892	MGYSVMSIMKKNSWVWVWVLGRamber	1	1e-05
						ORF 1893	MRHEIMSFMPSDAGSGSGSamber	1	1e-05
						ORF 1894	MHCTRMSSLYRPopalCCCYGCamber	1	1e-05
						ORF 1895	MDRSVMPNMPGEVGSGSGSamber	1	1e-05
						ORF 1896	MKTGIMATMSNAGGSGSGSamber	1	1e-05
						ORF 1897	MTKGLMNAMDYPopalGSGSGSGSamber	1	1e-05
						ORF 1898	MEochreSHMPAMopalTSTGSGSGSamber	1	1e-05
						ORF 1899	MYPYQMEDMochreochreKPGSGSGSamber	1	1e-05
						ORF 1900	MHRENMACMSSQTGSGSGSamber	1	1e-05
						ORF 1901	MESPRMTPMEKTRGSGSGSamber	1	1e-05
						ORF 1902	MRIVRMRNMPLEQGSGSGSamber	1	1e-05
						ORF 1903	MPGLPMRNMNLFochreGSGYGAamber	1	1e-05
						ORF 1904	MERAGMKYMIRPRGSGSGSamber	1	1e-05
						ORF 1905	MRQSEMHPMLSHTGSGSGSamber	1	1e-05
						ORF 1906	MTDASMSQMopalEPNGSGSGSamber	1	1e-05
						ORF 1907	MNERIMPCMGochreTRGSGSGSamber	1	1e-05
						ORF 1908	MSSSopalMVTMHRGTGSGSGSamber	1	1e-05
						ORF 1909	MRIGSMCNMQPQSGSGSGSamber	1	1e-05
						ORF 1910	MTFIKMLNMYVLQGSGSGSamber	1	1e-05
						ORF 1911	MRPQopalMAHMSopalHTGSGSGSamber	1	1e-05
						ORF 1912	MCELKMLCMEQopalCGSGSGSamber	1	1e-05
						ORF 1913	MKPopalAMKSMRochreYLGSGSGSamber	1	1e-05
						ORF 1914	MHochreKRMQDMKQYGGSGSGSamber	1	1e-05
						ORF 1915	MLNSLMQQMLVRLGSGSGSamber	1	1e-05
						ORF 1916	MINMIochreQIGSGSGSamber	1	1e-05
						ORF 1917	MGTRPMKKMTGDIGSGSGSamber	1	1e-05
						ORF 1918	MVRPQMGSMEopalYRGSGSGSamber	1	1e-05
						ORF 1919	MLKKKIWKIopalNYKLGLGLGLRamber	1	1e-05
						ORF 1920	MRNPLMINMAEochreTGSGSGSamber	1	1e-05
						ORF 1921	MLACRMochreRMSVSKGSGSGSamber	1	1e-05
						ORF 1922	MRDSSMLEMPTEYGSGSGSamber	1	1e-05
						ORF 1923	MIRochreTMTPMGDGKGSGSGSamber	1	1e-05
						ORF 1924	MKPGCMVYMRNHNGSGSGSamber	1	1e-05
						ORF 1925	MKAQIMKSMFochreLTGSGSGSamber	1	1e-05
						ORF 1926	MDGKQMQKNGFSCRVWVWVLGRamber	1	1e-05
						ORF 1927	MITGHMEAMNAYTGSGSGSamber	1	1e-05
						ORF 1928	MHRochreQMNLMKRQYGSGSGSamber	1	1e-05
						ORF 1929	MSVochreTMTAMISARGSGSGSamber	1	1e-05
						ORF 1930	MTHNEMLRMNSNGGSGSGSamber	1	1e-05
						ORF 1931	MPNGKMRKMTTRVGSGSGSamber	1	1e-05
						ORF 1932	MFRCIMINMHCPEGSGSGSamber	1	1e-05
						ORF 1933	MERFRMKQMAAQochreGSGSGSamber	1	1e-05
						ORF 1934	MTGCSMRCMDochreIPGSGSGSamber	1	1e-05
						ORF 1935	MGIIYMIQMYKPVGSGSGSamber	1	1e-05
						ORF 1936	MQRochreTMKPMQVDLGSGSGSamber	1	1e-05
						ORF 1937	MEHRochreMSSMCYNPGSGSGSamber	1	1e-05
						ORF 1938	MNLHSMRDMVKASGSGSGSamber	1	1e-05
						ORF 1939	MAochreKNMochreGMNPIKGSGLGLRamber	1	1e-05
						ORF 1940	MVIGTMADMYLSochreGSGSGSamber	1	1e-05
						ORF 1941	MQATRMTSMNochreDIGSGSGSamber	1	1e-05
						ORF 1942	MSIPPLHIMLPSSGSGSGSamber	1	1e-05
						ORF 1943	MAopalRDMRTMKIIPGSGSGSamber	1	1e-05
						ORF 1944	MRLSHMDKMGQHQGSGSGSamber	1	1e-05
						ORF 1945	MRQRAMTNINFKPGSGSGSWVSRSKRSTamber	1	1e-05
						ORF 1946	MochreTPHMTKMSTISGSGYGSamber	1	1e-05
						ORF 1947	MTYCochreMLPMGLPopalGSGSGSamber	1	1e-05
						ORF 1948	METERMPTMIYKSGSGSGSamber	1	1e-05
						ORF 1949	MIAMCENSGSGSGSamber	1	1e-05
						ORF 1950	MVQTNMDochreMKQNFGSGSGSamber	1	1e-05
						ORF 1951	MCKCGMRQMopalITTGSGSGSamber	1	1e-05
						ORF 1952	MTLKQMSSMTKRNGSGSGSamber	1	1e-05
						ORF 1953	MochreSHTMIRMTHDSGSGSGSamber	1	1e-05
						ORF 1954	MTLDIMGopalIochreCIEVSGSGSamber	1	1e-05
						ORF 1955	MLKNSMTNMPRVCGSGSGSamber	1	1e-05
						ORF 1956	MAVNKMSSMFPKCGSGSGSamber	1	1e-05
						ORF 1957	MLNVSMSHMCQTYGSGSGSamber	1	1e-05
						ORF 1958	MSochreSPMTHMKITQGSGSGSamber	1	1e-05
						ORF 1959	MopalHDQMAopalMSYEIGSGSGSamber	1	1e-05
						ORF 1960	MYKLSMTCMKIGIGSGSGSamber	1	1e-05
						ORF 1961	MTSSLMQKMKAPGGSGSGSamber	1	1e-05
						ORF 1962	MVPKKMGYMTopalRNGSGSGSamber	1	1e-05
						ORF 1963	MFopalIHMIKMYochreKochreGSGSGSamber	1	1e-05
						ORF 1964	MNLPHMLIMRKPLGSGSGSamber	1	1e-05
						ORF 1965	MochreDHIMATMKREPGSGSGSamber	1	1e-05
						ORF 1966	MopalSYPMHYMSTKNGSGSGSamber	1	1e-05
						ORF 1967	MEIIRMRochreMKLKSGSGSGSamber	1	1e-05
						ORF 1968	MHKDSMopalEMLYQDGSGSGSamber	1	1e-05
						ORF 1969	MEHKSMYSMRTARGSGSGSamber	1	1e-05
						ORF 1970	MQNVAMHEMRNYRGSGSGSamber	1	1e-05
						ORF 1971	MRochreLLMSLMopalEAochreGCGSGSamber	1	1e-05
						ORF 1972	MAIYKMADMNochreNRGSGSGSamber	1	1e-05
						ORF 1973	MAHLNMHSMQKQochreGSGSGSamber	1	1e-05
						ORF 1974	MPNochreSMNopalMEPDIGSGSGSamber	1	1e-05
						ORF 1975	MGVKopalMPLMLGTTGSGSGSamber	1	1e-05
						ORF 1976	MTVSopalMNQMRADopalGSGSGSamber	1	1e-05
						ORF 1977	MGLEGMANMCQRRGSGSGSamber	1	1e-05
						ORF 1978	MLRVRMTAMTLEKGSGSGSamber	1	1e-05
						ORF 1979	MopalopalopalochreMHIMECQVGSGSGSamber	1	1e-05
						ORF 1980	MGPYochreMSGMRNHNGSGSGSamber	1	1e-05
						ORF 1981	MINKKMLEMKQTEGSGSGSamber	1	1e-05
						ORF 1982	MTSFNMKLMHochreDPGSGSGSamber	1	1e-05
						ORF 1983	MNYRNMochreVMPRNPGSGSGSamber	1	1e-05
						ORF 1984	MDNKPMochrePMSRTTGSGSGSamber	1	1e-05
						ORF 1985	MIYSNMVTMIPochreQGYGSGSamber	1	1e-05
						ORF 1986	MHISKMQochreKNGSGSGSamber	1	1e-05
						ORF 1987	MVSEYMYIMochreQEopalGSGSGSamber	1	1e-05
						ORF 1988	MRQTEMYGMGEGTGSGSGSamber	1	1e-05
						ORF 1989	MPLCIRSKMYTHRGSGSGSamber	1	1e-05
						ORF 1990	MopalRKIMKTMGLSGGSGSGSamber	1	1e-05
						ORF 1991	MRKRLMRTMopalopalKLGSGSGSamber	1	1e-05
						ORF 1992	MSLCNMochreLMQopalDRGSGSGSGSamber	1	1e-05
						ORF 1993	MYRRLMIIMEIHEGSGSGSamber	1	1e-05
						ORF 1994	MPINRMTIMCHQLGSGSGSamber	1	1e-05
						ORF 1995	MRQAochreMLDMKNKKGSGSGSamber	1	1e-05
						ORF 1996	MTDIDMSPMQRYAGSGSGSamber	1	1e-05
						ORF 1997	MTKNVMNHMFQGNGSGSGSamber	1	1e-05
						ORF 1998	MYVKIMLPMopalSTEGSGSGSamber	1	1e-05
[truncated: 122,423 more rows]

## Sheet: NNWKAcNNW_R4
Selection Round #4	Total Reads #88889
	Peptide Sequence	Number of Reads	Proportion of library reads
ORF 1	MLLLAMLYHFGSGSGSamber	21024	0.2365
ORF 2	MLLLKMLYHFGSGSGSamber	11835	0.1331
ORF 3	MILLAMLYHFGSGSGSamber	6871	0.0773
ORF 4	MLLLRMLYHFGSGSGSamber	5385	0.0606
ORF 5	MLVLRMLYHFGSGSGSamber	4391	0.0494
ORF 6	MQKERMIAYGGVWVWVLGRamber	3019	0.034
ORF 7	MLLLAMLYHYGSGSGSamber	2194	0.0247
ORF 8	MILLKMLYHFGSGSGSamber	2013	0.0227
ORF 9	MLLLKMLYHLGSGSGSamber	1843	0.0207
ORF 10	MLILRMLYHFGSGSGSamber	1601	0.018
ORF 11	MLILAMLYHFGSGSGSamber	1374	0.0155
ORF 12	MLILKMLYHFGSGSGSamber	1341	0.0151
ORF 13	MLVLKMLYHFGSGSGSamber	886	0.01
ORF 14	MPVTNMALRVWVWVLGRamber	847	0.0095
ORF 15	MLVLAMLYHFGSGSGSamber	810	0.0091
ORF 16	MLLLAMLYHNGSGSGSamber	592	0.0067
ORF 17	MACDMLLMVLMHNCCGSGSGSamber	556	0.0063
ORF 18	MLVLAMLYHYGSGSGSamber	495	0.0056
ORF 19	MLLLSMLYHFGSGSGSamber	493	0.0056
ORF 20	MILLAMLYHYGSGSGSamber	479	0.0054
ORF 21	MLLLRMLYHLGSGSGSamber	426	0.0048
ORF 22	MPTFNMALRVWVWVLGRamber	426	0.0048
ORF 23	MILLRMLYHFGSGSGSamber	417	0.0047
ORF 24	MLLLAMLYHLGSGSGSamber	399	0.0045
ORF 25	MILLAMLYHLGSGSGSamber	386	0.0043
ORF 26	MVLLAMLYHFGSGSGSamber	386	0.0043
ORF 27	MLLLCMLYHFGSGSGSamber	326	0.0037
ORF 28	MLLLAMLYHCGSGSGSamber	308	0.0035
ORF 29	MLLLKMLYHYGSGSGSamber	297	0.0033
ORF 30	MLLLKMLYHNGSGSGSamber	256	0.0029
ORF 31	MLLLKMLYHQGSGSGSamber	254	0.0029
ORF 32	MPQTNMALRVWVWVLGRamber	254	0.0029
ORF 33	MLLLKMLYHRGSGSGSamber	153	0.0017
ORF 34	MLVLRMLYHYGSGSGSamber	153	0.0017
ORF 35	MLLLKMLYHFGSGSGSGSamber	148	0.0017
ORF 36	MILLKMLYHLGSGSGSamber	146	0.0016
ORF 37	MLLLAMLYHFGSGLGLRamber	144	0.0016
ORF 38	MQHNRMIAFGGVWVWVLGRamber	142	0.0016
ORF 39	MQRKGMIAHGGVWVWVLGRamber	138	0.0016
ORF 40	MLLLKMLYHSGSGSGSamber	135	0.0015
ORF 41	MLLLAMLYHIGSGSGSamber	118	0.0013
ORF 42	MCPPNMALRVWVWVLGRamber	106	0.0012
ORF 43	MILLAMLYHNGSGSGSamber	105	0.0012
ORF 44	MLLLAMLYHQGSGSGSamber	104	0.0012
ORF 45	MLLLKMLYHCGSGSGSamber	103	0.0012
ORF 46	MLLLKMLYHFGSGLGLRamber	101	0.0011
ORF 47	MLLIAMLYHFGSGSGSamber	98	0.0011
ORF 48	MILLKMLYHNGSGSGSamber	94	0.0011
ORF 49	MIILRMLYHFGSGSGSamber	94	0.0011
ORF 50	MLLLAMLYHSGSGSGSamber	91	0.001
ORF 51	MLLLAMLYHFGSGSamber	91	0.001
ORF 52	MLLLAMLYHFGSGSGSGSamber	89	0.001
ORF 53	MLLLRMLYHYGSGSGSamber	87	0.001
ORF 54	MLILAMLYHYGSGSGSamber	85	0.001
ORF 55	MILLSMLYHFGSGSGSamber	84	0.0009
ORF 56	MLLLAMLYHRGSGSGSamber	84	0.0009
ORF 57	MLLLAMLYHHGSGSGSamber	81	0.0009
ORF 58	MIVLRMLYHFGSGSGSamber	81	0.0009
ORF 59	MLLLKMLYHIGSGSGSamber	77	0.0009
ORF 60	MLLLAMLYHGGSGSGSamber	75	0.0008
ORF 61	MLVLKMLYHLGSGSGSamber	75	0.0008
ORF 62	MLILRMLYHYGSGSGSamber	71	0.0008
ORF 63	MLLLRMLYHNGSGSGSamber	69	0.0008
ORF 64	MLILKMLYHLGSGSGSamber	68	0.0008
ORF 65	MLLLTMLYHFGSGSGSamber	66	0.0007
ORF 66	MLLLALLYHFGSGSGSamber	64	0.0007
ORF 67	MLLLRMLYHRGSGSGSamber	60	0.0007
ORF 68	MLILRMLYHLGSGSGSamber	59	0.0007
ORF 69	MLLLAMLYHFGSGSGLRamber	58	0.0007
ORF 70	MLVLRMLYHLGSGSGSamber	53	0.0006
ORF 71	MILLKMLYHQGSGSGSamber	52	0.0006
ORF 72	MLLLRMLYHQGSGSGSamber	50	0.0006
ORF 73	MLLLRMLYHSGSGSGSamber	49	0.0006
ORF 74	MLLLKMLYHTGSGSGSamber	49	0.0006
ORF 75	MILLAMLYHFGSGLGLRamber	49	0.0006
ORF 76	MILLRMLYHLGSGSGSamber	48	0.0005
ORF 77	MLLLKMLYHHGSGSGSamber	48	0.0005
ORF 78	MLLLRMLYHIGSGSGSamber	46	0.0005
ORF 79	MLLLRMLYHFGSGLGLRamber	45	0.0005
ORF 80	MLLLKMLYHFGSGSGLRamber	44	0.0005
ORF 81	MILLKMLYHYGSGSGSamber	43	0.0005
ORF 82	MKAFNMALRVWVWVLGRamber	43	0.0005
ORF 83	MLLLKMLYHFGSGSamber	42	0.0005
ORF 84	MRAPNMALRVWVWVLGRamber	42	0.0005
ORF 85	MLLLRMLYHCGSGSGSamber	42	0.0005
ORF 86	MLVLRMLYHFGSGLGLRamber	41	0.0005
ORF 87	MLLLAMLYHFWSGSGSamber	41	0.0005
ORF 88	MQRGTMIASGGVWVWVLGRamber	41	0.0005
ORF 89	MTTQNMALRVWVWVLGRamber	39	0.0004
ORF 90	MIVLAMLYHFGSGSGSamber	39	0.0004
ORF 91	MILLAMLYHQGSGSGSamber	39	0.0004
ORF 92	MILLAMLYHCGSGSGSamber	38	0.0004
ORF 93	MLLLAMFYHFGSGSGSamber	37	0.0004
ORF 94	MLVLKMLYHYGSGSGSamber	37	0.0004
ORF 95	MLLLAMLYHFGSGSWSamber	36	0.0004
ORF 96	MLLLAMLYHFGSGAGSamber	35	0.0004
ORF 97	MLLLAMLYHFVSGSGSamber	34	0.0004
ORF 98	MILLAMLYHSGSGSGSamber	34	0.0004
ORF 99	MLVLKMLYHCGSGSGSamber	32	0.0004
ORF 100	MLLLAMLYHTGSGSGSamber	32	0.0004
ORF 101	MMNWCWLMRMLLLRCGSGSGSamber	32	0.0004
ORF 102	MILLAMLYHFGSGSamber	32	0.0004
ORF 103	MLLLRMLYHTGSGSGSamber	31	0.0004
ORF 104	MLLLKMLYHGGSGSGSamber	31	0.0004
ORF 105	MLVLAMLYHLGSGSGSamber	30	0.0003
ORF 106	MLLLAMLYHFGSGSVSamber	29	0.0003
ORF 107	MLLLAMLYHVGSGSGSamber	29	0.0003
ORF 108	MLLLKLLYHFGSGSGSamber	28	0.0003
ORF 109	MLLLAMLYHFGFGSGSamber	28	0.0003
ORF 110	MLLLAMLYQFGSGSGSamber	28	0.0003
ORF 111	MQKQGMIARGGVWVWVLGRamber	27	0.0003
ORF 112	MLVLRMLYHRGSGSGSamber	27	0.0003
ORF 113	MLLLKMLYHVGSGSGSamber	27	0.0003
ORF 114	MPLQHMALRVWVWVLGRamber	26	0.0003
ORF 115	MLLLKMLYHFVSGSGSamber	26	0.0003
ORF 116	MILLTMLYHFGSGSGSamber	26	0.0003
ORF 117	MLVLRMLYHCGSGSGSamber	26	0.0003
ORF 118	MLILRMLYHIGSGSGSamber	26	0.0003
ORF 119	MLLLRMLYHFGSGSamber	25	0.0003
ORF 120	MLLLAMLYHFGSGSGYamber	25	0.0003
ORF 121	MQTDTMLWRVWVWVLGRamber	25	0.0003
ORF 122	MLLLKMLYVFGSGSGSamber	25	0.0003
ORF 123	MLLLAMLYHFGSVSGSamber	24	0.0003
ORF 124	MLLLKMLochreHFGSGSGSamber	24	0.0003
ORF 125	MLLLLMLYHFGSGSGSamber	24	0.0003
ORF 126	MLLLAMLochreHFGSGSGSamber	23	0.0003
ORF 127	MLLLAMLSHFGSGSGSamber	23	0.0003
ORF 128	MLILRMLYHNGSGSGSamber	23	0.0003
ORF 129	MLLLAMLYHFGYGSGSamber	22	0.0003
ORF 130	MLLLKMLYHAGSGSGSamber	22	0.0003
ORF 131	MLVLRMLYHFGSGSamber	22	0.0003
ORF 132	MLLLAMLamberHFGSGSGSamber	22	0.0003
ORF 133	MILLCMLYHFGSGSGSamber	22	0.0003
ORF 134	MLLLAMLFHFGSGSGSamber	22	0.0003
ORF 135	MAHQNMALRVWVWVLGRamber	22	0.0003
ORF 136	MLILRMLYHCGSGSGSamber	22	0.0003
ORF 137	MLLLAMLYHKGSGSGSamber	21	0.0002
ORF 138	MLLLRMLYHHGSGSGSamber	21	0.0002
ORF 139	MLLFAMLYHFGSGSGSamber	21	0.0002
ORF 140	MLLLAMLYHFGAGSGSamber	21	0.0002
ORF 141	MLLLRLLYHFGSGSGSamber	20	0.0002
ORF 142	MLLLKMLamberHFGSGSGSamber	20	0.0002
ORF 143	MLLLAMLYLFGSGSGSamber	20	0.0002
ORF 144	MILLAMLYHVGSGSGSamber	20	0.0002
ORF 145	MLLLAMLYHFGSGSGAamber	19	0.0002
ORF 146	MCTCNMALRVWVWVLGRamber	19	0.0002
ORF 147	MRVSNMALRVWVWVLGRamber	19	0.0002
ORF 148	MLVLRMLYHNGSGSGSamber	19	0.0002
ORF 149	MLLLAMLYHFGSGPGSamber	18	0.0002
ORF 150	MILLAMLYHFGSGSGLRamber	18	0.0002
ORF 151	MLLLKMRYHFGSGSGSamber	18	0.0002
ORF 152	MLLLRMLYHVGSGSGSamber	18	0.0002
ORF 153	MILLAMLYHFGSGSGSGSamber	18	0.0002
ORF 154	MLLLKMLYLFGSGSGSamber	18	0.0002
ORF 155	MILLALLYHFGSGSGSamber	18	0.0002
ORF 156	MPITNMALRVWVWVLGRamber	17	0.0002
ORF 157	MNVANMALRVWVWVLGRamber	17	0.0002
ORF 158	MGTLNMALRVWVWVLGRamber	17	0.0002
ORF 159	MLVLRMLYHFGSGSGLRamber	17	0.0002
ORF 160	MLLLKMLYHFGSGSGAamber	17	0.0002
ORF 161	MLLLKMLYHFGSGAGSamber	17	0.0002
ORF 162	MLLLKMLYHFWSGSGSamber	17	0.0002
ORF 163	MLLLKMLYHFGSGSVSamber	17	0.0002
ORF 164	MLVLAMLYHNGSGSGSamber	17	0.0002
ORF 165	MLLLKMLYHFGFGSGSamber	16	0.0002
ORF 166	MLLLAVLYHFGSGSGSamber	16	0.0002
ORF 167	MPLLAMLYHFGSGSGSamber	16	0.0002
ORF 168	MAGTNMALRVWVWVLGRamber	16	0.0002
ORF 169	MLLLKMPYHFGSGSGSamber	16	0.0002
ORF 170	MLLLARLYHFGSGSGSamber	16	0.0002
ORF 171	MPQVNMALRVWVWVLGRamber	16	0.0002
ORF 172	MLLLRMLYHGGSGSGSamber	16	0.0002
ORF 173	MQNGSMIAQGGVWVWVLGRamber	16	0.0002
ORF 174	MLLLAMIYHFGSGSGSamber	16	0.0002
ORF 175	MLILAMLYHLGSGSGSamber	15	0.0002
ORF 176	MIVLKMLYHFGSGSGSamber	15	0.0002
ORF 177	MLLLSMLYHYGSGSGSamber	15	0.0002
ORF 178	MLLIRMLYHFGSGSGSamber	15	0.0002
ORF 179	MLLLKMLYHFGAGSGSamber	15	0.0002
ORF 180	MLLLAMLYHFGSGYGSamber	15	0.0002
ORF 181	MFVQNMALRVWVWVLGRamber	15	0.0002
ORF 182	MLLLVMLYHFGSGSGSamber	15	0.0002
ORF 183	MLLLAMLYHFGLGLGLRamber	15	0.0002
ORF 184	MLVLRMLYHSGSGSGSamber	15	0.0002
ORF 185	MILLAMLYHFVSGSGSamber	15	0.0002
ORF 186	MLLLAMLYHYGSGLGLRamber	15	0.0002
ORF 187	MNTLNMALRVWVWVLGRamber	14	0.0002
ORF 188	MILLAMLYHIGSGSGSamber	14	0.0002
ORF 189	MILLKMLYHFGSGLGLRamber	14	0.0002
ORF 190	MLLLAMVYHFGSGSGSamber	14	0.0002
ORF 191	MLLLAMLYHFGSGFGSamber	14	0.0002
ORF 192	MILLAMLYHFGSGAGSamber	14	0.0002
ORF 193	MLLLAMRYHFGSGSGSamber	14	0.0002
ORF 194	MQKERMIAYGGVWVGVLGRamber	14	0.0002
ORF 195	MLLLLMLYHLGSGSGSamber	14	0.0002
ORF 196	MQYGSMIAHGGVWVWVLGRamber	14	0.0002
ORF 197	MPVFNMALRVWVWVLGRamber	14	0.0002
ORF 198	MLLLKMLYQFGSGSGSamber	14	0.0002
ORF 199	MLLLRMLYHFGSGSGLRamber	14	0.0002
ORF 200	MPHRNMALRVWVWVLGRamber	14	0.0002
ORF 201	MQKKEopalLHMVGSGSGSamber	13	0.0002
ORF 202	MQVRNMALRVWVWVLGRamber	13	0.0002
ORF 203	MLVLRMLYHFGSGSGSGSamber	13	0.0002
ORF 204	MLLLKMLYHFGSGSWSamber	13	0.0002
ORF 205	MLLLRMLYHFGSGSGSGSamber	13	0.0002
ORF 206	MILLAMLYHFGSGSGAamber	13	0.0002
ORF 207	MLLLAMLYHFGPGSGSamber	13	0.0002
ORF 208	MLLLAILYHFGSGSGSamber	13	0.0002
ORF 209	MLVLRMLYHIGSGSGSamber	13	0.0002
ORF 210	MLLLNMLYHFGSGSGSamber	13	0.0002
ORF 211	MLLLKMLYHLGSGLGLRamber	13	0.0002
ORF 212	MLLLKMLYHFGSGSGYamber	12	0.0001
ORF 213	MLVNNMALRVWVWVLGRamber	12	0.0001
ORF 214	MLILRMLYHRGSGSGSamber	12	0.0001
ORF 215	MLILAMLYHNGSGSGSamber	12	0.0001
ORF 216	MLLLRMLochreHFGSGSGSamber	12	0.0001
ORF 217	MILLAMFYHFGSGSGSamber	12	0.0001
ORF 218	MLLLKMLFHFGSGSGSamber	12	0.0001
ORF 219	MILLVMLYHFGSGSGSamber	12	0.0001
ORF 220	MLLLKMLYHFGSGYGSamber	12	0.0001
ORF 221	MLVLRLLYHFGSGSGSamber	12	0.0001
ORF 222	MLLLKILYHFGSGSGSamber	12	0.0001
ORF 223	MLLLQMLYHFGSGSGSamber	12	0.0001
ORF 224	MLFLAMLYHFGSGSGSamber	12	0.0001
ORF 225	MLLLKMLYHLGLGLGLRamber	12	0.0001
ORF 226	MLILSMLYHFGSGSGSamber	12	0.0001
ORF 227	MILLKMLYHRGSGSGSamber	12	0.0001
ORF 228	MLILAMLYHIGSGSGSamber	12	0.0001
ORF 229	MLILKMLYHYGSGSGSamber	12	0.0001
ORF 230	MVELochreVGDISMLLLAMLYHFGSGSGSamber	11	0.0001
ORF 231	MLILRMLYHSGSGSGSamber	11	0.0001
ORF 232	MSSFNMALRVWVWVLGRamber	11	0.0001
ORF 233	MLILRMLYHQGSGSGSamber	11	0.0001
ORF 234	MLVLAMLYHFGSGLGLRamber	11	0.0001
ORF 235	MQKERMIAYGGVWVWVWVLGRamber	11	0.0001
ORF 236	MILLKMLYHIGSGSGSamber	11	0.0001
ORF 237	MILLLMLYHFGSGSGSamber	11	0.0001
ORF 238	MLLLRMLYHFGSGAGSamber	11	0.0001
ORF 239	MLLLKMLSHFGSGSGSamber	11	0.0001
ORF 240	MLLLRMLYHFWSGSGSamber	11	0.0001
ORF 241	MLLVKMLYHFGSGSGSamber	11	0.0001
ORF 242	MLILRMLYHFGSGLGLRamber	11	0.0001
ORF 243	MVLLKMLYHFGSGSGSamber	11	0.0001
ORF 244	MILLAMLYHFGSGSVSamber	11	0.0001
ORF 245	MILLAMLYHFGYGSGSamber	11	0.0001
ORF 246	MLLLIMLYHFGSGSGSamber	11	0.0001
ORF 247	MLLVAMLYHFGSGSGSamber	11	0.0001
ORF 248	MLILAMLYHFGSGSGSGSamber	11	0.0001
ORF 249	MILLAMLFHFGSGSGSamber	11	0.0001
ORF 250	MRVTNMALRVWVWVLGRamber	11	0.0001
ORF 251	MLLIKMLYHFGSGSGSamber	11	0.0001
ORF 252	MLILAMLYHFGSGLGLRamber	11	0.0001
ORF 253	MILLRMLYHNGSGSGSamber	10	0.0001
ORF 254	MTLLAMLYHFGSGSGSamber	10	0.0001
ORF 255	MLLLAMLYHFGSGSGCamber	10	0.0001
ORF 256	MILLAMLYQFGSGSGSamber	10	0.0001
ORF 257	MTHYRVELochreVGDISMLLLAMLYHFGSGSGSamber	10	0.0001
ORF 258	MLLLKMLYAFGSGSGSamber	10	0.0001
ORF 259	MLLLAMopalYHFGSGSGSamber	10	0.0001
ORF 260	MLLLRMLYHFVSGSGSamber	10	0.0001
ORF 261	MLLLGMLYHFGSGSGSamber	10	0.0001
ORF 262	MLILKMLYHCGSGSGSamber	10	0.0001
ORF 263	MQKERMIAYGGVWSGSamber	10	0.0001
ORF 264	MLLLAMLYHFGSESGSamber	10	0.0001
ORF 265	MILLAMLamberHFGSGSGSamber	10	0.0001
ORF 266	MVPPQMALRVWVWVLGRamber	10	0.0001
ORF 267	MLLLRMLYHFGSGSVSamber	10	0.0001
ORF 268	MILLAMLYHFGSVSGSamber	9	0.0001
ORF 269	MILLKMLYHCGSGSGSamber	9	0.0001
ORF 270	MLLLKMLYHFGYGSGSamber	9	0.0001
ORF 271	MILLAMLYHRGSGSGSamber	9	0.0001
ORF 272	MLLLAMLYHFGSGTGSamber	9	0.0001
ORF 273	MLLLAMLYHYGSGSGLRamber	9	0.0001
ORF 274	MATTNMALRVWVWVLGRamber	9	0.0001
ORF 275	MILLAMLochreHFGSGSGSamber	9	0.0001
ORF 276	MTALNMALRVWVWVLGRamber	9	0.0001
ORF 277	MLVLSMLYHYGSGSGSamber	9	0.0001
ORF 278	MPVKNMALRVWVWVLGRamber	9	0.0001
ORF 279	MLVLRMLYHFVSGSGSamber	9	0.0001
ORF 280	MQKERMIAYGGVGVWVLGRamber	9	0.0001
ORF 281	MLLLAMLYHFGSGSGSamberVGRRKRamber	9	0.0001
ORF 282	MLLLAMLYHFGSGSGPamber	9	0.0001
ORF 283	MLILKMLYHFGSGLGLRamber	9	0.0001
ORF 284	MNVLNMALRVWVWVLGRamber	9	0.0001
ORF 285	MLLLAMLYHFGSGSGFamber	9	0.0001
ORF 286	MLLLAMLYHYGSGSGSGSamber	9	0.0001
ORF 287	MPVTNMALRVWVWVWVLGRamber	9	0.0001
ORF 288	MLVLSMLYHFGSGSGSamber	9	0.0001
ORF 289	MLVLRMLYHGGSGSGSamber	9	0.0001
ORF 290	MLLLAMLYPFGSGSGSamber	9	0.0001
ORF 291	MLLLATLYHFGSGSGSamber	9	0.0001
ORF 292	MQKERMIAYGGVWVWGLGRamber	9	0.0001
ORF 293	MQKERMIAYGRVWVWVLGRamber	8	0.0001
ORF 294	MQKERMIAYGGVWFWVLGRamber	8	0.0001
ORF 295	MLLLAMLYHFGSRSGSamber	8	0.0001
ORF 296	MQKERMIAYGGVWVWVLGSamber	8	0.0001
ORF 297	MLVLKMLYHFGSGSGSGSamber	8	0.0001
ORF 298	MLLLRMLYHFGFGSGSamber	8	0.0001
ORF 299	MLLLAMLYHYGSGSamber	8	0.0001
ORF 300	MILLRMLYHYGSGSGSamber	8	0.0001
ORF 301	MLLLKMLDHFGSGSGSamber	8	0.0001
ORF 302	MLLLAMLYHLGLGLGLRamber	8	0.0001
ORF 303	MLLLAMLYHFRSGSGSamber	8	0.0001
ORF 304	MLILKMLYHFGSGSamber	8	0.0001
ORF 305	MQKERMIAYGGVWVLGRamber	8	0.0001
ORF 306	MPLLRMLYHFGSGSGSamber	8	0.0001
ORF 307	MILLAMLYHFGSGSGYamber	8	0.0001
ORF 308	MFLLAMLYHFGSGSGSamber	8	0.0001
ORF 309	MNIQNMALRVWVWVLGRamber	8	0.0001
ORF 310	MILLAMLYHTGSGSGSamber	8	0.0001
ORF 311	MPTKNMALRVWVWVLGRamber	8	0.0001
ORF 312	MLLLAMLYNFGSGSGSamber	8	0.0001
ORF 313	MLLLKMLYHFGSVSGSamber	8	0.0001
ORF 314	MILLAMLYHFGSGSGSamberVGRRKRamber	8	0.0001
ORF 315	MLLLRMLamberHFGSGSGSamber	8	0.0001
ORF 316	MQKERMIAYGGVWVWVVGRamber	8	0.0001
ORF 317	MLILKMLYHRGSGSGSamber	8	0.0001
ORF 318	MLLLAMLYRFGSGSGSamber	8	0.0001
ORF 319	MLVLRMLYHQGSGSGSamber	8	0.0001
ORF 320	MILLAMLYHFGLGLGLRamber	8	0.0001
ORF 321	MLLLAMLYHYGSGSVSamber	8	0.0001
ORF 322	MLLLAMLYHFGSWSGSamber	8	0.0001
ORF 323	MQKERLIAYGGVWVWVLGRamber	8	0.0001
ORF 324	MLLLALLYHYGSGSGSamber	8	0.0001
ORF 325	MILLAMRYHFGSGSGSamber	8	0.0001
ORF 326	MLVLKMLYHNGSGSGSamber	8	0.0001
ORF 327	MLLLAMLYHFGTGSGSamber	8	0.0001
ORF 328	MLLLKMLYHKGSGSGSamber	8	0.0001
ORF 329	MLVLRMLYHFGSGSGYamber	8	0.0001
ORF 330	MLLLKMLYHFGLGLGLRamber	7	0.0001
ORF 331	MKVENMALRVWVWVLGRamber	7	0.0001
ORF 332	MNLLAMLYHFGSGSGSamber	7	0.0001
ORF 333	MGAHNMALRVWVWVLGRamber	7	0.0001
ORF 334	MLLLKMLYHLGSGSGLRamber	7	0.0001
ORF 335	MQKERMIAYGWVWVWVLGRamber	7	0.0001
ORF 336	MLVLRMLYHFGSGAGSamber	7	0.0001
ORF 337	MLILRMLSHFGSGSGSamber	7	0.0001
ORF 338	MLILRMLYHHGSGSGSamber	7	0.0001
ORF 339	MLLLRMLYHFGAGSGSamber	7	0.0001
ORF 340	MLLLKMLYHFRSGSGSamber	7	0.0001
ORF 341	MLLLKRLYHFGSGSGSamber	7	0.0001
ORF 342	MIRPNMALRVWVWVLGRamber	7	0.0001
ORF 343	MGIKNMALRVWVWVLGRamber	7	0.0001
ORF 344	MILLAMPYHFGSGSGSamber	7	0.0001
ORF 345	MLLLAMLYHYVSGSGSamber	7	0.0001
ORF 346	MILLAMLYHFWSGSGSamber	7	0.0001
ORF 347	MLILAMLYHFGSGSamber	7	0.0001
ORF 348	MLLLAMLYHFGSGCGSamber	7	0.0001
ORF 349	MLVLAMLYHCGSGSGSamber	7	0.0001
ORF 350	MILLRMLYHQGSGSGSamber	7	0.0001
ORF 351	MILLKMLYHFVSGSGSamber	7	0.0001
ORF 352	MILLKMLYHFGSGSGSGSamber	7	0.0001
ORF 353	MLLLRMLFHFGSGSGSamber	7	0.0001
ORF 354	MILLLMLYHNGSGSGSamber	7	0.0001
ORF 355	MCPRNMALRVWVWVLGRamber	7	0.0001
ORF 356	MLILRMLYHVGSGSGSamber	7	0.0001
ORF 357	MLLLRMLYHFGSGSGSamberVGRRKRSEamber	7	0.0001
ORF 358	MQKERMIAYGGVWVWVFGRamber	7	0.0001
ORF 359	MLVLRMLochreHFGSGSGSamber	7	0.0001
ORF 360	MLLLRMLYHFGSGSGAamber	7	0.0001
ORF 361	MAIRNMALRVWVWVLGRamber	7	0.0001
ORF 362	MLLLAMLYHFGSGSGSRamber	7	0.0001
ORF 363	MPLLKMLYHFGSGSGSamber	7	0.0001
ORF 364	MLVLKMLYHFGSGLGLRamber	7	0.0001
ORF 365	MLLLKMLYHFGSESGSamber	6	0.0001
ORF 366	MILLLMLYHLGSGSGSamber	6	0.0001
ORF 367	MLLLEMLYHFGSGSGSamber	6	0.0001
ORF 368	MLLLKMLYHLGSGSVSamber	6	0.0001
ORF 369	MQKERMIAamberGGVWVWVLGRamber	6	0.0001
ORF 370	MQKERMIAYGGVWVWVopalGRamber	6	0.0001
ORF 371	MLILRMLYHFVSGSGSamber	6	0.0001
ORF 372	MLLLAMLYHFGSGSGSamberVGRRKRSEamber	6	0.0001
ORF 373	MRLLAMLYHFGSGSGSamber	6	0.0001
ORF 374	MLLLRMLYHFGSGSGPamber	6	0.0001
ORF 375	MLLLRMLYHFGSWSGSamber	6	0.0001
ORF 376	MLLLRMLSHFGSGSGSamber	6	0.0001
ORF 377	MLLLAMLYHFGVWVWVLGRamber	6	0.0001
ORF 378	MLLLAMLYHYGSGTGSamber	6	0.0001
ORF 379	MLILRMLYHFGSGSWSamber	6	0.0001
ORF 380	MLLLTMLYHLGSGSGSamber	6	0.0001
ORF 381	MHVENMALRVWVWVLGRamber	6	0.0001
ORF 382	MLLLKMLYHFGSGSGSamberVGRRKRamber	6	0.0001
ORF 383	MLLLRMLYHFGSVSGSamber	6	0.0001
ORF 384	MLLLKMLYHFGSGPGSamber	6	0.0001
ORF 385	MQKERMIAYGGVGSGSamber	6	0.0001
ORF 386	MLLLRMLYHFGSGSWSamber	6	0.0001
ORF 387	MLLLKMLYHFGFGSGSGSamber	6	0.0001
ORF 388	MLLLAMLHHFGSGSGSamber	6	0.0001
ORF 389	MVLLAMLYHYGSGSGSamber	6	0.0001
ORF 390	MLVLRMLamberHFGSGSGSamber	6	0.0001
ORF 391	MLLLKMLYHPGSGSGSamber	6	0.0001
ORF 392	MRLLKMLYHFGSGSGSamber	6	0.0001
ORF 393	MILLKMLYHFGSGSamber	6	0.0001
ORF 394	MLLSAMLYHFGSGSGSamber	6	0.0001
ORF 395	MLLLKMLYHFGSGFGSamber	6	0.0001
ORF 396	MLILKMLYHFGSGSGSGSamber	6	0.0001
ORF 397	MQKERMIAYGGGWVWVLGRamber	6	0.0001
ORF 398	MLLLRMLYHFGSGTGSamber	6	0.0001
ORF 399	MILLAMLYHFGAGSGSamber	6	0.0001
ORF 400	MLVLRMLYHHGSGSGSamber	6	0.0001
ORF 401	MLVLKMLYHIGSGSGSamber	6	0.0001
ORF 402	MLVLRMLYHFGSGSGAamber	6	0.0001
ORF 403	MLPLAMLYHFGSGSGSamber	6	0.0001
ORF 404	MLVLAMLYHRGSGSGSamber	6	0.0001
ORF 405	MLVLRMLYHVGSGSGSamber	6	0.0001
ORF 406	MLLLAMLYHFGSGSASamber	6	0.0001
ORF 407	MILLSMLYHLGSGSGSamber	5	0.0001
ORF 408	MLLLRRLYHFGSGSGSamber	5	0.0001
ORF 409	MLLLAMLDHFGSGSGSamber	5	0.0001
ORF 410	MLLLSMLYHNGSGSGSamber	5	0.0001
ORF 411	MLLopalKMLYHFGSGSGSamber	5	0.0001
ORF 412	MILLRMLYHFGSGLGLRamber	5	0.0001
ORF 413	MQLLAMLYHFGSGSGSamber	5	0.0001
ORF 414	MLLLKMIYHFGSGSGSamber	5	0.0001
ORF 415	MLLLAMPYHYGSGSGSamber	5	0.0001
ORF 416	MVLLAMLYHNGSGSGSamber	5	0.0001
ORF 417	MLVLAMLYHYGSGLGLRamber	5	0.0001
ORF 418	MLVLRMLYHTGSGSGSamber	5	0.0001
ORF 419	MGopalTLSRRYIHVTFSNALSFWVWVWVLGRamber	5	0.0001
ORF 420	MLLLRMLYAFGSGSGSamber	5	0.0001
ORF 421	MILLAMLYHFGTGSGSamber	5	0.0001
ORF 422	MLILRMLYHFGSGAGSamber	5	0.0001
ORF 423	MLLLRMLYHFGSGSGYamber	5	0.0001
ORF 424	MILLAMLYHFGSGSWSamber	5	0.0001
ORF 425	MLLLAMLYHYGSGSWSamber	5	0.0001
ORF 426	MQKGRMIAKGRVWVWVLGRamber	5	0.0001
ORF 427	MLLLKMLYHFGSGSGSamberamber	5	0.0001
ORF 428	MLLLAMLYHamberGSGSGSamber	5	0.0001
ORF 429	MLLLKMLCHFGSGSGSamber	5	0.0001
ORF 430	MLILKMLYHNGSGSGSamber	5	0.0001
ORF 431	MLVLKMLYHFGSGSamber	5	0.0001
ORF 432	MLILRMLYHTGSGSGSamber	5	0.0001
ORF 433	MLVLRMLYHFWSGSGSamber	5	0.0001
ORF 434	MLILAMLYHFGSGSGLRamber	5	0.0001
ORF 435	MPTRNMALRVWVWVLGRamber	5	0.0001
ORF 436	MLLLAMLYHFGSGSLSamber	5	0.0001
ORF 437	MLILTMLYHFGSGSGSamber	5	0.0001
ORF 438	MLLLSMLYHLGSGSGSamber	5	0.0001
ORF 439	MSTQNMALRVWVWVLGRamber	5	0.0001
ORF 440	MLLLAMLYHCGSGLGLRamber	5	0.0001
ORF 441	MILLAMLYHFGSGPGSamber	5	0.0001
ORF 442	MPVVNMALRVWVWVLGRamber	5	0.0001
ORF 443	MQVTNMALRVWVWVLGRamber	5	0.0001
ORF 444	MLLLAMLYHYGAGSGSamber	5	0.0001
ORF 445	MLVLRMLYHFGSGSVSamber	5	0.0001
ORF 446	MLILKMLYHGGSGSGSamber	5	0.0001
ORF 447	MPVTNMALRVWVWVFGRamber	5	0.0001
ORF 448	MILLAMLYRFGSGSGSamber	5	0.0001
ORF 449	MLLLAMSYHFGSGSGSamber	5	0.0001
ORF 450	MLLLRMLYQFGSGSGSamber	5	0.0001
ORF 451	MLLLAMPYHFGSGSGSamber	5	0.0001
ORF 452	MPYVNMALRVWVWVLGRamber	5	0.0001
ORF 453	MLLLKMFYHFGSGSGSamber	5	0.0001
ORF 454	MLVLKMLYHSGSGSGSamber	5	0.0001
ORF 455	MSLLAMLYHFGSGSGSamber	5	0.0001
ORF 456	MQKERMIAYGGAWVWVLGRamber	5	0.0001
ORF 457	MRSQNMALRVWVWVLGRamber	5	0.0001
ORF 458	MLVLRMLYHFGSGSWSamber	5	0.0001
ORF 459	MLLLSMLYHFGSGSamber	5	0.0001
ORF 460	MLILRLLYHFGSGSGSamber	5	0.0001
ORF 461	MLLLLMLYHQGSGSGSamber	5	0.0001
ORF 462	MQKERMIAYGGVWVGSamber	5	0.0001
ORF 463	MLLLSMLYHFWSGSGSamber	5	0.0001
ORF 464	MQKERMIAYGGVWGWVLGRamber	5	0.0001
ORF 465	MLLLKMLYHFGSASGSamber	5	0.0001
ORF 466	MRYIHAITCYVISFWVWVWVLGRamber	5	0.0001
ORF 467	MLLLKMLYHFGPGSGSamber	5	0.0001
ORF 468	MSEHNMALRVWVWVLGRamber	5	0.0001
ORF 469	MILLAMLYHFGSGSGCamber	5	0.0001
ORF 470	MILLRMLYHCGSGSGSamber	5	0.0001
ORF 471	MLFLKMLYHFGSGSGSamber	5	0.0001
ORF 472	MILLAMLYHFGSGYGSamber	5	0.0001
ORF 473	MACDMLLMVLMHNCCGSGLGLRamber	5	0.0001
ORF 474	MLVLRMLYHFGLGLGLRamber	5	0.0001
ORF 475	MLLLRMLYHKGSGSGSamber	5	0.0001
ORF 476	MLILAMLYHCGSGSGSamber	5	0.0001
ORF 477	MLRLAMLYHFGSGSGSamber	5	0.0001
ORF 478	MLLLKMLYHFGSGTGSamber	5	0.0001
ORF 479	MLLPAMLYHFGSGSGSamber	5	0.0001
ORF 480	MILLAMLYHFGSGSGSamberVGRRKRSEamber	5	0.0001
ORF 481	MLVLRMLYHFGAGSGSamber	5	0.0001
ORF 482	MQKERMIAYGGSGSGSamber	5	0.0001
ORF 483	MKVKNMALRVWVWVLGRamber	5	0.0001
ORF 484	MQKERMIAYGGVWVWALGRamber	5	0.0001
ORF 485	MLLLKMLYHLVSGSGSamber	5	0.0001
ORF 486	MQSNNMLWKTWVWVWVLGRamber	5	0.0001
ORF 487	MPTCNMALRVWVWVLGRamber	4	0
ORF 488	MLILAMLYHFGSGAGSamber	4	0
ORF 489	MILLKMLYHFGSGSGLRamber	4	0
ORF 490	MLVLRMLYHFRSGSGSamber	4	0
ORF 491	MLLLKMLYHLGAGSGSamber	4	0
ORF 492	MLILRMLYHFGYGSGSamber	4	0
ORF 493	MVLLAMLYHLGSGSGSamber	4	0
ORF 494	MLLLKLLochreHFGSGSGSamber	4	0
ORF 495	MILLRMLYHFGSGSGSGSamber	4	0
ORF 496	MLILRMLYHFGSGSGLRamber	4	0
ORF 497	MLLLRMLYLFGSGSGSamber	4	0
ORF 498	MTHYRVELochreVGDISMLLLKMLYHFGSGSGSamber	4	0
ORF 499	MLVLAMLochreHFGSGSGSamber	4	0
ORF 500	MILLKMLYHFWSGSGSamber	4	0
ORF 501	MHLLAMLYHFGSGSGSamber	4	0
ORF 502	MILLAMLYHYGSGSamber	4	0
ORF 503	MSEINMALRVWVWVLGRamber	4	0
ORF 504	MLILRMLYVFGSGSGSamber	4	0
ORF 505	MLLLRMLYNFGSGSGSamber	4	0
ORF 506	MLLLKMHYHFGSGSGSamber	4	0
ORF 507	MLLLRMLYHLGSGSamber	4	0
ORF 508	MLILKMLYHFGSGSWSamber	4	0
ORF 509	MILLKMLYHFGSGSVSamber	4	0
ORF 510	MLLLRMLYPFGSGSGSamber	4	0
ORF 511	MLLLKMLYHLGSGAGSamber	4	0
ORF 512	MLLLAMHYHFGSGSGSamber	4	0
ORF 513	MSITNMALRVWVWVLGRamber	4	0
ORF 514	MILLRMLYHSGSGSGSamber	4	0
ORF 515	MLLLKMLYHFGSRSGSamber	4	0
ORF 516	MLFLRMLYHFGSGSGSamber	4	0
ORF 517	MPYRNMALRVWVWVLGRamber	4	0
ORF 518	MQKERMIAYGGVWVWVLGMamber	4	0
ORF 519	MLVLRMLYHKGSGSGSamber	4	0
ORF 520	MILLKMLYHFGSGAGSamber	4	0
ORF 521	MILLAMLYNFGSGSGSamber	4	0
ORF 522	MLLLPMLYHFGSGSGSamber	4	0
ORF 523	MLVLRMLYHFGCGSGSamber	4	0
ORF 524	MQKERMIAYGGVWVRVLGRamber	4	0
ORF 525	MLILAMLYHSGSGSGSamber	4	0
ORF 526	MPVLRMLYHFGSGSGSamber	4	0
ORF 527	MACDMLLMVLMHNCCWSGSGSamber	4	0
ORF 528	MPTFNMALRVWGWVLGRamber	4	0
ORF 529	MSAKNMALRVWVWVLGRamber	4	0
ORF 530	MQKERMTAYGGVWVWVLGRamber	4	0
ORF 531	MQKERMIAHGGVWVWVLGRamber	4	0
ORF 532	MKVTNMSLRVWVWVLGRamber	4	0
ORF 533	MACDMLLMVLMHNCWGSGSGSamber	4	0
ORF 534	MLLLAMLYHFGSGSGSamberamber	4	0
ORF 535	MLRLKMLYHFGSGSGSamber	4	0
ORF 536	MFLLKMLYHFGSGSGSamber	4	0
ORF 537	MLVLAMLYHIGSGSGSamber	4	0
ORF 538	MLLLRMLYHFGTGSGSamber	4	0
ORF 539	MLVLKMLYHQGSGSGSamber	4	0
ORF 540	MLILLMLYHFGSGSGSamber	4	0
ORF 541	MILLAMLYHFGSGSGSamberamber	4	0
ORF 542	MPLLAMLYHYGSGSGSamber	4	0
ORF 543	MLVLRMLYQFGSGSGSamber	4	0
ORF 544	MLILAMLYHFGAGSGSamber	4	0
ORF 545	MLILAMLYHFGSVSGSamber	4	0
ORF 546	MILLARLYHFGSGSGSamber	4	0
ORF 547	MLVLAMLYHHGSGSGSamber	4	0
ORF 548	MILLAMLYHFGSESGSamber	4	0
ORF 549	MILLKMLYHTGSGSGSamber	4	0
ORF 550	MIAYGGVWVWVLGRamber	4	0
ORF 551	MRILAMLYHFGSGSGSamber	4	0
ORF 552	MLLochreKCFIILGLGLGLRamber	4	0
ORF 553	MIILRMLYHLGSGSGSamber	4	0
ORF 554	MLLLALLYHFGSGAGSamber	4	0
ORF 555	MILLKLLYHFGSGSGSamber	4	0
ORF 556	MLLLKMLYNFGSGSGSamber	4	0
ORF 557	MLVLIMLYHFGSGSGSamber	4	0
ORF 558	MLLLRMRYHFGSGSGSamber	4	0
ORF 559	MQKERMIAYGGVWVWFLGRamber	4	0
ORF 560	MILLNMLYHFGSGSGSamber	4	0
ORF 561	MACDMLLMVLMHNCSGSGSGSamber	4	0
ORF 562	MLLLRMLYHLGSGSGSGSamber	4	0
ORF 563	MRIENMALRVWVWVLGRamber	4	0
ORF 564	MRLLRMLYHFGSGSGSamber	4	0
ORF 565	MLLLKMLYHFGSGSGFamber	4	0
ORF 566	MLLLKMLYPFGSGSGSamber	4	0
ORF 567	MILLAMLYHFGSGSGTamber	4	0
ORF 568	MLILAMRYHFGSGSGSamber	4	0
ORF 569	MLLLAMLYHFGSGSGTamber	4	0
ORF 570	MGCPNMALRVWVWVLGRamber	4	0
ORF 571	MLLLKMLochreHLGSGSGSamber	4	0
ORF 572	MQKERMIAYGGVCVWVLGRamber	4	0
ORF 573	MIILAMLYHFGSGSGSamber	4	0
ORF 574	MLPLKMLYHFGSGSGSamber	4	0
ORF 575	MLLLKMLYRFGSGSGSamber	4	0
ORF 576	MILLAMLYHFGCGSGSamber	4	0
ORF 577	MLLLAMLYHLGSGLGLRamber	4	0
ORF 578	MLLLKVLYHFGSGSGSamber	4	0
ORF 579	MLLLAMLNHFGSGSGSamber	4	0
ORF 580	MLALRMLYHFGSGSGSamber	4	0
ORF 581	MILLKMLYHSGSGSGSamber	4	0
ORF 582	MLLLRMLYHFGSGYGSamber	4	0
ORF 583	MRYIHVTFSNVISFWVWVWVLGRamber	4	0
ORF 584	MQKERMSAYGGVWVWVLGRamber	4	0
ORF 585	MLLLRMLYHFGYGSGSamber	4	0
ORF 586	MACDMLLMVLMHNCCGSGSGSGSamber	4	0
ORF 587	MLVLRRLYHFGSGSGSamber	4	0
ORF 588	MLLLAMLYHFASGSGSamber	3	0
ORF 589	MLLLKCYIILGLGLGLRamber	3	0
ORF 590	MLLLRMLYHLGSGSGFamber	3	0
ORF 591	MACDMLLMVLMHNGCGSGSGSamber	3	0
ORF 592	MILLAMLDHFGSGSGSamber	3	0
ORF 593	MQKERMIAYGGVWAWVLGRamber	3	0
ORF 594	MLILKMLYHFGSVSGSamber	3	0
ORF 595	MLLLKMRYHLGSGSGSamber	3	0
ORF 596	MLILAMLochreHFGSGSGSamber	3	0
ORF 597	MILLAMLYHFGSGFGSamber	3	0
ORF 598	MILLKMLYHAGSGSGSamber	3	0
ORF 599	MCPPNMALRVWVWVVGRamber	3	0
ORF 600	MQKERMIAYGGVWVWVSGRamber	3	0
ORF 601	MILLAMLYLFGSGSGSamber	3	0
ORF 602	MPVTNMALRVWFWVLGRamber	3	0
ORF 603	MLVLRMLYHFGSGYGSamber	3	0
ORF 604	MILLAMLYHYGSGSGSGSamber	3	0
ORF 605	MLLLALLYHLGSGSGSamber	3	0
ORF 606	MPTFNMALRVWVWVFGRamber	3	0
ORF 607	MLLLAMLYHFGCGSGSamber	3	0
ORF 608	MSAVNMALRVWVWVLGRamber	3	0
ORF 609	MLILAMLSHFGSGSGSamber	3	0
ORF 610	MLVLKLLYHFGSGSGSamber	3	0
ORF 611	MLILRMLamberHFGSGSGSamber	3	0
ORF 612	MQKERMIADGGVWVWVLGRamber	3	0
ORF 613	MILLAVLYHFGSGSGSamber	3	0
ORF 614	MLLLAMLYHFGSGWVLGRamber	3	0
ORF 615	MQNQNMALRVWVWVLGRamber	3	0
ORF 616	MLLLAMFYHFVSGSGSamber	3	0
ORF 617	MLVLAMLYHFGSGSWSamber	3	0
ORF 618	MGSQNMALRVWVWVLGRamber	3	0
ORF 619	MPVTNMALRVWVWVVGRamber	3	0
ORF 620	MLILAMLYHFGSGSGYamber	3	0
ORF 621	MLILKMFYHFGSGSGSamber	3	0
ORF 622	MLVLRMRYHFGSGSGSamber	3	0
ORF 623	MKYTNMALRVWVWVLGRamber	3	0
ORF 624	MPVTNMALRVWGWVLGRamber	3	0
ORF 625	MVELochreVGDISMLLLKMLYHFGSGSGSamber	3	0
ORF 626	MLLLRMLYHFGCGSGSamber	3	0
ORF 627	MLLFKLLYHFGSGSGSamber	3	0
ORF 628	MLLLKMLYHLGFGSGSamber	3	0
ORF 629	MLILRMLYHFGSGSGSGSamber	3	0
ORF 630	MLPYCMAKRVWVWVLGRamber	3	0
ORF 631	MLLLAMLYHQGSGSGLRamber	3	0
ORF 632	MLILAMLYQFGSGSGSamber	3	0
ORF 633	MPVTNMALRVWVWVopalGRamber	3	0
ORF 634	MILLKMLYNFGSGSGSamber	3	0
ORF 635	MLLLKMLYHFGSGSASamber	3	0
ORF 636	MLILAMLYHFWSGSGSamber	3	0
ORF 637	MLLLKMLYHFGSVWVLGRamber	3	0
ORF 638	MLLLAMLYHFWVWVWVLGRamber	3	0
ORF 639	MPLQNMALRVWVWVLGRamber	3	0
ORF 640	MLVLKMLYAFGSGSGSamber	3	0
ORF 641	MLLLRMLDHFGSGSGSamber	3	0
ORF 642	MLLLRILYHFGSGSGSamber	3	0
ORF 643	MLLLAMLEHFGSGSGSamber	3	0
ORF 644	MFLLQMLYHFGSGSGSamber	3	0
ORF 645	MLILAMLYHYGSGSGSGSamber	3	0
ORF 646	MLLLKMLYHFGSGSGSRamber	3	0
ORF 647	MPQTNMALRVWGWVLGRamber	3	0
ORF 648	MPILKMLYHFGSGSGSamber	3	0
ORF 649	MQPRSMSDIRWVWVWVLGRamber	3	0
ORF 650	MRLTIGLNFKamberEIYPCYFLKCYIILGLGLGLRamber	3	0
ORF 651	MCEANMALRVWVWVLGRamber	3	0
ORF 652	MLLLTMLYHYGSGSGSamber	3	0
ORF 653	MLLLNMLYHLGSGSGSamber	3	0
ORF 654	MRLLKMLYHLGSGSGSamber	3	0
ORF 655	MLSLKMLYHFGSGSGSamber	3	0
ORF 656	MQNERMIAYGGVWVWVLGRamber	3	0
ORF 657	MLLLRMLCHFGSGSGSamber	3	0
ORF 658	MLLLKMLYHFASGSGSamber	3	0
ORF 659	MLLLRMFYHFGSGSGSamber	3	0
ORF 660	MQKERMIAYVGVWVWVLGRamber	3	0
ORF 661	MLLLKMLYHLGSGYGSamber	3	0
ORF 662	MLVLAMLYQYGSGSGSamber	3	0
ORF 663	MLRLALLYHFGSGSGSamber	3	0
ORF 664	MLLLKLLYHLGSGSGSamber	3	0
ORF 665	MLLIAMLYHLGSGSGSamber	3	0
ORF 666	MLLLAMLYHNGSGLGLRamber	3	0
ORF 667	MLVLRMLYHFGSGSGCamber	3	0
ORF 668	MVLLSMLYHFGSGSGSamber	3	0
ORF 669	MLLLAMLYHFGSGSGFRamber	3	0
ORF 670	MLLLRMPYHFGSGSGSamber	3	0
ORF 671	MILLSMLYHYGSGSGSamber	3	0
ORF 672	MLLLKMLYHFGSGSGCamber	3	0
ORF 673	MLLLAMLYHYGSGYGSamber	3	0
ORF 674	MLLLRMLYHFGLGLGLRamber	3	0
ORF 675	MHLLKMLYHFGSGSGSamber	3	0
ORF 676	MLLLochreMLYHFGSGSGSamber	3	0
ORF 677	MLVLKMLYHFGSGAGSamber	3	0
ORF 678	MLLLKMLYHFGTGSGSamber	3	0
ORF 679	MLLLAMLYDFGSGSGSamber	3	0
ORF 680	MILLAMLYHFGFGSGSamber	3	0
ORF 681	MCSENMALRVWVWVLGRamber	3	0
ORF 682	MACDMLLMVLMHNCFGSGSGSamber	3	0
ORF 683	MLLLAMLYHFGSVWVLGRamber	3	0
ORF 684	MLLLRMLNHFGSGSGSamber	3	0
ORF 685	MILLAMLYHHGSGSGSamber	3	0
ORF 686	MQKDRMIAYGGVWVWVLGRamber	3	0
ORF 687	MLILAMLYHVGSGSGSamber	3	0
ORF 688	MNIRNMALRVWVWVLGRamber	3	0
ORF 689	MLLLKLLYHFVSGSGSamber	3	0
ORF 690	MLLLRMLYHFGSGFGSamber	3	0
ORF 691	MLVLRMLYNFGSGSGSamber	3	0
ORF 692	MILLAMLYHFGSGSGFamber	3	0
ORF 693	MLILRMLochreHFGSGSGSamber	3	0
ORF 694	MTLLKMLYHFGSGSGSamber	3	0
ORF 695	MamberEIYPCYFamberQCYIILGLGLGLRamber	3	0
ORF 696	MILLKMLYHFGFGSGSamber	3	0
ORF 697	MFSVNMAKRVWVWVLGRamber	3	0
ORF 698	MILLAMLYYFGSGSGSamber	3	0
ORF 699	MLILRTLYHFGSGSGSamber	3	0
ORF 700	MLILKMLYHIGSGSGSamber	3	0
ORF 701	MLLLAMLYHRGSGLGLRamber	3	0
ORF 702	MLLLAMLYHDGSGSGSamber	3	0
ORF 703	MLVLKMLYHFGSGSGAamber	3	0
ORF 704	MILLAMLYHFRSGSGSamber	3	0
ORF 705	MLLLLMLYHNGSGSGSamber	3	0
ORF 706	MLLLALLYHFGSGSGAamber	3	0
ORF 707	MLLLCMLYHFGSGSamber	3	0
ORF 708	MQTERMIAYGGVWVWVLGRamber	3	0
ORF 709	MSLPNMALRVWVWVLGRamber	3	0
ORF 710	MLLLKMLYHLGSGSGCamber	3	0
ORF 711	MLLLSMLYHFGSGSVSamber	3	0
ORF 712	MCDINMALRVWVWVLGRamber	3	0
ORF 713	MILLAMLYHFGSRSGSamber	3	0
ORF 714	MPSQNMALRVWVWVLGRamber	3	0
ORF 715	MLILRMLYHFGSGSamber	3	0
ORF 716	MLVLRMLYHFGPGSGSamber	3	0
ORF 717	MPVTNMALRVWVWGLGRamber	3	0
ORF 718	MILRAMLYHFGSGSGSamber	3	0
ORF 719	MLVLAMLYHKGSGSGSamber	3	0
ORF 720	MILLAMLYHYGSGSGYamber	3	0
ORF 721	MLLLKMLYHLGSGSGYamber	3	0
ORF 722	MLLLAMLYHFGLGSGSamber	3	0
ORF 723	MLILRMLYNFGSGSGSamber	3	0
ORF 724	MLLLKMLYHFGSGSGPamber	3	0
ORF 725	MLLLAMLYHVGSGSGAamber	3	0
ORF 726	MLLLKMLYHFGVWVWVLGRamber	3	0
ORF 727	MLLLKMLYHNGYGSGSamber	3	0
ORF 728	MLYFECFIILGLGLGLRamber	3	0
ORF 729	MLLLRMLYVFGSGSGSamber	3	0
ORF 730	MLVLRMFYHFGSGSGSamber	3	0
ORF 731	MILLAMLochreHYGSGSGSamber	3	0
ORF 732	MLILKMLYHQGSGSGSamber	3	0
ORF 733	MILLAMLYHFGSGSGPamber	3	0
ORF 734	MopalLLKMLYHFGSGSGSamber	3	0
ORF 735	MLLLRVLYHFGSGSGSamber	3	0
ORF 736	MSCRLLMAMLLHCGSGSGSamber	3	0
ORF 737	MVELochreVGDISMLLLRMLYHFGSGSGSamber	3	0
ORF 738	MILLKMLYHFGSGSGYamber	3	0
ORF 739	MLILRMLYHFRSGSGSamber	3	0
ORF 740	MILLKMLYLFGSGSGSamber	3	0
ORF 741	MILLRMLYHFGSGSGLRamber	3	0
ORF 742	MLLLAMLYHNGSGSGLRamber	3	0
ORF 743	MLLLKMLYHLGSGSWSamber	3	0
ORF 744	MLVLKMLYHFGSGSVSamber	3	0
ORF 745	MLILNMLYHFGSGSGSamber	3	0
ORF 746	MLILKMLYVFGSGSGSamber	3	0
ORF 747	MLVLLMLYHFGSGSGSamber	3	0
ORF 748	MQKERMIAYGGVWVWVLVRamber	3	0
ORF 749	MLLLAMLYHYGSWSGSamber	3	0
ORF 750	MLLLAMLFHYGSGSGSamber	3	0
ORF 751	MQKERMIAYGGVWVLVLGRamber	3	0
ORF 752	MLSLRMLYHFGSGSGSamber	3	0
ORF 753	MLLLSILYHFGSGSGSamber	3	0
ORF 754	MSLLKMLYHFGSGSGSamber	3	0
ORF 755	MLILAMLYHHGSGSGSamber	3	0
ORF 756	MLLLAMLYHYGSGSGYamber	3	0
ORF 757	MGITNMALRVWVWVLGRamber	3	0
ORF 758	MQKERMISYGGVWVWVLGRamber	3	0
ORF 759	MGADNMALRVWVWVLGRamber	3	0
ORF 760	MLVLAMLYHQGSGSGSamber	3	0
ORF 761	MILLKMRYHFGSGSGSamber	3	0
ORF 762	MLLLRMLYHLGAGSGSamber	3	0
ORF 763	MPTFNMALRGWVWVLGRamber	3	0
ORF 764	MLLLAMLYHochreGSGSGSamber	3	0
ORF 765	MLFLAMLYHYGSGSGSamber	3	0
ORF 766	MopalLLAMLYHFGSGSGSamber	3	0
ORF 767	MLLLKMLYHLGSGSamber	3	0
ORF 768	MLILRMLYHFGSGSVSamber	3	0
ORF 769	MLLLKMLYYLGSGSGSamber	3	0
ORF 770	MLLLRMLHHFGSGSGSamber	3	0
ORF 771	MGSLQEGDKQEKHTKAHNDTTDPQQSochreTSamberTNHQNGKHPSamber	3	0
ORF 772	MLVLRMLYHYGSGLGLRamber	3	0
ORF 773	MILLAILYHFGSGSGSamber	3	0
ORF 774	MLVLAMLYHFGSGSGSGSamber	3	0
ORF 775	MPVTNMALRVWVWALGRamber	3	0
ORF 776	MLHLAMLYHFGSGSGSamber	3	0
ORF 777	MACDMLLMVLMHNCCGSGSamber	3	0
ORF 778	MQKERRIAYGGVWVWVLGRamber	3	0
ORF 779	MQKERMIAYGGVWVWVIGRamber	3	0
ORF 780	MQKGRMIAYGGVWVWVLGRamber	3	0
ORF 781	MLVLRMLYHFGSWSGSamber	3	0
ORF 782	MLLLAMLYHFGSGSRSamber	3	0
ORF 783	MACDMLLMVLLHNCCGSGSGSamber	3	0
ORF 784	MLVLRMLYHFGFGSGSamber	3	0
ORF 785	MLLLKMLYHQGSGAGSamber	3	0
ORF 786	MLLLKMLYHNGSGYGSamber	3	0
ORF 787	MILLAMLSHFGSGSGSamber	3	0
ORF 788	MILLKMLYHFGSWSGSamber	3	0
ORF 789	MILLRLLYHFGSGSGSamber	3	0
ORF 790	MQKKEopalLHMVGSGSGSGSamber	2	0
ORF 791	MLILKMLYNFGSGSGSamber	2	0
ORF 792	MNFKamberEIYPCYFamberQCYIILGLGLGLRamber	2	0
ORF 793	MILLAMLYHLGSGLGLRamber	2	0
ORF 794	MLSLAMLYHFGSGSGSamber	2	0
ORF 795	MILLAMLYHLGLGLGLRamber	2	0
ORF 796	MILLAMLYHFGPGSGSamber	2	0
ORF 797	MKISNMALRVWVWVLGRamber	2	0
ORF 798	MLLLKMLYHFWSGSWSamber	2	0
ORF 799	MLILAMLYHVGSGAGSamber	2	0
ORF 800	MILLVMLYHLGSGSGSamber	2	0
ORF 801	MILLKILYHFGSGSGSamber	2	0
ORF 802	MRSTNMALRVWVWVLGRamber	2	0
ORF 803	MGopalTLSRRYIHAYTTNVISFWVWVWVLGRamber	2	0
ORF 804	MLLLKMLYHYGSGSamber	2	0
ORF 805	MLLLKMLYHQGSGSVSamber	2	0
ORF 806	MLLLAMLYHYGSGSGAamber	2	0
ORF 807	MLVLTMLYHFGSGSGSamber	2	0
ORF 808	MLLLAMLYHYGSGSGCamber	2	0
ORF 809	MPTFNMALRVWVLVLGRamber	2	0
ORF 810	MLVLAMLYHFWSGSGSamber	2	0
ORF 811	MILLRMLSHFGSGSGSamber	2	0
ORF 812	MILLAMLYHCGSGSGLRamber	2	0
ORF 813	MLLochreAMLYHFGSGSGSamber	2	0
ORF 814	MLVLAMLYHamberGSGSGSamber	2	0
ORF 815	MLLLRMLYHYVSGSGSamber	2	0
ORF 816	MQKERLIAYGGVWVWVVGRamber	2	0
ORF 817	MLILAMLFHFGSGSGSamber	2	0
ORF 818	MLochreLAMLYHFGSGSGSamber	2	0
ORF 819	MPVINMALRVWVWVLGRamber	2	0
ORF 820	MLLLVMLFHFGSGSGSamber	2	0
ORF 821	MLLLAMLYHYGYGSGSamber	2	0
ORF 822	MLVLRILYHFGSGSGSamber	2	0
ORF 823	MLILKLLYHFGSGSGSamber	2	0
ORF 824	MIILRMLYHRGSGSGSamber	2	0
ORF 825	MLLLAMRYHYGSGSGSamber	2	0
ORF 826	MLLLAMLYHHGSGLGLRamber	2	0
ORF 827	MCGRNMSLRVWVWVLGRamber	2	0
ORF 828	MLVLRMLYHFGSGSGFamber	2	0
ORF 829	MLIRKMLYHFGSGSGSamber	2	0
ORF 830	MILLAMRYHYGSGSGSamber	2	0
ORF 831	MLVLAMLYQFGSGSGSamber	2	0
ORF 832	MLVLAMIYHFGSGSGSamber	2	0
ORF 833	MLLLKMLSHLGSGSGSamber	2	0
ORF 834	MLILAMLamberHFGSGSGSamber	2	0
ORF 835	MLLLKMLYHFGSGCGSamber	2	0
ORF 836	MLILAMLYHFGFGSGSamber	2	0
ORF 837	MLRLARLYHFGSGSGSamber	2	0
ORF 838	MLLLARLYHYGSGSGSamber	2	0
ORF 839	MLLLKMLYHochreGSGSGSamber	2	0
ORF 840	MLLLSMFYHFGSGSGSamber	2	0
ORF 841	MLLLAMLamberHFGSGAGSamber	2	0
ORF 842	MPVLRMLYHSGSGSGSamber	2	0
ORF 843	MLLLALLYHSGSGSGSamber	2	0
ORF 844	MPQTNMALRVWVWVLGGamber	2	0
ORF 845	MLLLKMLYHLGSVWVLGRamber	2	0
ORF 846	MGTYTNMSLRVWVWVLGRamber	2	0
ORF 847	MLVLKMLYHKGSGSGSamber	2	0
[truncated: 6,145 more rows]

## Sheet: NNWKAcNNW_R3
Selection Round #3	Total Reads #136269
[truncated: 23,439 more rows]

[truncated: 2 more sheets: NNWKAcNNW_R2, NNWKAcNNW_R1]
